# Supplementary material for: Changes in the microRNA cargo of granulosa cell-derived extracellular vesicles under oxidative stress in a bovine model
Source: Biol Res. 2026 Mar 25;59:28. doi: 10.1186/s40659-026-00689-8 (PMC13137698; doi:10.1186/s40659-026-00689-8)
Supplement: Supplementary file 1 — Additional File 1. [file 40659_2026_689_MOESM1_ESM.xlsx]

## Sheet: QC Granulosa Cells
Group	Sample	Total number of reads	QC reads	% QC reads
Control	GC1	20, 994 827	20, 511 981	0.977
	GC3	27, 207 141	26, 780 648	0.9843
	GC4	21, 957 148	21, 524 766	0.9803
Oxidative Stress	GS1	20, 994 827	19, 668 710	0.9854
	GS3	20, 845 796	20, 501 388	0.9835
	GS4	32, 492 612	31, 956 058	0.9845
GC: Samples of granulosa cells in the control group; GS: Samples of granulosa cells in the OS group. QC: Quality Control

## Sheet: QC Extracellular vesicles 
Group	Sample	Total number of reads	QC reads	% QC reads
Control	EC1	17, 693 067	15, 408 566	0.8709
	EC3	19, 752 136	10, 983 635	0.5561
	EC4	18, 204 728	15, 740 287	0.8646
Oxidative Stress	ES1	31, 206 564	19, 462 492	0.6237
	ES3	19, 819 638	18, 415 788	0.9292
	ES4	19, 369 215	18, 541 634	0.9573
EC: Samples of EVs in the control group; ES: Samples of EVs in the OS group. QC: Quality Control
