# Supplementary material for: Changes in the microRNA cargo of granulosa cell-derived extracellular vesicles under oxidative stress in a bovine model
Source: Biol Res. 2026 Mar 25;59:28. doi: 10.1186/s40659-026-00689-8 (PMC13137698; doi:10.1186/s40659-026-00689-8)
Supplement: Supplementary file 2 — Additional File 2. [file 40659_2026_689_MOESM2_ESM.xlsx]

## Sheet: Hoja1
Sample	file	num_seqs	sum_len	min_len	avg_len	max_len
EC1	CTEV1.clean.fa	15408566	338363389	10	22	42
EC3	CTEV3.clean.fa	10983635	180417634	10	16.4	42
EC4	CTEV4.clean.fa	15740287	307435829	10	19.5	42
ES1	OSEV1.clean.fa	19462492	344394490	10	17.7	42
ES3	OSEV3.clean.fa	18415788	376593796	10	20.4	42
ES4	OSEV4.clean.fa	18541634	446568873	10	24.1	42
GC1	R1GC_CT.clean.fa	20511981	443301479	10	21.6	42
GS1	R1GC_OS.clean.fa	19668710	426655495	10	21.7	42
GC3	R3GC_CT.clean.fa	26780648	777728921	10	29	42
GS3	R3GC_OS.clean.fa	20501388	508205620	10	24.8	42
GC4	R4GC_CT.clean.fa	21524766	563071622	10	26.2	42
GS4	R4GC_OS.clean.fa	31956058	866274470	10	27.1	42
EC: Samples of EVs in the control group; ES: Samples of EVs in the OS group.
GC: Samples of granulosa cells in the control group; GS: Samples of granulosa cells in the OS group.
