# Supplementary material for: Changes in the microRNA cargo of granulosa cell-derived extracellular vesicles under oxidative stress in a bovine model
Source: Biol Res. 2026 Mar 25;59:28. doi: 10.1186/s40659-026-00689-8 (PMC13137698; doi:10.1186/s40659-026-00689-8)
Supplement: Supplementary file 3 — Additional File 3. [file 40659_2026_689_MOESM3_ESM.xlsx]

## Sheet: Hoja1
Sample	total reads	mapped	unmapped	%mapped	%unmapped
EC1	15408566	2769722	12638844	17.89	82.02
EC3	10983635	2028412	8955223	18.47	81.53
EC4	15740287	1558286	14182001	9.9	90.1
ES1	19462492	4107966	15354526	21.11	78.89
ES3	18415788	2485842	15929946	13.5	86.5
ES4	18541634	1134784	17406850	6.12	93.88
E average				14.4983	85.4867
GC1	20511981	716295	19795686	3.49	96.51
GC3	26780648	740854	26039794	2.77	97.23
GC4	21524766	379332	21145434	1.76	98.24
GS1	19668710	620260	19048450	3.15	96.85
GS3	20501388	570990	19930398	2.79	97.21
GS4	31956058	604203	31351855	1.89	98.11
G average				2.64167	97.3583
EC: Samples of EVs in the control group; ES: Samples of EVs in the OS group.
GC: Samples of granulosa cells in the control group; GS: Samples of granulosa cells in the OS group.
