# Supplementary material for: Changes in the microRNA cargo of granulosa cell-derived extracellular vesicles under oxidative stress in a bovine model
Source: Biol Res. 2026 Mar 25;59:28. doi: 10.1186/s40659-026-00689-8 (PMC13137698; doi:10.1186/s40659-026-00689-8)
Supplement: Supplementary file 4 — Additional File 4. [file 40659_2026_689_MOESM4_ESM.xlsx]

## Sheet: Hoja1
Sample	total reads	mapped	unmapped	%mapped	%unmapped
EC1	10696794	995615	9701179	9.308	90.692
EC3	3892483	795947	3096536	20.448	79.552
EC4	9806897	2291671	7515226	23.368	76.632
ES1	8618512	1516757	7101755	17.599	82.401
ES3	12074220	2293254	9780966	18.993	81.007
ES4	15322794	1647323	13675471	10.751	89.249
E total	60411700	9540567	50871133	15.793	84.207
GC1	17072726	1557638	15515088	9.124	90.876
GC3	26423082	1531207	24891875	5.795	94.205
GC4	20576194	1661990	18914204	8.077	91.923
GS1	16461998	1425975	15036023	8.662	91.338
GS3	19021248	1802272	17218976	9.475	90.525
GS4	31017316	2218784	28798532	7.153	92.847
G total	130572564	10197866	120374698	7.81	92.19
EC: Samples of EVs in the control group; ES: Samples of EVs in the OS group.
GC: Samples of granulosa cells in the control group; GS: Samples of granulosa cells in the OS group.
