# Supplementary material for: Changes in the microRNA cargo of granulosa cell-derived extracellular vesicles under oxidative stress in a bovine model
Source: Biol Res. 2026 Mar 25;59:28. doi: 10.1186/s40659-026-00689-8 (PMC13137698; doi:10.1186/s40659-026-00689-8)
Supplement: Supplementary file 5 — Additional File 5. [file 40659_2026_689_MOESM5_ESM.xlsx]

## Sheet: meancounts
mature-precursor	CTRmean	STRESSmean	basemean
bta-let-7a-3p_bta-let-7a-1	13.3489	9.46654	11.4077
bta-let-7a-5p_bta-let-7a-1	29416	31599.9	30508
bta-let-7a-5p_bta-let-7a-2	29358.8	31552.9	30455.9
bta-let-7a-3p_bta-let-7a-3	13.0593	7.72096	10.3901
bta-let-7a-5p_bta-let-7a-3	29367.3	31555.2	30461.2
bta-let-7b_bta-let-7b	13682.7	11683	12682.8
bta-let-7c_bta-let-7c	5431.64	4981.85	5206.74
bta-let-7d_bta-let-7d	3245.69	3048.48	3147.08
bta-let-7e_bta-let-7e	10711.2	9370.51	10040.9
bta-let-7f_bta-let-7f-1	49923.9	62488.6	56206.3
bta-let-7f_bta-let-7f-2	51397.9	64512.9	57955.4
bta-let-7g_bta-let-7g	36831.3	37720	37275.6
bta-let-7i_bta-let-7i	211095	226112	218604
bta-miR-1_bta-mir-1-1	608.647	1695.03	1151.84
bta-miR-1_bta-mir-1-2	608.647	1695.03	1151.84
bta-miR-100_bta-mir-100	13250.5	15325.9	14288.2
bta-miR-101_bta-mir-101-1	447.038	504.403	475.72
bta-miR-101_bta-mir-101-2	474.455	532.655	503.555
bta-miR-10161-5p_bta-mir-10161	7.8231	9.47693	8.65002
bta-miR-10162-5p_bta-mir-10162	26.7045	23.4237	25.0641
bta-miR-10164-3p_bta-mir-10164	19.8305	8.98503	14.4078
bta-miR-10166-5p_bta-mir-10166	1.89668	0	0.948338
bta-miR-10167-3p_bta-mir-10167	0.387451	0	0.193726
bta-miR-10172-3p_bta-mir-10172	8.6666	16.3209	12.4937
bta-miR-23b-3p_bta-mir-10174	19337.5	16949.6	18143.6
bta-miR-23b-5p_bta-mir-10174	65.0937	45.4255	55.2596
bta-miR-10174-3p_bta-mir-10174	19337.5	16949.6	18143.6
bta-miR-10174-5p_bta-mir-10174	65.0937	45.4255	55.2596
bta-miR-10175-3p_bta-mir-10175	0.289541	0	0.144771
bta-miR-10176-5p_bta-mir-10176	0	0.292036	0.146018
bta-miR-10178-5p_bta-mir-10178	0	0.292036	0.146018
bta-miR-10179-5p_bta-mir-10179	15.4169	9.87695	12.6469
bta-miR-10180-3p_bta-mir-10180	9.24568	6.57479	7.91024
bta-miR-10181-5p_bta-mir-10181	0.367161	0	0.183581
bta-miR-10182-3p_bta-mir-10182	2.47157	10.7684	6.61999
bta-miR-10182-5p_bta-mir-10182	65.3559	63.4731	64.4145
bta-miR-10183-5p_bta-mir-10183	0	0.580759	0.29038
bta-miR-10184-3p_bta-mir-10184	0	0.292036	0.146018
bta-miR-10185-5p_bta-mir-10185	1.81906	2.13025	1.97465
bta-miR-10225a_bta-mir-10225a	0	1.02732	0.51366
bta-miR-103_bta-mir-103-1	14784.9	13573.9	14179.4
bta-miR-103_bta-mir-103-2	14997.8	13755.1	14376.4
bta-miR-106a_bta-mir-106a	3.3038	1.7489	2.52635
bta-miR-106b_bta-mir-106b	135.189	121.241	128.215
bta-miR-107_bta-mir-107	265.33	228.217	246.773
bta-miR-10a_bta-mir-10a	783.062	603.3	693.181
bta-miR-10b_bta-mir-10b	40385.2	44912.3	42648.8
bta-miR-1179_bta-mir-1179	0.387451	0	0.193726
bta-miR-1197_bta-mir-1197	0.367161	0	0.183581
bta-miR-11971_bta-mir-11971	20.018	14.2953	17.1566
bta-miR-11972_bta-mir-11972	0.289541	0.292036	0.290788
bta-miR-11973_bta-mir-11973	0.289541	0	0.144771
bta-miR-11974_bta-mir-11974	1.77848	0.659677	1.21908
bta-miR-11975_bta-mir-11976-1	2.41489	1.60973	2.01231
bta-miR-11976_bta-mir-11976-1	2.41489	1.60973	2.01231
bta-miR-11975_bta-mir-11976-2	2.41489	1.60973	2.01231
bta-miR-11976_bta-mir-11976-2	2.41489	1.60973	2.01231
bta-miR-11977_bta-mir-11977	2.18622	4.46322	3.32472
bta-miR-11978_bta-mir-11978	1.81906	1.7489	1.78398
bta-miR-11980_bta-mir-11980	39.98	59.6161	49.798
bta-miR-11981_bta-mir-11981	0	1.10293	0.551463
bta-miR-11982_bta-mir-11982	6.28456	4.09723	5.1909
bta-miR-11983_bta-mir-11983	1.39102	0	0.695512
bta-miR-11984_bta-mir-11984	14.793	11.7513	13.2722
bta-miR-11985_bta-mir-11985	0.289541	0.582415	0.435978
bta-miR-11986b_bta-mir-11986b	0.579082	0.29038	0.434731
bta-miR-11986c_bta-mir-11986c	3.57724	7.1676	5.37242
bta-miR-11987_bta-mir-11987	3993.77	4827.21	4410.49
bta-miR-11988_bta-mir-11988	25.7534	26.4208	26.0871
bta-miR-11989_bta-mir-11989	2.12535	3.28303	2.70419
bta-miR-11990_bta-mir-11990	2.70797	2.99973	2.85385
bta-miR-11991_bta-mir-11991	1.81487	3.42927	2.62207
bta-miR-11992_bta-mir-11992	7.79379	6.55116	7.17247
bta-miR-11993_bta-mir-11993	7.42374	8.5609	7.99232
bta-miR-11994_bta-mir-11994	4.12347	3.43093	3.7772
bta-miR-11995_bta-mir-11995	0.367161	1.16483	0.765996
bta-miR-11998_bta-mir-11998	2.83873	0.874451	1.85659
bta-miR-12001_bta-mir-12001	0	0.876107	0.438053
bta-miR-12003_bta-mir-12003	1.46864	0.367642	0.918143
bta-miR-12004_bta-mir-12004	2.61425	0.367642	1.49095
bta-miR-12005_bta-mir-12005-1	3.6745	0.582415	2.12846
bta-miR-12005_bta-mir-12005-2	3.6745	0.582415	2.12846
bta-miR-12006_bta-mir-12006	0.289541	0	0.144771
bta-miR-12010_bta-mir-12010	2.55338	4.67302	3.6132
bta-miR-12012_bta-mir-12012	0.387451	0	0.193726
bta-miR-12014_bta-mir-12014	0.774903	0.292036	0.533469
bta-miR-12019_bta-mir-12019	0	0.871139	0.435569
bta-miR-12024_bta-mir-12024	0.754613	0	0.377306
bta-miR-12027_bta-mir-12027	0.946243	0.584071	0.765157
bta-miR-12028_bta-mir-12028	1.06444	5.33601	3.20023
bta-miR-12030_bta-mir-12030	1.50923	4.74863	3.12893
bta-miR-12031_bta-mir-12031	0.868623	0.292036	0.580329
bta-miR-12032_bta-mir-12032	7.52938	4.74532	6.13735
bta-miR-12036_bta-mir-12036	5.33897	5.31734	5.32816
bta-miR-12039_bta-mir-12039	0	0.29038	0.14519
bta-miR-12041_bta-mir-12041	0.289541	0.292036	0.290788
bta-miR-12042_bta-mir-12042	12.1801	14.3012	13.2406
bta-miR-12046_bta-mir-12046	2.33727	2.98934	2.6633
bta-miR-12053_bta-mir-12053	2.25965	1.24044	1.75004
bta-miR-12056_bta-mir-12056	0	0.29038	0.14519
bta-miR-12057_bta-mir-12057	0.734322	1.10293	0.918624
bta-miR-12058_bta-mir-12058	0.367161	0.367642	0.367402
bta-miR-12060_bta-mir-12060	2.08831	1.61139	1.84985
bta-miR-12061_bta-mir-12061	0	0.580759	0.29038
bta-miR-12064_bta-mir-12064	0.367161	0	0.183581
bta-miR-122_bta-mir-122	31.2251	2265.14	1148.18
bta-miR-1224_bta-mir-1224	4.40528	2.70061	3.55295
bta-miR-1246_bta-mir-1246	153.061	268.778	210.919
bta-miR-1247-3p_bta-mir-1247	1.02386	0.292036	0.65795
bta-miR-1247-5p_bta-mir-1247	0.367161	0	0.183581
bta-miR-1248_bta-mir-1248-1	42.3394	41.4584	41.8989
bta-miR-1248_bta-mir-1248-2	42.3394	41.4584	41.8989
bta-miR-1249_bta-mir-1249	0.289541	0	0.144771
bta-miR-125a_bta-mir-125a	3446.9	2787.93	3117.42
bta-miR-125b_bta-mir-125b-1	6455.52	5664.01	6059.76
bta-miR-125b_bta-mir-125b-2	6253.82	5516.32	5885.07
bta-miR-126-3p_bta-mir-126	181.144	153.529	167.336
bta-miR-126-5p_bta-mir-126	4.60046	6.18186	5.39116
bta-miR-1260b_bta-mir-1260b	745.971	734.889	740.43
bta-miR-1264_bta-mir-1264	0.367161	0	0.183581
bta-miR-127_bta-mir-127	349.525	189.305	269.415
bta-miR-1271_bta-mir-1271	1660.92	1838.47	1749.7
bta-miR-128_bta-mir-128-1	1633.23	1901.79	1767.51
bta-miR-128_bta-mir-128-2	1221.93	1379.99	1300.96
bta-miR-1284_bta-mir-1284	0	0.658022	0.329011
bta-miR-129_bta-mir-129-1	720.694	825.334	773.014
bta-miR-129-5p_bta-mir-129-1	720.694	825.334	773.014
bta-miR-129_bta-mir-129-2	719.246	824.966	772.106
bta-miR-129-3p_bta-mir-129-2	15.9483	17.6676	16.808
bta-miR-129-5p_bta-mir-129-2	719.246	824.966	772.106
bta-miR-1291_bta-mir-1291	144.735	145.401	145.068
bta-miR-1296_bta-mir-1296	23.9695	18.5711	21.2703
bta-miR-1298_bta-mir-1298	7.53421	4.3706	5.9524
bta-miR-1301_bta-mir-1301	4.98856	0.951713	2.97014
bta-miR-1306_bta-mir-1306	119.828	119.476	119.652
bta-miR-1307_bta-mir-1307	4430.71	4998.53	4714.62
bta-miR-130a_bta-mir-130a	50.7538	55.2874	53.0206
bta-miR-130b_bta-mir-130b	60.6301	51.1266	55.8784
bta-miR-132_bta-mir-132	107.41	104.279	105.845
bta-miR-133a_bta-mir-133a-1	43.904	117.809	80.8567
bta-miR-133a_bta-mir-133a-2	43.904	117.809	80.8567
bta-miR-133b_bta-mir-133b	0.946243	4.64773	2.79699
bta-miR-134_bta-mir-134	1.48894	0.876107	1.18252
bta-miR-1343-3p_bta-mir-1343	468.027	434.096	451.062
bta-miR-1343-5p_bta-mir-1343	11.0821	10.8095	10.9458
bta-miR-135a_bta-mir-135a-1	0	0.871139	0.435569
bta-miR-135a_bta-mir-135a-2	0	0.871139	0.435569
bta-miR-135b_bta-mir-135b	0.367161	1.75221	1.05969
bta-miR-138_bta-mir-138-1	0.579082	0.584071	0.581577
bta-miR-138_bta-mir-138-2	0	0.584071	0.292036
bta-miR-1388-3p_bta-mir-1388	2.30023	4.22978	3.265
bta-miR-1388-5p_bta-mir-1388	73.6235	111.025	92.3243
bta-miR-139_bta-mir-139	14.6349	17.7824	16.2087
bta-miR-140_bta-mir-140	15632	13366.5	14499.2
bta-miR-141_bta-mir-141	1.02386	0.584071	0.803967
bta-miR-142-3p_bta-mir-142	0.367161	0.580759	0.47396
bta-miR-142-5p_bta-mir-142	2.72472	2.90876	2.81674
bta-miR-143_bta-mir-143	2493.16	1874.25	2183.71
bta-miR-1434-3p_bta-mir-1434	229.63	227.94	228.785
bta-miR-1434-5p_bta-mir-1434	5.09838	2.6217	3.86004
bta-miR-144_bta-mir-144	0.387451	0	0.193726
bta-miR-145_bta-mir-145	88.3218	79.1013	83.7116
bta-miR-1468_bta-mir-1468	266.847	250.34	258.594
bta-miR-146a_bta-mir-146a	17.0987	19.881	18.4899
bta-miR-146b_bta-mir-146b	134.889	82.1633	108.526
bta-miR-147_bta-mir-147	117.43	195.802	156.616
bta-miR-148a_bta-mir-148a	163319	201848	182583
bta-miR-148b_bta-mir-148b	21127.2	18722.3	19924.7
bta-miR-148d_bta-mir-148d	1.10148	0	0.550742
bta-miR-149-3p_bta-mir-149	0.367161	0	0.183581
bta-miR-149-5p_bta-mir-149	1131.58	1085.19	1108.39
bta-miR-150_bta-mir-150	13.7824	13.9867	13.8845
bta-miR-151-3p_bta-mir-151	212913	192555	202734
bta-miR-151-5p_bta-mir-151	117.864	98.2047	108.034
bta-miR-152_bta-mir-152	2167.15	2360.05	2263.6
bta-miR-154b_bta-mir-154b	0	0.584071	0.292036
bta-miR-154c_bta-mir-154c	1.54981	0.735284	1.14254
bta-miR-155_bta-mir-155	36376.3	32637.2	34506.7
bta-miR-1584-3p_bta-mir-1584	0.579082	0	0.289541
bta-miR-1584-5p_bta-mir-1584	0	0.735284	0.367642
bta-miR-15a_bta-mir-15a	16.3232	22.7312	19.5272
bta-miR-15b_bta-mir-15b	824.953	717.661	771.307
bta-miR-16a_bta-mir-16a	558.092	533.392	545.742
bta-miR-16b_bta-mir-16b	225.8	189.585	207.693
bta-miR-17-3p_bta-mir-17	8.40572	8.11766	8.26169
bta-miR-17-5p_bta-mir-17	594.63	492.866	543.748
bta-miR-1777a_bta-mir-1777a	2.1086	0	1.0543
bta-miR-1814a_bta-mir-1814a	0.579082	0.367642	0.473362
bta-miR-1814c_bta-mir-1814c	7.83148	7.60708	7.71928
bta-miR-181a_bta-mir-181a-1	704.905	573.589	639.247
bta-miR-181a_bta-mir-181a-2	704.905	573.589	639.247
bta-miR-181b_bta-mir-181b-1	282.874	244.657	263.765
bta-miR-181b_bta-mir-181b-2	349.742	283.703	316.723
bta-miR-181c_bta-mir-181c	3.11217	3.57341	3.34279
bta-miR-181d_bta-mir-181d	238.14	199.923	219.032
bta-miR-182_bta-mir-182	14228.9	13389	13808.9
bta-miR-183_bta-mir-183	10557.8	9977.1	10267.4
bta-miR-1839_bta-mir-1839	2184.38	2207.53	2195.95
bta-miR-184_bta-mir-184	2627.23	2484.56	2555.89
bta-miR-1842_bta-mir-1842	45.0622	48.9245	46.9934
bta-miR-1843_bta-mir-1843	0.367161	0.580759	0.47396
bta-miR-185_bta-mir-185	576.036	603.134	589.585
bta-miR-186_bta-mir-186	693.979	619.524	656.752
bta-miR-187_bta-mir-187	2.01069	2.48253	2.24661
bta-miR-188_bta-mir-188	4.28643	12.7101	8.49827
bta-miR-18a_bta-mir-18a	34.9334	26.0483	30.4908
bta-miR-190a_bta-mir-190a	1.91278	4.60781	3.26029
bta-miR-190b_bta-mir-190b	0.579082	0.951713	0.765398
bta-miR-191_bta-mir-191	1958.44	2070.46	2014.45
bta-miR-191b_bta-mir-191b	0	0.580759	0.29038
bta-miR-192_bta-mir-192	199.555	278.567	239.061
bta-miR-193a-3p_bta-mir-193a	1.39102	0.658022	1.02452
bta-miR-193a-5p_bta-mir-193a	201.798	194.851	198.325
bta-miR-193a_bta-mir-193a-2	0	0.29038	0.14519
bta-miR-193b_bta-mir-193b	1404.03	1062.03	1233.03
bta-miR-194_bta-mir-194-1	26.8417	33.6038	30.2228
bta-miR-194_bta-mir-194-2	35.46	41.1287	38.2943
bta-miR-1949_bta-mir-1949	9.68338	4.30207	6.99273
bta-miR-194b_bta-mir-194b	1.39102	2.04259	1.71681
bta-miR-194b-3p_bta-mir-194b	1.39102	2.04259	1.71681
bta-miR-194b_bta-mir-194b-2	1.10148	0	0.550742
bta-miR-195_bta-mir-195	128.061	118.255	123.158
bta-miR-196a_bta-mir-196a-1	16.3184	13.6465	14.9824
bta-miR-196a_bta-mir-196a-2	20.6866	15.9761	18.3314
bta-miR-196b_bta-mir-196b	9.95135	8.80474	9.37804
bta-miR-197_bta-mir-197	570.261	486.226	528.244
bta-miR-199a-3p_bta-mir-199a-1	605.926	546.065	575.996
bta-miR-199a-5p_bta-mir-199a-1	221.969	160.347	191.158
bta-miR-199c_bta-mir-199a-1	605.926	546.065	575.996
bta-miR-199a-3p_bta-mir-199a-2	605.058	545.33	575.194
bta-miR-199a-5p_bta-mir-199a-2	221.235	160.347	190.791
bta-miR-199c_bta-mir-199a-2	605.058	545.33	575.194
bta-miR-199a-3p_bta-mir-199b	605.058	545.33	575.194
bta-miR-199b_bta-mir-199b	77.0029	33.7915	55.3972
bta-miR-199c_bta-mir-199b	605.058	545.33	575.194
bta-miR-199c_bta-mir-199c	37.1769	38.0786	37.6278
bta-miR-19a_bta-mir-19a	3.09188	3.00635	3.04912
bta-miR-19b_bta-mir-19b	11.771	8.91108	10.3411
bta-miR-19b_bta-mir-19b-2	12.0606	8.61904	10.3398
bta-miR-200a_bta-mir-200a	31.619	17.054	24.3365
bta-miR-200b_bta-mir-200b	28.1187	19.8406	23.9797
bta-miR-200c_bta-mir-200c	106.571	36.2478	71.4095
bta-miR-202_bta-mir-202	21.4747	27.9219	24.6983
bta-miR-204_bta-mir-204	5694.66	6412.43	6053.55
bta-miR-205_bta-mir-205	36.4881	20.4056	28.4468
bta-miR-206_bta-mir-206	85.1272	66.5717	75.8494
bta-miR-20a_bta-mir-20a	683.752	527.858	605.805
bta-miR-20b_bta-mir-20b	4.44587	2.48253	3.4642
bta-miR-21-3p_bta-mir-21	53.3658	53.9869	53.6764
bta-miR-21-5p_bta-mir-21	197601	207859	202730
bta-miR-210_bta-mir-210	41.7313	30.6412	36.1863
bta-miR-211_bta-mir-211	8.11199	5.90849	7.01024
bta-miR-212_bta-mir-212	7.61537	12.9818	10.2986
bta-miR-214_bta-mir-214	185.544	196.133	190.838
bta-miR-215_bta-mir-215	23.9743	24.3754	24.1749
bta-miR-216b_bta-mir-216b	6.41662	9.85948	8.13805
bta-miR-217_bta-mir-217	2.54919	5.47518	4.01218
bta-miR-218_bta-mir-218-1	22.2036	13.5737	17.8886
bta-miR-218_bta-mir-218-2	21.5266	13.5737	17.5501
bta-miR-219-3p_bta-mir-219-1	0.387451	0.871139	0.629295
bta-miR-219-5p_bta-mir-219-1	0	0.292036	0.146018
bta-miR-219_bta-mir-219-2	5.19629	10.7157	7.956
bta-miR-22-3p_bta-mir-22	1776.91	2003.32	1890.12
bta-miR-22-5p_bta-mir-22	226.207	250.481	238.344
bta-miR-221_bta-mir-221	3992.61	3494.68	3743.65
bta-miR-222_bta-mir-222	4500.89	4830.33	4665.61
bta-miR-223_bta-mir-223	1.23578	2.19049	1.71314
bta-miR-224_bta-mir-224	468.475	454.311	461.393
bta-miR-2284aa_bta-mir-2284aa-1	7.1007	6.28607	6.69338
bta-miR-2284aa_bta-mir-2284aa-2	7.1007	6.65371	6.8772
bta-miR-2284aa_bta-mir-2284aa-3	30.9345	31.8616	31.3981
bta-miR-2284aa_bta-mir-2284aa-4	30.9345	31.8616	31.3981
bta-miR-2284ab_bta-mir-2284ab	31.7513	36.3526	34.052
bta-miR-2285by_bta-mir-2284ab	31.7513	36.3526	34.052
bta-miR-2284ac_bta-mir-2284ac	0.367161	0.948401	0.657781
bta-miR-2284b_bta-mir-2284b	0.387451	0	0.193726
bta-miR-2284c_bta-mir-2284c	2.02679	1.61139	1.81909
bta-miR-2284d_bta-mir-2284d	0.289541	0	0.144771
bta-miR-2284e_bta-mir-2284e	0	0.292036	0.146018
bta-miR-2284e_bta-mir-2284f	0	0.292036	0.146018
bta-miR-2284f_bta-mir-2284f	0	0.292036	0.146018
bta-miR-2284g_bta-mir-2284g	0	0.292036	0.146018
bta-miR-2284h-3p_bta-mir-2284h	0	0.584071	0.292036
bta-miR-2284h-5p_bta-mir-2284h	0.367161	3.80354	2.08535
bta-miR-2284j_bta-mir-2284j	0.754613	0	0.377306
bta-miR-2284k_bta-mir-2284k	3.12827	1.82285	2.47556
bta-miR-2284m_bta-mir-2284m	0	0.658022	0.329011
bta-miR-2284p_bta-mir-2284p	0	0.367642	0.183821
bta-miR-2284r_bta-mir-2284r	1.44771	1.10293	1.27532
bta-miR-2284t-3p_bta-mir-2284t	0.289541	0.871139	0.58034
bta-miR-2284v_bta-mir-2284v	24.315	26.2335	25.2743
bta-miR-2284w_bta-mir-2284w	14.03	8.04371	11.0369
bta-miR-2284x_bta-mir-2284x	2910.72	2608.53	2759.63
bta-miR-2284y_bta-mir-2284x	2910.06	2607.95	2759.01
bta-miR-2285av_bta-mir-2284x	2910.06	2607.95	2759.01
bta-miR-2284y_bta-mir-2284y-1	158.876	181.183	170.03
bta-miR-2285av_bta-mir-2284y-1	158.876	181.183	170.03
bta-miR-2284y_bta-mir-2284y-2	167.148	186.434	176.791
bta-miR-2285av_bta-mir-2284y-2	167.148	186.434	176.791
bta-miR-2284y_bta-mir-2284y-3	159.745	182.932	171.339
bta-miR-2285av_bta-mir-2284y-3	159.745	182.932	171.339
bta-miR-2284h-5p_bta-mir-2284y-4	160.287	182.642	171.465
bta-miR-2284y_bta-mir-2284y-4	160.287	182.642	171.465
bta-miR-2285av_bta-mir-2284y-4	160.287	182.642	171.465
bta-miR-2284y_bta-mir-2284y-5	167.515	186.434	176.974
bta-miR-2285av_bta-mir-2284y-5	167.148	186.434	176.791
bta-miR-2284y_bta-mir-2284y-6	159.166	181.476	170.321
bta-miR-2285av_bta-mir-2284y-6	159.166	181.476	170.321
bta-miR-2284y_bta-mir-2284y-7	158.876	181.551	170.214
bta-miR-2285av_bta-mir-2284y-7	158.876	181.551	170.214
bta-miR-2284aa_bta-mir-2284z-1	10.8325	9.44363	10.1381
bta-miR-2284z_bta-mir-2284z-1	10.8325	9.44363	10.1381
bta-miR-2284aa_bta-mir-2284z-2	11.1221	9.44363	10.2829
bta-miR-2284z_bta-mir-2284z-2	11.1221	9.44363	10.2829
bta-miR-2284aa_bta-mir-2284z-3	10.8325	9.44363	10.1381
bta-miR-2284z_bta-mir-2284z-3	10.8325	9.44363	10.1381
bta-miR-2284aa_bta-mir-2284z-4	11.1221	9.44363	10.2829
bta-miR-2284z_bta-mir-2284z-4	11.1221	9.44363	10.2829
bta-miR-2284aa_bta-mir-2284z-5	10.543	9.44363	9.99331
bta-miR-2284z_bta-mir-2284z-5	11.2773	9.44363	10.3605
bta-miR-2284aa_bta-mir-2284z-6	10.8325	9.44363	10.1381
bta-miR-2284z_bta-mir-2284z-6	10.8325	9.44363	10.1381
bta-miR-2284aa_bta-mir-2284z-7	11.1221	9.73567	10.4289
bta-miR-2284z_bta-mir-2284z-7	11.1221	9.73567	10.4289
bta-miR-2285aa_bta-mir-2285aa	179.762	174.556	177.159
bta-miR-2285ab_bta-mir-2285ab	3.21008	1.97903	2.59456
bta-miR-2285af_bta-mir-2285af-1	0	0.292036	0.146018
bta-miR-2285af_bta-mir-2285af-2	0	0.292036	0.146018
bta-miR-2285ah-5p_bta-mir-2285ah	3.96823	0.951713	2.45997
bta-miR-2284ac_bta-mir-2285ai	0.367161	0.948401	0.657781
bta-miR-2285ai-5p_bta-mir-2285ai	0.367161	0.948401	0.657781
bta-miR-2285aj-5p_bta-mir-2285aj	22.9134	23.0847	22.999
bta-miR-2285ak-5p_bta-mir-2285ak	11.6403	15.6338	13.637
bta-miR-2285ad_bta-mir-2285al	0.289541	0.871139	0.58034
bta-miR-2285al-5p_bta-mir-2285al	1.79877	4.09723	2.948
bta-miR-2285f_bta-mir-2285am	10.7311	10.5125	10.6218
bta-miR-2285au_bta-mir-2285ao-1	32.3095	39.0478	35.6786
bta-miR-2285au_bta-mir-2285ao-3	32.3095	39.0478	35.6786
bta-miR-2285ar_bta-mir-2285ar	0.868623	4.16125	2.51493
bta-miR-2285bd_bta-mir-2285ar	0.868623	4.16125	2.51493
bta-miR-2285as_bta-mir-2285as-1	3.83393	3.49615	3.66504
bta-miR-2285as_bta-mir-2285as-2	3.83393	3.49615	3.66504
bta-miR-2285as_bta-mir-2285as-3	1.50923	0.29038	0.899802
bta-miR-2285at_bta-mir-2285at-1	0	1.76095	0.880474
bta-miR-2285at_bta-mir-2285at-2	0	0.582415	0.291208
bta-miR-2285at_bta-mir-2285at-3	0	1.76095	0.880474
bta-miR-2285at_bta-mir-2285at-4	0	0.582415	0.291208
bta-miR-2285au_bta-mir-2285au	32.3095	39.0478	35.6786
bta-miR-2285av_bta-mir-2285av	46.1589	53.2996	49.7292
bta-miR-2285aw_bta-mir-2285aw	0	1.16317	0.581587
bta-miR-2285ax_bta-mir-2285ax-1	0	0.582415	0.291208
bta-miR-2285ax_bta-mir-2285ax-2	0	0.582415	0.291208
bta-miR-2285ax_bta-mir-2285ax-3	0	0.582415	0.291208
bta-miR-2285ay_bta-mir-2285ay	0	0.292036	0.146018
bta-miR-2285b_bta-mir-2285b-1	34.5962	51.0475	42.8219
bta-miR-2285b_bta-mir-2285b-2	35.0774	51.3379	43.2076
bta-miR-2285ba_bta-mir-2285ba-1	8.00217	6.57148	7.28682
bta-miR-2285ba_bta-mir-2285ba-2	8.00217	6.57148	7.28682
bta-miR-2285bb_bta-mir-2285bb	0	0.584071	0.292036
bta-miR-2285bc_bta-mir-2285bc	2.68349	5.24671	3.9651
bta-miR-2285bd_bta-mir-2285bd	0	1.16152	0.580759
bta-miR-2285bg_bta-mir-2285bg	0.387451	0	0.193726
bta-miR-2285bh_bta-mir-2285bh	0.387451	4.97168	2.67957
bta-miR-2285bk_bta-mir-2285bk	0	0.29038	0.14519
bta-miR-2285bl_bta-mir-2285bl	0	0.29038	0.14519
bta-miR-2285co_bta-mir-2285bl	0	0.29038	0.14519
bta-miR-2285bm_bta-mir-2285bm	0.289541	0.367642	0.328591
bta-miR-2285bn_bta-mir-2285bn	8.19026	7.2295	7.70988
bta-miR-2285bo_bta-mir-2285bo	1.91278	1.68534	1.79906
bta-miR-2285bp_bta-mir-2285bp	0.946243	0	0.473122
bta-miR-2285bq_bta-mir-2285bq	0.579082	0.367642	0.473362
bta-miR-2285bs_bta-mir-2285bs	4.67454	8.32204	6.49829
bta-miR-2285bt_bta-mir-2285bt	0	1.60973	0.804867
bta-miR-2285bu_bta-mir-2285bu-1	4.95571	3.49615	4.22593
bta-miR-2285bu_bta-mir-2285bu-2	4.95571	3.49615	4.22593
bta-miR-2285by_bta-mir-2285by	0.868623	0.871139	0.869881
bta-miR-2285bz_bta-mir-2285bz	19.0843	17.2348	18.1595
bta-miR-2285c_bta-mir-2285c	0	0.582415	0.291208
bta-miR-2285ca_bta-mir-2285ca	4.51865	3.05998	3.78931
bta-miR-2285cc_bta-mir-2285cc	1.3134	0.292036	0.80272
bta-miR-2285cd_bta-mir-2285cd	0.734322	1.7489	1.24161
bta-miR-2285ce_bta-mir-2285ce	8.19026	6.86352	7.52689
bta-miR-2285cg_bta-mir-2285cg	0.367161	0	0.183581
bta-miR-2285ch_bta-mir-2285ch	0	0.29038	0.14519
bta-miR-2285ci_bta-mir-2285ci	0	0.580759	0.29038
bta-miR-2285cj_bta-mir-2285cj	1.16235	0.658022	0.910188
bta-miR-2285cl_bta-mir-2285cl	0	0.29038	0.14519
bta-miR-2285aw_bta-mir-2285cm	0.656702	0.582415	0.619559
bta-miR-2285cm_bta-mir-2285cm	0.656702	0.582415	0.619559
bta-miR-2285cn_bta-mir-2285cn	0.289541	1.45687	0.873204
bta-miR-2285co_bta-mir-2285co	0	0.29038	0.14519
bta-miR-2285cp_bta-mir-2285cp	1.44771	1.61139	1.52955
bta-miR-2285cx_bta-mir-2285cx	0	0.735284	0.367642
bta-miR-2285cy_bta-mir-2285cy	0.367161	0	0.183581
bta-miR-2285d_bta-mir-2285d	0.289541	0	0.144771
bta-miR-2285da_bta-mir-2285da	0.289541	0	0.144771
bta-miR-2285dd_bta-mir-2285dd	0.289541	0	0.144771
bta-miR-2285dh_bta-mir-2285dh	4.67454	5.09429	4.88441
bta-miR-2285dl-3p_bta-mir-2285dl-1	0	0.29038	0.14519
bta-miR-2285dl-3p_bta-mir-2285dl-2	0	0.29038	0.14519
bta-miR-2285e_bta-mir-2285e-1	1.44771	4.54756	2.99763
bta-miR-2285e_bta-mir-2285e-2	2.31633	8.92358	5.61995
bta-miR-2285f_bta-mir-2285f-1	9.68692	9.27375	9.48034
bta-miR-2285f_bta-mir-2285f-2	11.9669	11.0949	11.5309
bta-miR-2285g_bta-mir-2285g-1	0.656702	0	0.328351
bta-miR-2285g_bta-mir-2285g-2	0.656702	0.580759	0.618731
bta-miR-2285g_bta-mir-2285g-3	0.656702	0.580759	0.618731
bta-miR-2285h_bta-mir-2285h	2.10441	0.580759	1.34258
bta-miR-2285i_bta-mir-2285i	2.70443	1.68368	2.19406
bta-miR-2285j_bta-mir-2285j-1	2.04773	2.85348	2.45061
bta-miR-2285j_bta-mir-2285j-2	2.04773	2.85348	2.45061
bta-miR-2285k_bta-mir-2285k-1	3.61363	8.84421	6.22892
bta-miR-2285k_bta-mir-2285k-2	8.26723	10.5931	9.43017
bta-miR-2285k_bta-mir-2285k-3	8.55677	10.5931	9.57494
bta-miR-2285k_bta-mir-2285k-4	3.61363	8.84421	6.22892
bta-miR-2285k_bta-mir-2285k-5	8.26723	10.0123	9.13979
bta-miR-2285l_bta-mir-2285l	7.34192	3.35864	5.35028
bta-miR-2285m_bta-mir-2285m-1	0	1.68368	0.841842
bta-miR-2285m_bta-mir-2285m-2	0	1.10293	0.551463
bta-miR-2285m_bta-mir-2285m-3	0	0.580759	0.29038
bta-miR-2285m_bta-mir-2285m-4	0	1.97406	0.987032
bta-miR-2285m_bta-mir-2285m-5	0	1.39331	0.696653
bta-miR-2285n_bta-mir-2285n-1	0	0.872795	0.436397
bta-miR-2285n_bta-mir-2285n-2	0	0.872795	0.436397
bta-miR-2285n_bta-mir-2285n-3	0	0.580759	0.29038
bta-miR-2285n_bta-mir-2285n-4	0	0.872795	0.436397
bta-miR-2285n_bta-mir-2285n-5	0	0.580759	0.29038
bta-miR-2285n_bta-mir-2285n-6	0	0.580759	0.29038
bta-miR-2285n_bta-mir-2285n-7	0	0.872795	0.436397
bta-miR-2285o_bta-mir-2285o-1	0	0.367642	0.183821
bta-miR-2285o_bta-mir-2285o-2	0	0.658022	0.329011
bta-miR-2285o_bta-mir-2285o-3	0	0.658022	0.329011
bta-miR-2285u_bta-mir-2285o-3	0	0.367642	0.183821
bta-miR-2285o_bta-mir-2285o-4	0	0.658022	0.329011
bta-miR-2285o_bta-mir-2285o-5	0	0.658022	0.329011
bta-miR-2285p_bta-mir-2285p	14.4636	8.38891	11.4262
bta-miR-2285q_bta-mir-2285q	85.7343	107.143	96.4386
bta-miR-2285r_bta-mir-2285r	0.289541	2.18884	1.23919
bta-miR-2285s_bta-mir-2285s	0.289541	2.77125	1.5304
bta-miR-2285t_bta-mir-2285t	1.3134	0	0.656702
bta-miR-2285bg_bta-mir-2285u	0.868623	0	0.434312
bta-miR-2285u_bta-mir-2285u	0.868623	0	0.434312
bta-miR-2285v_bta-mir-2285v	7.6727	13.7611	10.7169
bta-miR-2285x_bta-mir-2285x	1.04415	2.03928	1.54172
bta-miR-2285f_bta-mir-2285z	17.4694	14.6031	16.0363
bta-miR-2287_bta-mir-2287	0	1.74228	0.871139
bta-miR-2289_bta-mir-2289	2.32471	1.97738	2.15104
bta-miR-2290_bta-mir-2290	0.289541	2.63705	1.4633
bta-miR-2292_bta-mir-2292	0.367161	0.735284	0.551222
bta-miR-2294_bta-mir-2294	2.20297	2.11158	2.15727
bta-miR-2296_bta-mir-2296	0	1.97572	0.98786
bta-miR-2299-3p_bta-mir-2299	24.6716	11.2291	17.9504
bta-miR-2299-5p_bta-mir-2299	5.00531	4.46322	4.73426
bta-miR-2302_bta-mir-2302	0	0.735284	0.367642
bta-miR-2303_bta-mir-2303	0.289541	0	0.144771
bta-miR-2304_bta-mir-2304	2.22326	0.871139	1.5472
bta-miR-2308_bta-mir-2308	4.82913	9.30612	7.06762
bta-miR-2310_bta-mir-2310	8.99383	8.18784	8.59084
bta-miR-2311_bta-mir-2311	34.5772	35.8042	35.1907
bta-miR-2313-3p_bta-mir-2313	0.676992	2.70935	1.69317
bta-miR-2313-5p_bta-mir-2313	11.5627	7.52651	9.54458
bta-miR-2314_bta-mir-2314	5.48648	2.48087	3.98368
bta-miR-2315_bta-mir-2315	0.289541	0	0.144771
bta-miR-2316_bta-mir-2316	4.78018	7.02135	5.90077
bta-miR-2318_bta-mir-2318	5.77602	6.98733	6.38167
bta-miR-2320-3p_bta-mir-2320	26.9338	33.4474	30.1906
bta-miR-2320-5p_bta-mir-2320	7.61826	10.1997	8.90898
bta-miR-2323_bta-mir-2323	36.8887	43.0451	39.9669
bta-miR-2327_bta-mir-2327	0.289541	0.292036	0.290788
bta-miR-2328-3p_bta-mir-2328	0.579082	0	0.289541
bta-miR-2328-5p_bta-mir-2328	0	1.47057	0.735284
bta-miR-2330-3p_bta-mir-2330	0	3.22278	1.61139
bta-miR-2330-5p_bta-mir-2330	6.42789	1.45521	3.94155
bta-miR-2331-3p_bta-mir-2331	3.55211	5.02531	4.28871
bta-miR-2331-5p_bta-mir-2331	4.89838	0.367642	2.63301
bta-miR-2332_bta-mir-2332	191.982	180.657	186.32
bta-miR-2334_bta-mir-2334	0	0.735284	0.367642
bta-miR-2335_bta-mir-2335	0.868623	0	0.434312
bta-miR-2336_bta-mir-2336	14.8916	13.3523	14.1219
bta-miR-2338_bta-mir-2338	0.387451	0.580759	0.484105
bta-miR-2339_bta-mir-2339	24.9653	32.2034	28.5844
bta-miR-2340_bta-mir-2340	5.45363	6.22251	5.83807
bta-miR-2343_bta-mir-2343	0	0.871139	0.435569
bta-miR-2344_bta-mir-2344	109.817	98.5396	104.178
bta-miR-2346_bta-mir-2346	10.943	6.41696	8.67998
bta-miR-2347_bta-mir-2347	0	0.876107	0.438053
bta-miR-2349_bta-mir-2349	8.12521	0.874451	4.49983
bta-miR-2350_bta-mir-2350	4.90675	4.95136	4.92905
bta-miR-2355-3p_bta-mir-2355	2.14564	2.55979	2.35271
bta-miR-2356_bta-mir-2356	1.93726	2.12859	2.03292
bta-miR-2357_bta-mir-2357	0	2.76794	1.38397
bta-miR-2358_bta-mir-2358	0	1.02732	0.51366
bta-miR-2360_bta-mir-2360	0.774903	0	0.387451
bta-miR-2366_bta-mir-2366	99.3115	68.3871	83.8493
bta-miR-2367-3p_bta-mir-2367	0.367161	0	0.183581
bta-miR-2367-5p_bta-mir-2367	0	0.367642	0.183821
bta-miR-2368-3p_bta-mir-2368	6.9461	3.2145	5.0803
bta-miR-2370-3p_bta-mir-2370	0.367161	0.292036	0.329598
bta-miR-2372_bta-mir-2372	0.868623	0	0.434312
bta-miR-2373-3p_bta-mir-2373	0	1.39331	0.696653
bta-miR-2376_bta-mir-2376	13.9125	12.7874	13.3499
bta-miR-2378_bta-mir-2378	0	3.27309	1.63655
bta-miR-2381_bta-mir-2381	1.12177	1.75056	1.43617
bta-miR-2382-3p_bta-mir-2382	0	4.30207	2.15103
bta-miR-2382-5p_bta-mir-2382	0.289541	0.367642	0.328591
bta-miR-2383_bta-mir-2383	1.46864	0.29038	0.879512
bta-miR-2384_bta-mir-2384	0.387451	0.580759	0.484105
bta-miR-2385-5p_bta-mir-2385	0	0.876107	0.438053
bta-miR-2387_bta-mir-2387	744.496	671.41	707.953
bta-miR-2388-3p_bta-mir-2388	2.41489	2.61838	2.51664
bta-miR-2388-5p_bta-mir-2388	18.2891	20.063	19.176
bta-miR-2389_bta-mir-2389	1.15816	0.871139	1.01465
bta-miR-2395_bta-mir-2395	0	1.16152	0.580759
bta-miR-2396_bta-mir-2396	2.93664	0.29038	1.61351
bta-miR-2397-3p_bta-mir-2397	0	0.292036	0.146018
bta-miR-2397-5p_bta-mir-2397	1.91278	1.16483	1.5388
bta-miR-2398_bta-mir-2398	31.1491	38.3276	34.7384
bta-miR-2399-5p_bta-mir-2399	13.7089	24.8702	19.2896
bta-miR-23a_bta-mir-23a	4881.96	4882.42	4882.19
bta-miR-23b-3p_bta-mir-23b	9102.63	8251.92	8677.27
bta-miR-23b-5p_bta-mir-23b	15.2861	7.89746	11.5918
bta-miR-24_bta-mir-24-1	38.6727	54.3257	46.4992
bta-miR-24-3p_bta-mir-24-1	16624	19034.8	17829.4
bta-miR-24-3p_bta-mir-24-2	16554.4	18971.3	17762.9
bta-miR-2400_bta-mir-2400	0.734322	2.77291	1.75362
bta-miR-2403_bta-mir-2403	2.70443	6.59015	4.64729
bta-miR-2404_bta-mir-2404-1	253.526	393.326	323.426
bta-miR-2404_bta-mir-2404-2	245.597	377.809	311.703
bta-miR-2407_bta-mir-2407	1.52952	0	0.764758
bta-miR-2408_bta-mir-2408	71.3513	83.5228	77.437
bta-miR-2410_bta-mir-2410	0.289541	3.64405	1.96679
bta-miR-2411-3p_bta-mir-2411	1852.56	1994.23	1923.4
bta-miR-2411-5p_bta-mir-2411	66.9511	73.445	70.198
bta-miR-2412_bta-mir-2412	1.16235	0	0.581177
bta-miR-2414_bta-mir-2414	0	0.580759	0.29038
bta-miR-2415-3p_bta-mir-2415	17.9023	12.0122	14.9572
bta-miR-2416_bta-mir-2416	39.5909	55.5208	47.5559
bta-miR-2418_bta-mir-2418	1.93726	0	0.968629
bta-miR-2419-3p_bta-mir-2419	42.9913	45.3419	44.1666
bta-miR-2419-5p_bta-mir-2419	17.6443	15.9861	16.8152
bta-miR-2422_bta-mir-2422	15.2861	13.4969	14.3915
bta-miR-2423_bta-mir-2423	2.20297	0	1.10148
bta-miR-2424_bta-mir-2424	8.67143	4.74155	6.70649
bta-miR-2425-3p_bta-mir-2425	1.62324	2.91042	2.26683
bta-miR-2425-5p_bta-mir-2425	17.3506	19.9985	18.6745
bta-miR-2426_bta-mir-2426	1.93726	0.871139	1.4042
bta-miR-2427_bta-mir-2427	7.92166	7.15059	7.53612
bta-miR-2431-3p_bta-mir-2431	26.3576	16.6582	21.5079
bta-miR-2431-5p_bta-mir-2431	24.5637	25.9644	25.264
bta-miR-2432_bta-mir-2432	0.774903	0.580759	0.677831
bta-miR-2433_bta-mir-2433	0	0.292036	0.146018
bta-miR-2435_bta-mir-2435	0.774903	0.582415	0.678659
bta-miR-2436-3p_bta-mir-2436	0.774903	0.29038	0.532641
bta-miR-2438_bta-mir-2438	0.734322	0.292036	0.513179
bta-miR-2439-3p_bta-mir-2439	0.367161	0.582415	0.474788
bta-miR-2439-5p_bta-mir-2439	2.12535	2.98768	2.55651
bta-miR-2440_bta-mir-2440	213.581	234.543	224.062
bta-miR-2441_bta-mir-2441	4.89484	3.0666	3.98072
bta-miR-2443_bta-mir-2443	13.0271	19.4909	16.259
bta-miR-2446_bta-mir-2446	0	1.31935	0.659677
bta-miR-2447_bta-mir-2447	12.1662	6.65702	9.41162
bta-miR-2448-3p_bta-mir-2448	5.37117	8.91816	7.14466
bta-miR-2448-5p_bta-mir-2448	0	0.29038	0.14519
bta-miR-2449_bta-mir-2449	1.02386	0.659677	0.84177
bta-miR-2450a_bta-mir-2450a	50.6334	39.819	45.2262
bta-miR-2450b_bta-mir-2450b	0	0.367642	0.183821
bta-miR-2450c_bta-mir-2450c	2.14564	6.86352	4.50458
bta-miR-2450d_bta-mir-2450d	0.387451	0	0.193726
bta-miR-2451_bta-mir-2451	0	0.951713	0.475857
bta-miR-2453_bta-mir-2453	5.03268	2.33628	3.68448
bta-miR-2454-3p_bta-mir-2454	10.7961	8.54555	9.67084
bta-miR-2454-5p_bta-mir-2454	2.84292	1.16483	2.00388
bta-miR-2455_bta-mir-2455	0.946243	0	0.473122
bta-miR-2457_bta-mir-2457	3.24647	1.45687	2.35167
bta-miR-2459_bta-mir-2459	2.12535	3.06826	2.5968
bta-miR-2461-3p_bta-mir-2461	5.18438	2.26941	3.7269
bta-miR-2461-5p_bta-mir-2461	1.52952	0.367642	0.948579
bta-miR-2462_bta-mir-2462	0	0.659677	0.329839
bta-miR-2463_bta-mir-2463	6.16347	10.3015	8.2325
bta-miR-2465_bta-mir-2465	1.97011	5.13328	3.5517
bta-miR-2466-3p_bta-mir-2466	0.734322	0.659677	0.697
bta-miR-2466-5p_bta-mir-2466	2.03098	2.34171	2.18634
bta-miR-2467-3p_bta-mir-2467	1.14206	1.45521	1.29864
bta-miR-2468_bta-mir-2468	0.367161	0.735284	0.551222
bta-miR-2469_bta-mir-2469	4.83751	3.21947	4.02849
bta-miR-2471-5p_bta-mir-2471	0	1.39331	0.696653
bta-miR-2474_bta-mir-2474	1.16235	0.29038	0.726367
bta-miR-2475_bta-mir-2475	48.8971	65.3583	57.1277
bta-miR-2477_bta-mir-2477	4.61786	5.39461	5.00623
bta-miR-2478_bta-mir-2478	172.436	218.678	195.557
bta-miR-2481_bta-mir-2481	0	0.292036	0.146018
bta-miR-2483-3p_bta-mir-2483	9.53587	10.9125	10.2242
bta-miR-2483-5p_bta-mir-2483	25.336	31.4658	28.4009
bta-miR-2484_bta-mir-2484	354.483	491.003	422.743
bta-miR-2486-3p_bta-mir-2486	0.387451	0	0.193726
bta-miR-2489_bta-mir-2489	0.367161	0	0.183581
bta-miR-25_bta-mir-25	15100.5	16295.6	15698.1
bta-miR-26a_bta-mir-26a-1	28396.8	26909.7	27653.3
bta-miR-26a_bta-mir-26a-2	28422	26928.4	27675.2
bta-miR-26b_bta-mir-26b	2725.32	2475.46	2600.39
bta-miR-27a-3p_bta-mir-27a	1054.29	1362.25	1208.27
bta-miR-27a-5p_bta-mir-27a	248.273	400.524	324.398
bta-miR-27b_bta-mir-27b	86411.8	82741.1	84576.5
bta-miR-28_bta-mir-28	282.28	321.525	301.903
bta-miR-2887_bta-mir-2887-1	63.2405	57.8413	60.5409
bta-miR-2887_bta-mir-2887-2	63.2405	57.8413	60.5409
bta-miR-2903_bta-mir-2903	0.289541	0.367642	0.328591
bta-miR-2904_bta-mir-2904-1	228.438	240.932	234.685
bta-miR-2904_bta-mir-2904-2	228.438	240.932	234.685
bta-miR-2904_bta-mir-2904-3	228.438	240.932	234.685
bta-miR-2917_bta-mir-2917	0	0.29038	0.14519
bta-miR-296-3p_bta-mir-296	1190.32	1154.62	1172.47
bta-miR-296-5p_bta-mir-296	1.14206	0.367642	0.754853
bta-miR-29a_bta-mir-29a	1207.16	1143.83	1175.49
bta-miR-29b_bta-mir-29b-1	32.9121	37.0241	34.9681
bta-miR-29b_bta-mir-29b-2	32.9121	37.0241	34.9681
bta-miR-29c_bta-mir-29c	1.43161	0.580759	1.00618
bta-miR-29d-5p_bta-mir-29c	25.9367	25.1306	25.5336
bta-miR-29d-3p_bta-mir-29d	0	0.29038	0.14519
bta-miR-29d-5p_bta-mir-29d	25.9367	25.1306	25.5336
bta-miR-301a_bta-mir-301a	2.33727	2.90876	2.62302
bta-miR-301b_bta-mir-301b	0.367161	0.29038	0.32877
bta-miR-302a_bta-mir-302a	0.367161	1.75056	1.05886
bta-miR-302d_bta-mir-302a	0.367161	1.75056	1.05886
bta-miR-302b_bta-mir-302b	0	2.61673	1.30836
bta-miR-302d_bta-mir-302b	0	2.61673	1.30836
bta-miR-302d_bta-mir-302d	0.367161	0.292036	0.329598
bta-miR-3064_bta-mir-3064	2.69187	0	1.34593
bta-miR-30a-5p_bta-mir-30a	26912.8	23621.7	25267.3
bta-miR-30b-3p_bta-mir-30b	11.7627	12.8679	12.3153
bta-miR-30b-5p_bta-mir-30b	173.806	104.779	139.293
bta-miR-30c_bta-mir-30c	1583.28	1456.41	1519.84
bta-miR-30d_bta-mir-30d	33512.7	30062.9	31787.8
bta-miR-30e-5p_bta-mir-30e	545.378	445.598	495.488
bta-miR-30f_bta-mir-30f	1221.68	821.968	1021.82
bta-miR-31_bta-mir-31	1229.08	1037.49	1133.28
bta-miR-3120_bta-mir-3120	2.04773	2.41024	2.22898
bta-miR-3141_bta-mir-3141	0	1.39331	0.696653
bta-miR-32_bta-mir-32	12.1137	13.3797	12.7467
bta-miR-320a_bta-mir-320a-1	2937.2	2620.74	2778.97
bta-miR-320a_bta-mir-320a-2	2937.2	2620.74	2778.97
bta-miR-323_bta-mir-323	7.67205	2.5631	5.11758
bta-miR-323b-3p_bta-mir-323b	1.16235	0.367642	0.764998
bta-miR-324_bta-mir-324	49.9628	38.252	44.1074
bta-miR-326_bta-mir-326	0.579082	0	0.289541
bta-miR-328_bta-mir-328	829.094	611.253	720.173
bta-miR-329a_bta-mir-329a	0	0.367642	0.183821
bta-miR-330_bta-mir-330	90.3393	86.041	88.1901
bta-miR-331-3p_bta-mir-331	548.963	411.699	480.331
bta-miR-331-5p_bta-mir-331	293.523	279.418	286.47
bta-miR-335_bta-mir-335	0.734322	3.20908	1.9717
bta-miR-339a_bta-mir-339a	150.061	106.506	128.283
bta-miR-339b_bta-mir-339a	150.061	106.506	128.283
bta-miR-339b_bta-mir-339b	40.6054	38.1712	39.3883
bta-miR-33a_bta-mir-33a	0.289541	0	0.144771
bta-miR-340_bta-mir-340	132.442	180.183	156.312
bta-miR-342_bta-mir-342	1069.53	903.336	986.435
bta-miR-3431_bta-mir-3431	677.709	710.716	694.212
bta-miR-3432a_bta-mir-3432a-1	2617.55	2467.52	2542.53
bta-miR-3432a_bta-mir-3432a-2	2726.4	2549.66	2638.03
bta-miR-3432b_bta-mir-3432b	44.1244	39.8147	41.9696
bta-miR-345-3p_bta-mir-345	165.924	106.602	136.263
bta-miR-345-5p_bta-mir-345	0	2.42062	1.21031
bta-miR-346_bta-mir-346	54.7752	50.5869	52.6811
bta-miR-34a_bta-mir-34a	1055.46	936.107	995.784
bta-miR-34b_bta-mir-34b	4.83332	2.11323	3.47327
bta-miR-34c_bta-mir-34c	133.792	98.8464	116.319
bta-miR-3533_bta-mir-3533	207.342	232.186	219.764
bta-miR-361_bta-mir-361	406.65	349.213	377.932
bta-miR-3613a_bta-mir-3613a	0.774903	0.658022	0.716462
bta-miR-362-3p_bta-mir-362	0.387451	0	0.193726
bta-miR-362-5p_bta-mir-362	141.383	99.9817	120.682
bta-miR-363_bta-mir-363	1.35398	0.580759	0.967372
bta-miR-365-3p_bta-mir-365-1	1927.85	1240.46	1584.16
bta-miR-365-5p_bta-mir-365-1	538.194	443.09	490.642
bta-miR-365-3p_bta-mir-365-2	1928.14	1240.46	1584.3
bta-miR-369-3p_bta-mir-369	0.754613	1.24375	0.999181
bta-miR-370_bta-mir-370	7.76577	8.84752	8.30664
bta-miR-371_bta-mir-371	0.946243	0.292036	0.619139
bta-miR-374a_bta-mir-374a	14.5399	14.0274	14.2836
bta-miR-374b_bta-mir-374b	764.258	654.174	709.216
bta-miR-375_bta-mir-375	27.7367	84.0183	55.8775
bta-miR-376c_bta-mir-376b	0	0.367642	0.183821
bta-miR-376c_bta-mir-376c	0	0.367642	0.183821
bta-miR-376c_bta-mir-376e	0	0.367642	0.183821
bta-miR-378_bta-mir-378-1	45628.7	46203.8	45916.2
bta-miR-378_bta-mir-378-2	48723.1	49529.3	49126.2
bta-miR-378b_bta-mir-378b	193.545	188.433	190.989
bta-miR-378c_bta-mir-378c	767.573	882.562	825.068
bta-miR-378d_bta-mir-378d	48.6466	57.2855	52.966
bta-miR-379_bta-mir-379	33.8535	36.8299	35.3417
bta-miR-380-3p_bta-mir-380	1.54981	2.20585	1.87783
bta-miR-381_bta-mir-381	19.2814	14.1025	16.692
bta-miR-382_bta-mir-382	2.7653	0.951713	1.85851
bta-miR-409a_bta-mir-409a	6.28521	3.00635	4.64578
bta-miR-410_bta-mir-410	0.579082	0.292036	0.435559
bta-miR-411a_bta-mir-411a	5.35572	2.42062	3.88817
bta-miR-421_bta-mir-421	105.822	129.199	117.511
bta-miR-423-3p_bta-mir-423	8184.69	7664.6	7924.65
bta-miR-423-5p_bta-mir-423	6109.21	5382.6	5745.91
bta-miR-424-3p_bta-mir-424	100.473	92.9327	96.7029
bta-miR-424-5p_bta-mir-424	11.457	8.78396	10.1205
bta-miR-425-3p_bta-mir-425	62.6166	44.4706	53.5436
bta-miR-425-5p_bta-mir-425	1777.55	1493.3	1635.42
bta-miR-4286_bta-mir-4286-1	6.48103	6.5299	6.50547
bta-miR-4286_bta-mir-4286-2	7.56577	6.82194	7.19385
bta-miR-429_bta-mir-429	2.92054	0.292036	1.60629
bta-miR-431_bta-mir-431	0.734322	0.292036	0.513179
bta-miR-432_bta-mir-432	7.18251	4.10431	5.64341
bta-miR-433_bta-mir-433	3.80945	0.659677	2.23457
bta-miR-4444_bta-mir-4444	0	0.292036	0.146018
bta-miR-4449_bta-mir-4449	10.1478	8.2651	9.20645
bta-miR-449a_bta-mir-449a	2.18203	5.26914	3.72558
bta-miR-449b_bta-mir-449b	0.367161	0.29038	0.32877
bta-miR-449d_bta-mir-449d	46.6716	65.4491	56.0603
bta-miR-450a_bta-mir-450a-1	178.693	165.1	171.897
bta-miR-450a_bta-mir-450a-2	181.299	169.476	175.388
bta-miR-450b_bta-mir-450b	259.084	298.783	278.934
bta-miR-451_bta-mir-451	19.8032	10.8133	15.3082
bta-miR-452_bta-mir-452	82.8034	89.0944	85.9489
bta-miR-4523_bta-mir-4523	0.734322	0	0.367161
bta-miR-454_bta-mir-454	198.745	135.492	167.119
bta-miR-455-3p_bta-mir-455	534.504	548.851	541.677
bta-miR-455-5p_bta-mir-455	746.018	800.28	773.149
bta-miR-4657_bta-mir-4657	0	0.29038	0.14519
bta-miR-4680_bta-mir-4680	0.367161	0.872795	0.619978
bta-miR-483_bta-mir-483	13.8565	5.34098	9.59872
bta-miR-484_bta-mir-484	400.253	336.64	368.447
bta-miR-485_bta-mir-485	0.754613	0.29038	0.522496
bta-miR-486_bta-mir-486	28.7551	27.658	28.2066
bta-miR-487b_bta-mir-487b	0.387451	0.367642	0.377547
bta-miR-488_bta-mir-488	0	0.584071	0.292036
bta-miR-490_bta-mir-490	0.289541	0.659677	0.474609
bta-miR-491_bta-mir-491	26.5151	13.3627	19.9389
bta-miR-493_bta-mir-493	10.5597	8.70835	9.63404
bta-miR-494_bta-mir-494	2.66739	0.871139	1.76926
bta-miR-495_bta-mir-495	1.60295	0.582415	1.09268
bta-miR-497_bta-mir-497	69.1412	58.2007	63.6709
bta-miR-499_bta-mir-499	3.51572	5.39129	4.45351
bta-miR-500_bta-mir-500	177.19	157.08	167.135
bta-miR-502a_bta-mir-502a-1	15.1196	12.7404	13.93
bta-miR-502a_bta-mir-502a-2	14.7322	12.0051	13.3686
bta-miR-502b_bta-mir-502b	66.7884	48.8841	57.8363
bta-miR-503-3p_bta-mir-503	13.0348	6.94244	9.98864
bta-miR-503-5p_bta-mir-503	273.052	345.311	309.181
bta-miR-504_bta-mir-504	93.2473	78.3637	85.8055
bta-miR-505_bta-mir-505	61.4469	59.3286	60.3878
bta-miR-507-3p_bta-mir-507	9.23925	11.7097	10.4745
bta-miR-507b_bta-mir-507b	11.9186	21.1127	16.5156
bta-miR-532_bta-mir-532	12730	12649.3	12689.7
bta-miR-541_bta-mir-541	1.25607	0	0.628037
bta-miR-542-5p_bta-mir-542	1.60295	8.47491	5.03893
bta-miR-543_bta-mir-543	4.13957	1.74559	2.94258
bta-miR-574_bta-mir-574	3155.22	2966.87	3061.04
bta-miR-582_bta-mir-582	0	1.16814	0.584071
bta-miR-584_bta-mir-584-4	0	1.16152	0.580759
bta-miR-592_bta-mir-592	0.754613	3.87583	2.31522
bta-miR-6119-3p_bta-mir-6119	0	0.367642	0.183821
bta-miR-6119-5p_bta-mir-6119	22.9266	15.4573	19.1919
bta-miR-6120-3p_bta-mir-6120	2286.24	2588.51	2437.38
bta-miR-6120-5p_bta-mir-6120	0	0.876107	0.438053
bta-miR-6121-3p_bta-mir-6121	200.373	334.853	267.613
bta-miR-6122-3p_bta-mir-6122	0	0.29038	0.14519
bta-miR-6123_bta-mir-6123	65.3581	53.9092	59.6337
bta-miR-615_bta-mir-615	0.734322	0	0.367161
bta-miR-628_bta-mir-628	6.99924	4.37391	5.68658
bta-miR-631_bta-mir-631	0.367161	0	0.183581
bta-miR-6516_bta-mir-6516	1.10148	1.45355	1.27752
bta-miR-6517_bta-mir-6517	585.704	487.789	536.746
bta-miR-6518_bta-mir-6518	20.2376	23.0095	21.6236
bta-miR-652_bta-mir-652	496.568	400.177	448.372
bta-miR-6520_bta-mir-6520	8.21539	14.3435	11.2794
bta-miR-6522_bta-mir-6522	3.96823	1.24375	2.60599
bta-miR-6523a_bta-mir-6523a	387.018	339.523	363.271
bta-miR-6524_bta-mir-6524	3.82555	4.52347	4.17451
bta-miR-6525_bta-mir-6525	15.1273	17.3876	16.2575
bta-miR-6527_bta-mir-6527	3.07159	4.58748	3.82954
bta-miR-6528_bta-mir-6528	2.71216	0.292036	1.5021
bta-miR-6529a_bta-mir-6529a	2089.42	2132.5	2110.96
bta-miR-6531_bta-mir-6531	7.46851	7.75498	7.61174
bta-miR-6532_bta-mir-6532	0	0.950057	0.475029
bta-miR-6533_bta-mir-6533	0.579082	0.580759	0.579921
bta-miR-6534_bta-mir-6534	2.49251	1.16649	1.8295
bta-miR-6535_bta-mir-6535	2.10441	3.94979	3.0271
bta-miR-6536_bta-mir-6536-1	0.734322	0.584071	0.659197
bta-miR-6536_bta-mir-6536-2	0.734322	0.584071	0.659197
bta-miR-654_bta-mir-654	3.9605	1.16814	2.56432
bta-miR-655_bta-mir-655	0.367161	0	0.183581
bta-miR-660_bta-mir-660	1101.07	1026.94	1064.01
bta-miR-664a_bta-mir-664a	2.16593	3.48787	2.8269
bta-miR-664b_bta-mir-664b	31.4934	15.5428	23.5181
bta-miR-665_bta-mir-665	0	0.367642	0.183821
bta-miR-669_bta-mir-669	3.4059	0.292036	1.84897
bta-miR-671_bta-mir-671	212.022	174.15	193.086
bta-miR-6715_bta-mir-6715	0	0.735284	0.367642
bta-miR-677_bta-mir-677	514.061	607.917	560.989
bta-miR-6775_bta-mir-6775	33.5108	46.2629	39.8869
bta-miR-7_bta-mir-7-1	2699.62	3289.76	2994.69
bta-miR-7_bta-mir-7-2	2721.05	3300.26	3010.65
bta-miR-7_bta-mir-7-3	2696.76	3286.26	2991.51
bta-miR-708_bta-mir-708	295.139	281.165	288.152
bta-miR-7180_bta-mir-7180	58.8797	50.0827	54.4812
bta-miR-744_bta-mir-744	694.417	682.575	688.496
bta-miR-758_bta-mir-758	0.946243	0.584071	0.765157
bta-miR-760-3p_bta-mir-760	597.313	555.102	576.207
bta-miR-760-5p_bta-mir-760	0.868623	0.659677	0.76415
bta-miR-767_bta-mir-767	0.656702	0.29038	0.473541
bta-miR-769_bta-mir-769	661.13	571.955	616.542
bta-miR-7857-5p_bta-mir-7857-1	392.735	481.99	437.362
bta-miR-7857-3p_bta-mir-7857-2	441.444	460.406	450.925
bta-miR-7857-5p_bta-mir-7857-2	544.911	632.749	588.83
bta-miR-7859_bta-mir-7859	18.8724	22.0068	20.4396
bta-miR-7860_bta-mir-7860	17.1751	12.158	14.6665
bta-miR-7862_bta-mir-7862	394.736	421.611	408.173
bta-miR-7863_bta-mir-7863	2.95693	6.59015	4.77354
bta-miR-8549_bta-mir-8549	0	0.292036	0.146018
bta-miR-873_bta-mir-873	17.91	18.8927	18.4014
bta-miR-874_bta-mir-874	44.7099	25.8701	35.29
bta-miR-877_bta-mir-877	532.083	423.141	477.612
bta-miR-9-3p_bta-mir-9-1	0.289541	0.735284	0.512412
bta-miR-9-5p_bta-mir-9-1	199.355	231.667	215.511
bta-miR-9-3p_bta-mir-9-2	0.289541	0.735284	0.512412
bta-miR-9-5p_bta-mir-9-2	199.355	231.667	215.511
bta-miR-92a_bta-mir-92a-1	20829.5	19220.2	20024.9
bta-miR-92a_bta-mir-92a-2	18949.4	17515.3	18232.3
bta-miR-92b_bta-mir-92b	780.189	744.341	762.265
bta-miR-93_bta-mir-93	2118.75	1666.76	1892.75
bta-miR-95_bta-mir-95	17.7744	12.2444	15.0094
bta-miR-96_bta-mir-96	78.4477	95.4376	86.9427
bta-miR-98_bta-mir-98	597.058	715.915	656.487
bta-miR-9851_bta-mir-9851	1.43161	1.7626	1.5971
bta-miR-99a-3p_bta-mir-99a	7.12099	3.0047	5.06284
bta-miR-99a-5p_bta-mir-99a	8006.27	9052.87	8529.57
bta-miR-99b_bta-mir-99b	32952.1	35745.6	34348.9

## Sheet: Non_significant_DESeq2
	baseMean	log2FoldChange	lfcSE	pvalue	padj	mature	precursors
bta-let-7a-3p_bta-let-7a-1	11.4077	-0.000619873	0.032402	0.5887	0.992884	bta-let-7a-3p	bta-let-7a-1
bta-let-7a-5p_bta-let-7a-1	30508	0.000626554	0.0323238	0.803416	0.992884	bta-let-7a-5p	bta-let-7a-1
bta-let-7a-5p_bta-let-7a-2	30455.9	0.000630637	0.0323238	0.802174	0.992884	bta-let-7a-5p	bta-let-7a-2
bta-let-7a-3p_bta-let-7a-3	10.3901	-0.000926187	0.0324024	0.414097	0.992884	bta-let-7a-3p	bta-let-7a-3
bta-let-7a-5p_bta-let-7a-3	30461.2	0.000628851	0.0323238	0.802739	0.992884	bta-let-7a-5p	bta-let-7a-3
bta-let-7b_bta-let-7b	12682.8	-0.0017118	0.0323003	0.540855	0.992884	bta-let-7b	bta-let-7b
bta-let-7c_bta-let-7c	5206.74	-0.000857019	0.0323106	0.749063	0.992884	bta-let-7c	bta-let-7c
bta-let-7d_bta-let-7d	3147.08	-0.000816124	0.0322756	0.790127	0.992884	bta-let-7d	bta-let-7d
bta-let-7e_bta-let-7e	10040.9	-0.00151359	0.0322948	0.596717	0.992884	bta-let-7e	bta-let-7e
bta-let-7f_bta-let-7f-1	56206.3	0.00157106	0.0323435	0.48554	0.992884	bta-let-7f	bta-let-7f-1
bta-let-7f_bta-let-7f-2	57955.4	0.0015812	0.032344	0.481444	0.992884	bta-let-7f	bta-let-7f-2
bta-let-7g_bta-let-7g	37275.6	0.000147499	0.0323527	0.944483	0.992884	bta-let-7g	bta-let-7g
bta-let-7i_bta-let-7i	218604	0.000601633	0.0323237	0.811153	0.992884	bta-let-7i	bta-let-7i
bta-miR-1_bta-mir-1-1	1151.84	0.000947295	0.0324119	0.248369	0.992884	bta-miR-1	bta-mir-1-1
bta-miR-1_bta-mir-1-2	1151.84	0.000947295	0.0324119	0.248369	0.992884	bta-miR-1	bta-mir-1-2
bta-miR-100_bta-mir-100	14288.2	0.00135777	0.0323172	0.601378	0.992884	bta-miR-100	bta-mir-100
bta-miR-101_bta-mir-101-1	475.72	0.00118131	0.0323126	0.65642	0.992884	bta-miR-101	bta-mir-101-1
bta-miR-101_bta-mir-101-2	503.555	0.00113636	0.0323121	0.669345	0.992884	bta-miR-101	bta-mir-101-2
bta-miR-10161-5p_bta-mir-10161	8.65002	0.00028797	0.0324049	0.785999	0.992884	bta-miR-10161-5p	bta-mir-10161
bta-miR-10162-5p_bta-mir-10162	25.0641	-0.000459099	0.0323828	0.773763	0.992884	bta-miR-10162-5p	bta-mir-10162
bta-miR-10164-3p_bta-mir-10164	14.4078	-0.00197186	0.0323939	0.145139	0.992884	bta-miR-10164-3p	bta-mir-10164
bta-miR-10166-5p_bta-mir-10166	0.948338	-0.000410025	0.0324203	0.246972	0.992884	bta-miR-10166-5p	bta-mir-10166
bta-miR-10167-3p_bta-mir-10167	0.193726	-6.91736e-05	0.0324212	0.788292	0.992884	bta-miR-10167-3p	bta-mir-10167
bta-miR-10172-3p_bta-mir-10172	12.4937	0.00129729	0.0323991	0.288937	0.992884	bta-miR-10172-3p	bta-mir-10172
bta-miR-23b-3p_bta-mir-10174	18143.6	-0.00127888	0.032313	0.629375	0.992884	bta-miR-23b-3p	bta-mir-10174
bta-miR-23b-5p_bta-mir-10174	55.2596	-0.00192921	0.0323614	0.33046	0.992884	bta-miR-23b-5p	bta-mir-10174
bta-miR-10174-3p_bta-mir-10174	18143.6	-0.00127888	0.032313	0.629375	0.992884	bta-miR-10174-3p	bta-mir-10174
bta-miR-10174-5p_bta-mir-10174	55.2596	-0.00192921	0.0323614	0.33046	0.992884	bta-miR-10174-5p	bta-mir-10174
bta-miR-10175-3p_bta-mir-10175	0.144771	-6.91736e-05	0.0324212	0.788292	0.992884	bta-miR-10175-3p	bta-mir-10175
bta-miR-10176-5p_bta-mir-10176	0.146018	5.22609e-05	0.0324212	0.839233	0.992884	bta-miR-10176-5p	bta-mir-10176
bta-miR-10178-5p_bta-mir-10178	0.146018	5.22609e-05	0.0324212	0.839233	0.992884	bta-miR-10178-5p	bta-mir-10178
bta-miR-10179-5p_bta-mir-10179	12.6469	-0.00097069	0.0323981	0.437414	0.992884	bta-miR-10179-5p	bta-mir-10179
bta-miR-10180-3p_bta-mir-10180	7.91024	-0.0005411	0.0324044	0.614794	0.992884	bta-miR-10180-3p	bta-mir-10180
bta-miR-10181-5p_bta-mir-10181	0.183581	-6.91736e-05	0.0324212	0.788292	0.992884	bta-miR-10181-5p	bta-mir-10181
bta-miR-10182-3p_bta-mir-10182	6.61999	0.00150947	0.0324104	0.0851944	0.992884	bta-miR-10182-3p	bta-mir-10182
bta-miR-10182-5p_bta-mir-10182	64.4145	-0.000181151	0.0323525	0.931963	0.992884	bta-miR-10182-5p	bta-mir-10182
bta-miR-10183-5p_bta-mir-10183	0.29038	0.000104196	0.0324212	0.688255	0.992884	bta-miR-10183-5p	bta-mir-10183
bta-miR-10184-3p_bta-mir-10184	0.146018	5.22609e-05	0.0324212	0.839233	0.992884	bta-miR-10184-3p	bta-mir-10184
bta-miR-10185-5p_bta-mir-10185	1.97465	6.32407e-05	0.0324174	0.909991	0.992884	bta-miR-10185-5p	bta-mir-10185
bta-miR-10225a_bta-mir-10225a	0.51366	0.000179436	0.0324211	0.520607	0.992884	bta-miR-10225a	bta-mir-10225a
bta-miR-103_bta-mir-103-1	14179.4	-0.00115825	0.0322696	0.711143	0.992884	bta-miR-103	bta-mir-103-1
bta-miR-103_bta-mir-103-2	14376.4	-0.00117256	0.0322696	0.707764	0.992884	bta-miR-103	bta-mir-103-2
bta-miR-106a_bta-mir-106a	2.52635	-0.000354333	0.0324159	0.582232	0.992884	bta-miR-106a	bta-mir-106a
bta-miR-106b_bta-mir-106b	128.215	-0.000927078	0.032328	0.706708	0.992884	bta-miR-106b	bta-mir-106b
bta-miR-107_bta-mir-107	246.773	-0.00142494	0.0323163	0.585112	0.992884	bta-miR-107	bta-mir-107
bta-miR-10a_bta-mir-10a	693.181	-0.000931777	0.0323821	0.563065	0.992884	bta-miR-10a	bta-mir-10a
bta-miR-10b_bta-mir-10b	42648.8	0.00113246	0.0323023	0.68336	0.992884	bta-miR-10b	bta-mir-10b
bta-miR-1179_bta-mir-1179	0.193726	-6.91736e-05	0.0324212	0.788292	0.992884	bta-miR-1179	bta-mir-1179
bta-miR-1197_bta-mir-1197	0.183581	-6.91736e-05	0.0324212	0.788292	0.992884	bta-miR-1197	bta-mir-1197
bta-miR-11971_bta-mir-11971	17.1566	-0.000579639	0.032403	0.603735	0.992884	bta-miR-11971	bta-mir-11971
bta-miR-11972_bta-mir-11972	0.290788	-8.4561e-06	0.0324212	0.973813	0.992884	bta-miR-11972	bta-mir-11972
bta-miR-11973_bta-mir-11973	0.144771	-6.91736e-05	0.0324212	0.788292	0.992884	bta-miR-11973	bta-mir-11973
bta-miR-11974_bta-mir-11974	1.21908	-0.000301285	0.0324189	0.519058	0.992884	bta-miR-11974	bta-mir-11974
bta-miR-11975_bta-mir-11976-1	2.01231	-0.000192023	0.032417	0.741608	0.992884	bta-miR-11975	bta-mir-11976-1
bta-miR-11976_bta-mir-11976-1	2.01231	-0.000192023	0.032417	0.741608	0.992884	bta-miR-11976	bta-mir-11976-1
bta-miR-11975_bta-mir-11976-2	2.01231	-0.000192023	0.032417	0.741608	0.992884	bta-miR-11975	bta-mir-11976-2
bta-miR-11976_bta-mir-11976-2	2.01231	-0.000192023	0.032417	0.741608	0.992884	bta-miR-11976	bta-mir-11976-2
bta-miR-11977_bta-mir-11977	3.32472	0.000566275	0.0324135	0.451617	0.992884	bta-miR-11977	bta-mir-11977
bta-miR-11978_bta-mir-11978	1.78398	-4.32996e-06	0.0324175	0.993796	0.99991	bta-miR-11978	bta-mir-11978
bta-miR-11980_bta-mir-11980	49.798	0.00155766	0.0323792	0.350424	0.992884	bta-miR-11980	bta-mir-11980
bta-miR-11981_bta-mir-11981	0.551463	0.000166555	0.0324212	0.527923	0.992884	bta-miR-11981	bta-mir-11981
bta-miR-11982_bta-mir-11982	5.1909	-0.000380356	0.0324124	0.634283	0.992884	bta-miR-11982	bta-mir-11982
bta-miR-11983_bta-mir-11983	0.695512	-0.000281918	0.0324207	0.369687	0.992884	bta-miR-11983	bta-mir-11983
bta-miR-11984_bta-mir-11984	13.2722	-0.000627478	0.0323912	0.658247	0.992884	bta-miR-11984	bta-mir-11984
bta-miR-11985_bta-mir-11985	0.435978	5.03894e-05	0.032421	0.857925	0.992884	bta-miR-11985	bta-mir-11985
bta-miR-11986b_bta-mir-11986b	0.434731	-5.17806e-05	0.0324212	0.841497	0.992884	bta-miR-11986b	bta-mir-11986b
bta-miR-11986c_bta-mir-11986c	5.37242	0.000825954	0.032409	0.372924	0.992884	bta-miR-11986c	bta-mir-11986c
bta-miR-11987_bta-mir-11987	4410.49	0.0012971	0.0323453	0.560331	0.992884	bta-miR-11987	bta-mir-11987
bta-miR-11988_bta-mir-11988	26.0871	4.28782e-05	0.0324009	0.970925	0.992884	bta-miR-11988	bta-mir-11988
bta-miR-11989_bta-mir-11989	2.70419	0.000250567	0.032416	0.694246	0.992884	bta-miR-11989	bta-mir-11989
bta-miR-11990_bta-mir-11990	2.85385	4.82316e-05	0.0324163	0.938334	0.992884	bta-miR-11990	bta-mir-11990
bta-miR-11991_bta-mir-11991	2.62207	0.000348494	0.0324158	0.591117	0.992884	bta-miR-11991	bta-mir-11991
bta-miR-11992_bta-mir-11992	7.17247	-0.000220641	0.0324073	0.822708	0.992884	bta-miR-11992	bta-mir-11992
bta-miR-11993_bta-mir-11993	7.99232	0.000222773	0.0324043	0.836486	0.992884	bta-miR-11993	bta-mir-11993
bta-miR-11994_bta-mir-11994	3.7772	-0.000139718	0.0324128	0.858203	0.992884	bta-miR-11994	bta-mir-11994
bta-miR-11995_bta-mir-11995	0.765996	0.000195236	0.0324204	0.57806	0.992884	bta-miR-11995	bta-mir-11995
bta-miR-11998_bta-mir-11998	1.85659	-0.000436182	0.032418	0.403752	0.992884	bta-miR-11998	bta-mir-11998
bta-miR-12001_bta-mir-12001	0.438053	0.000145209	0.0324212	0.580451	0.992884	bta-miR-12001	bta-mir-12001
bta-miR-12003_bta-mir-12003	0.918143	-0.000232916	0.0324205	0.494229	0.992884	bta-miR-12003	bta-mir-12003
bta-miR-12004_bta-mir-12004	1.49095	-0.000511584	0.0324194	0.231864	0.992884	bta-miR-12004	bta-mir-12004
bta-miR-12005_bta-mir-12005-1	2.12846	-0.000680948	0.032418	0.193257	0.992884	bta-miR-12005	bta-mir-12005-1
bta-miR-12005_bta-mir-12005-2	2.12846	-0.000680948	0.032418	0.193257	0.992884	bta-miR-12005	bta-mir-12005-2
bta-miR-12006_bta-mir-12006	0.144771	-6.91736e-05	0.0324212	0.788292	0.992884	bta-miR-12006	bta-mir-12006
bta-miR-12010_bta-mir-12010	3.6132	0.000547612	0.0324124	0.49364	0.992884	bta-miR-12010	bta-mir-12010
bta-miR-12012_bta-mir-12012	0.193726	-6.91736e-05	0.0324212	0.788292	0.992884	bta-miR-12012	bta-mir-12012
bta-miR-12014_bta-mir-12014	0.533469	-8.68523e-05	0.0324211	0.75555	0.992884	bta-miR-12014	bta-mir-12014
bta-miR-12019_bta-mir-12019	0.435569	0.000144687	0.0324212	0.581765	0.992884	bta-miR-12019	bta-mir-12019
bta-miR-12024_bta-mir-12024	0.377306	-0.00013626	0.0324212	0.60149	0.992884	bta-miR-12024	bta-mir-12024
bta-miR-12027_bta-mir-12027	0.765157	-8.03237e-05	0.0324204	0.818275	0.992884	bta-miR-12027	bta-mir-12027
bta-miR-12028_bta-mir-12028	3.20023	0.00102456	0.0324152	0.130163	0.992884	bta-miR-12028	bta-mir-12028
bta-miR-12030_bta-mir-12030	3.12893	0.000784801	0.0324148	0.259896	0.992884	bta-miR-12030	bta-mir-12030
bta-miR-12031_bta-mir-12031	0.580329	-0.00011086	0.032421	0.701615	0.992884	bta-miR-12031	bta-mir-12031
bta-miR-12032_bta-mir-12032	6.13735	-0.000498777	0.0324098	0.578185	0.992884	bta-miR-12032	bta-mir-12032
bta-miR-12036_bta-mir-12036	5.32816	1.75568e-05	0.0324093	0.984707	0.996672	bta-miR-12036	bta-mir-12036
bta-miR-12039_bta-mir-12039	0.14519	5.22609e-05	0.0324212	0.839233	0.992884	bta-miR-12039	bta-mir-12039
bta-miR-12041_bta-mir-12041	0.290788	-8.4561e-06	0.0324212	0.973813	0.992884	bta-miR-12041	bta-mir-12041
bta-miR-12042_bta-mir-12042	13.2406	0.000379889	0.0323969	0.766882	0.992884	bta-miR-12042	bta-mir-12042
bta-miR-12046_bta-mir-12046	2.6633	0.0001487	0.0324155	0.821787	0.992884	bta-miR-12046	bta-mir-12046
bta-miR-12053_bta-mir-12053	1.75004	-0.000256116	0.0324175	0.64376	0.992884	bta-miR-12053	bta-mir-12053
bta-miR-12056_bta-mir-12056	0.14519	5.22609e-05	0.0324212	0.839233	0.992884	bta-miR-12056	bta-mir-12056
bta-miR-12057_bta-mir-12057	0.918624	6.39832e-05	0.0324204	0.851928	0.992884	bta-miR-12057	bta-mir-12057
bta-miR-12058_bta-mir-12058	0.367402	-8.4561e-06	0.0324212	0.973813	0.992884	bta-miR-12058	bta-mir-12058
bta-miR-12060_bta-mir-12060	1.84985	-0.000120233	0.0324171	0.834789	0.992884	bta-miR-12060	bta-mir-12060
bta-miR-12061_bta-mir-12061	0.29038	0.000104196	0.0324212	0.688255	0.992884	bta-miR-12061	bta-mir-12061
bta-miR-12064_bta-mir-12064	0.183581	-6.91736e-05	0.0324212	0.788292	0.992884	bta-miR-12064	bta-mir-12064
bta-miR-1224_bta-mir-1224	3.55295	-0.000382208	0.0324133	0.615501	0.992884	bta-miR-1224	bta-mir-1224
bta-miR-1246_bta-mir-1246	210.919	0.00282886	0.0323659	0.138055	0.992884	bta-miR-1246	bta-mir-1246
bta-miR-1247-3p_bta-mir-1247	0.65795	-0.000165175	0.0324206	0.616139	0.992884	bta-miR-1247-3p	bta-mir-1247
bta-miR-1247-5p_bta-mir-1247	0.183581	-6.91736e-05	0.0324212	0.788292	0.992884	bta-miR-1247-5p	bta-mir-1247
bta-miR-1248_bta-mir-1248-1	41.8989	-4.5814e-05	0.032393	0.973427	0.992884	bta-miR-1248	bta-mir-1248-1
bta-miR-1248_bta-mir-1248-2	41.8989	-4.5814e-05	0.032393	0.973427	0.992884	bta-miR-1248	bta-mir-1248-2
bta-miR-1249_bta-mir-1249	0.144771	-6.91736e-05	0.0324212	0.788292	0.992884	bta-miR-1249	bta-mir-1249
bta-miR-125a_bta-mir-125a	3117.42	-0.00206366	0.0323128	0.436669	0.992884	bta-miR-125a	bta-mir-125a
bta-miR-125b_bta-mir-125b-1	6059.76	-0.00174296	0.0322722	0.574128	0.992884	bta-miR-125b	bta-mir-125b-1
bta-miR-125b_bta-mir-125b-2	5885.07	-0.00167092	0.0322723	0.589929	0.992884	bta-miR-125b	bta-mir-125b-2
bta-miR-126-3p_bta-mir-126	167.336	-0.00124166	0.0323374	0.595399	0.992884	bta-miR-126-3p	bta-mir-126
bta-miR-126-5p_bta-mir-126	5.39116	0.000310077	0.0324105	0.721897	0.992884	bta-miR-126-5p	bta-mir-126
bta-miR-1260b_bta-mir-1260b	740.43	-7.38879e-05	0.0323659	0.969114	0.992884	bta-miR-1260b	bta-mir-1260b
bta-miR-1264_bta-mir-1264	0.183581	-6.91736e-05	0.0324212	0.788292	0.992884	bta-miR-1264	bta-mir-1264
bta-miR-127_bta-mir-127	269.415	-0.00284665	0.0323701	0.120869	0.992884	bta-miR-127	bta-mir-127
bta-miR-1271_bta-mir-1271	1749.7	0.00106963	0.0323038	0.698244	0.992884	bta-miR-1271	bta-mir-1271
bta-miR-128_bta-mir-128-1	1767.51	0.00154526	0.0323081	0.568327	0.992884	bta-miR-128	bta-mir-128-1
bta-miR-128_bta-mir-128-2	1300.96	0.0012863	0.0323034	0.641542	0.992884	bta-miR-128	bta-mir-128-2
bta-miR-1284_bta-mir-1284	0.329011	0.000114877	0.0324212	0.659342	0.992884	bta-miR-1284	bta-mir-1284
bta-miR-129_bta-mir-129-1	773.014	0.00113611	0.0323282	0.644362	0.992884	bta-miR-129	bta-mir-129-1
bta-miR-129-5p_bta-mir-129-1	773.014	0.00113611	0.0323282	0.644362	0.992884	bta-miR-129-5p	bta-mir-129-1
bta-miR-129_bta-mir-129-2	772.106	0.00114276	0.0323287	0.64149	0.992884	bta-miR-129	bta-mir-129-2
bta-miR-129-3p_bta-mir-129-2	16.808	0.00031968	0.0323891	0.827168	0.992884	bta-miR-129-3p	bta-mir-129-2
bta-miR-129-5p_bta-mir-129-2	772.106	0.00114276	0.0323287	0.64149	0.992884	bta-miR-129-5p	bta-mir-129-2
bta-miR-1291_bta-mir-1291	145.068	2.31832e-05	0.0323824	0.988482	0.997007	bta-miR-1291	bta-mir-1291
bta-miR-1296_bta-mir-1296	21.2703	-0.000902555	0.0323832	0.570022	0.992884	bta-miR-1296	bta-mir-1296
bta-miR-1298_bta-mir-1298	5.9524	-0.000435863	0.0324131	0.57228	0.992884	bta-miR-1298	bta-mir-1298
bta-miR-1301_bta-mir-1301	2.97014	-0.000975568	0.0324156	0.136176	0.992884	bta-miR-1301	bta-mir-1301
bta-miR-1306_bta-mir-1306	119.652	-3.26614e-05	0.0323408	0.988629	0.997007	bta-miR-1306	bta-mir-1306
bta-miR-1307_bta-mir-1307	4714.62	0.00137198	0.0322942	0.632306	0.992884	bta-miR-1307	bta-mir-1307
bta-miR-130a_bta-mir-130a	53.0206	0.000411693	0.0323646	0.830964	0.992884	bta-miR-130a	bta-mir-130a
bta-miR-130b_bta-mir-130b	55.8784	-0.00121909	0.0323417	0.592647	0.992884	bta-miR-130b	bta-mir-130b
bta-miR-132_bta-mir-132	105.845	-0.000123492	0.0323741	0.944203	0.992884	bta-miR-132	bta-mir-132
bta-miR-133a_bta-mir-133a-1	80.8567	0.000717355	0.0324141	0.324215	0.992884	bta-miR-133a	bta-mir-133a-1
bta-miR-133a_bta-mir-133a-2	80.8567	0.000717355	0.0324141	0.324215	0.992884	bta-miR-133a	bta-mir-133a-2
bta-miR-133b_bta-mir-133b	2.79699	0.000671218	0.0324175	0.229034	0.992884	bta-miR-133b	bta-mir-133b
bta-miR-134_bta-mir-134	1.18252	-0.000116375	0.0324197	0.776907	0.992884	bta-miR-134	bta-mir-134
bta-miR-1343-3p_bta-mir-1343	451.062	-0.00092369	0.0322837	0.756679	0.992884	bta-miR-1343-3p	bta-mir-1343
bta-miR-1343-5p_bta-mir-1343	10.9458	-3.3106e-05	0.032397	0.979352	0.994809	bta-miR-1343-5p	bta-mir-1343
bta-miR-135a_bta-mir-135a-1	0.435569	0.000144687	0.0324212	0.581765	0.992884	bta-miR-135a	bta-mir-135a-1
bta-miR-135a_bta-mir-135a-2	0.435569	0.000144687	0.0324212	0.581765	0.992884	bta-miR-135a	bta-mir-135a-2
bta-miR-135b_bta-mir-135b	1.05969	0.000274189	0.0324203	0.443619	0.992884	bta-miR-135b	bta-mir-135b
bta-miR-138_bta-mir-138-1	0.581577	-1.03821e-06	0.032421	0.997132	0.99991	bta-miR-138	bta-mir-138-1
bta-miR-138_bta-mir-138-2	0.292036	0.000104685	0.0324212	0.686918	0.992884	bta-miR-138	bta-mir-138-2
bta-miR-1388-3p_bta-mir-1388	3.265	0.000484438	0.0324132	0.526137	0.992884	bta-miR-1388-3p	bta-mir-1388
bta-miR-1388-5p_bta-mir-1388	92.3243	0.00204185	0.0323666	0.281546	0.992884	bta-miR-1388-5p	bta-mir-1388
bta-miR-139_bta-mir-139	16.2087	0.000506683	0.0323938	0.708982	0.992884	bta-miR-139	bta-mir-139
bta-miR-140_bta-mir-140	14499.2	-0.0018443	0.0322896	0.5273	0.992884	bta-miR-140	bta-mir-140
bta-miR-141_bta-mir-141	0.803967	-9.43511e-05	0.0324203	0.790629	0.992884	bta-miR-141	bta-mir-141
bta-miR-142-3p_bta-mir-142	0.47396	4.48831e-05	0.0324212	0.866372	0.992884	bta-miR-142-3p	bta-mir-142
bta-miR-142-5p_bta-mir-142	2.81674	4.78573e-05	0.0324154	0.942784	0.992884	bta-miR-142-5p	bta-mir-142
bta-miR-143_bta-mir-143	2183.71	-0.00108464	0.0323795	0.513996	0.992884	bta-miR-143	bta-mir-143
bta-miR-1434-3p_bta-mir-1434	228.785	-6.61816e-05	0.0323085	0.980478	0.994809	bta-miR-1434-3p	bta-mir-1434
bta-miR-1434-5p_bta-mir-1434	3.86004	-0.000435111	0.0324148	0.530602	0.992884	bta-miR-1434-5p	bta-mir-1434
bta-miR-144_bta-mir-144	0.193726	-6.91736e-05	0.0324212	0.788292	0.992884	bta-miR-144	bta-mir-144
bta-miR-145_bta-mir-145	83.7116	-0.000427942	0.032378	0.800207	0.992884	bta-miR-145	bta-mir-145
bta-miR-1468_bta-mir-1468	258.594	-0.000479866	0.0323361	0.838552	0.992884	bta-miR-1468	bta-mir-1468
bta-miR-146a_bta-mir-146a	18.4899	0.00044389	0.0323903	0.757604	0.992884	bta-miR-146a	bta-mir-146a
bta-miR-146b_bta-mir-146b	108.526	-0.00342571	0.0323448	0.125171	0.992884	bta-miR-146b	bta-mir-146b
bta-miR-147_bta-mir-147	156.616	0.00193148	0.03238	0.242772	0.992884	bta-miR-147	bta-mir-147
bta-miR-148a_bta-mir-148a	182583	0.00185232	0.0323238	0.461711	0.992884	bta-miR-148a	bta-mir-148a
bta-miR-148b_bta-mir-148b	19924.7	-0.0015855	0.0322745	0.606452	0.992884	bta-miR-148b	bta-mir-148b
bta-miR-148d_bta-mir-148d	0.550742	-0.00017546	0.0324212	0.505357	0.992884	bta-miR-148d	bta-mir-148d
bta-miR-149-3p_bta-mir-149	0.183581	-6.91736e-05	0.0324212	0.788292	0.992884	bta-miR-149-3p	bta-mir-149
bta-miR-149-5p_bta-mir-149	1108.39	-0.000391284	0.0323168	0.880581	0.992884	bta-miR-149-5p	bta-mir-149
bta-miR-150_bta-mir-150	13.8845	5.61332e-05	0.0323955	0.966004	0.992884	bta-miR-150	bta-mir-150
bta-miR-151-3p_bta-mir-151	202734	-0.000548937	0.0323608	0.782787	0.992884	bta-miR-151-3p	bta-mir-151
bta-miR-151-5p_bta-mir-151	108.034	-0.00139781	0.0323363	0.552438	0.992884	bta-miR-151-5p	bta-mir-151
bta-miR-152_bta-mir-152	2263.6	0.00103082	0.0322862	0.727169	0.992884	bta-miR-152	bta-mir-152
bta-miR-154b_bta-mir-154b	0.292036	0.000104685	0.0324212	0.686918	0.992884	bta-miR-154b	bta-mir-154b
bta-miR-154c_bta-mir-154c	1.14254	-0.0001442	0.0324201	0.69691	0.992884	bta-miR-154c	bta-mir-154c
bta-miR-155_bta-mir-155	34506.7	-0.00111507	0.0323065	0.682635	0.992884	bta-miR-155	bta-mir-155
bta-miR-1584-3p_bta-mir-1584	0.289541	-0.000113126	0.0324212	0.662185	0.992884	bta-miR-1584-3p	bta-mir-1584
bta-miR-1584-5p_bta-mir-1584	0.367642	0.000124833	0.0324212	0.632916	0.992884	bta-miR-1584-5p	bta-mir-1584
bta-miR-15a_bta-mir-15a	19.5272	0.000865395	0.032392	0.536388	0.992884	bta-miR-15a	bta-mir-15a
bta-miR-15b_bta-mir-15b	771.307	-0.00170035	0.032285	0.566635	0.992884	bta-miR-15b	bta-mir-15b
bta-miR-16a_bta-mir-16a	545.742	-0.000466137	0.032308	0.863409	0.992884	bta-miR-16a	bta-mir-16a
bta-miR-16b_bta-mir-16b	207.693	-0.0011652	0.0323477	0.59522	0.992884	bta-miR-16b	bta-mir-16b
bta-miR-17-3p_bta-mir-17	8.26169	-9.05415e-05	0.032403	0.935444	0.992884	bta-miR-17-3p	bta-mir-17
bta-miR-17-5p_bta-mir-17	543.748	-0.00175287	0.0323173	0.499825	0.992884	bta-miR-17-5p	bta-mir-17
bta-miR-1777a_bta-mir-1777a	1.0543	-0.000546905	0.0324198	0.171257	0.992884	bta-miR-1777a	bta-mir-1777a
bta-miR-1814a_bta-mir-1814a	0.473362	-5.49946e-05	0.0324212	0.836508	0.992884	bta-miR-1814a	bta-mir-1814a
bta-miR-1814c_bta-mir-1814c	7.71928	-4.05433e-05	0.0324038	0.97043	0.992884	bta-miR-1814c	bta-mir-1814c
bta-miR-181a_bta-mir-181a-1	639.247	-0.00232856	0.0322952	0.414923	0.992884	bta-miR-181a	bta-mir-181a-1
bta-miR-181a_bta-mir-181a-2	639.247	-0.00232856	0.0322952	0.414923	0.992884	bta-miR-181a	bta-mir-181a-2
bta-miR-181b_bta-mir-181b-1	263.765	-0.00154562	0.0323023	0.577737	0.992884	bta-miR-181b	bta-mir-181b-1
bta-miR-181b_bta-mir-181b-2	316.723	-0.00221499	0.0323032	0.423258	0.992884	bta-miR-181b	bta-mir-181b-2
bta-miR-181c_bta-mir-181c	3.34279	0.000123478	0.0324131	0.872885	0.992884	bta-miR-181c	bta-mir-181c
bta-miR-181d_bta-mir-181d	219.032	-0.00133801	0.0323364	0.56938	0.992884	bta-miR-181d	bta-mir-181d
bta-miR-182_bta-mir-182	13808.9	-0.000692015	0.0322942	0.809285	0.992884	bta-miR-182	bta-mir-182
bta-miR-183_bta-mir-183	10267.4	-0.000524088	0.032318	0.839642	0.992884	bta-miR-183	bta-mir-183
bta-miR-1839_bta-mir-1839	2195.95	0.000144907	0.0322676	0.963284	0.992884	bta-miR-1839	bta-mir-1839
bta-miR-184_bta-mir-184	2555.89	-0.000245136	0.0323729	0.890836	0.992884	bta-miR-184	bta-mir-184
bta-miR-1842_bta-mir-1842	46.9934	0.000486521	0.0323585	0.810394	0.992884	bta-miR-1842	bta-mir-1842
bta-miR-1843_bta-mir-1843	0.47396	4.48831e-05	0.0324212	0.866372	0.992884	bta-miR-1843	bta-mir-1843
bta-miR-185_bta-mir-185	589.585	0.000549501	0.0322882	0.851378	0.992884	bta-miR-185	bta-mir-185
bta-miR-186_bta-mir-186	656.752	-0.00107285	0.0323162	0.681249	0.992884	bta-miR-186	bta-mir-186
bta-miR-187_bta-mir-187	2.24661	0.000126917	0.0324154	0.849279	0.992884	bta-miR-187	bta-mir-187
bta-miR-188_bta-mir-188	8.49827	0.0014253	0.0324071	0.150511	0.992884	bta-miR-188	bta-mir-188
bta-miR-18a_bta-mir-18a	30.4908	-0.0011161	0.0323796	0.501655	0.992884	bta-miR-18a	bta-mir-18a
bta-miR-190a_bta-mir-190a	3.26029	0.000603515	0.0324143	0.401477	0.992884	bta-miR-190a	bta-mir-190a
bta-miR-190b_bta-mir-190b	0.765398	7.56085e-05	0.0324204	0.82845	0.992884	bta-miR-190b	bta-mir-190b
bta-miR-191_bta-mir-191	2014.45	0.00066751	0.032287	0.820774	0.992884	bta-miR-191	bta-mir-191
bta-miR-191b_bta-mir-191b	0.29038	0.000104196	0.0324212	0.688255	0.992884	bta-miR-191b	bta-mir-191b
bta-miR-192_bta-mir-192	239.061	0.00319905	0.0323145	0.224248	0.992884	bta-miR-192	bta-mir-192
bta-miR-193a-3p_bta-mir-193a	1.02452	-0.000179211	0.0324196	0.665011	0.992884	bta-miR-193a-3p	bta-mir-193a
bta-miR-193a-5p_bta-mir-193a	198.325	-0.000309859	0.0323197	0.904003	0.992884	bta-miR-193a-5p	bta-mir-193a
bta-miR-193a_bta-mir-193a-2	0.14519	5.22609e-05	0.0324212	0.839233	0.992884	bta-miR-193a	bta-mir-193a-2
bta-miR-193b_bta-mir-193b	1233.03	-0.00163538	0.0323564	0.427552	0.992884	bta-miR-193b	bta-mir-193b
bta-miR-194_bta-mir-194-1	30.2228	0.00109503	0.0323683	0.557401	0.992884	bta-miR-194	bta-mir-194-1
bta-miR-194_bta-mir-194-2	38.2943	0.00085745	0.0323578	0.674165	0.992884	bta-miR-194	bta-mir-194-2
bta-miR-1949_bta-mir-1949	6.99273	-0.00118336	0.0324057	0.252634	0.992884	bta-miR-1949	bta-mir-1949
bta-miR-194b_bta-mir-194b	1.71681	0.000138459	0.0324184	0.78321	0.992884	bta-miR-194b	bta-mir-194b
bta-miR-194b-3p_bta-mir-194b	1.71681	0.000138459	0.0324184	0.78321	0.992884	bta-miR-194b-3p	bta-mir-194b
bta-miR-194b_bta-mir-194b-2	0.550742	-0.00017546	0.0324212	0.505357	0.992884	bta-miR-194b	bta-mir-194b-2
bta-miR-195_bta-mir-195	123.158	-0.000508718	0.0323515	0.81176	0.992884	bta-miR-195	bta-mir-195
bta-miR-196a_bta-mir-196a-1	14.9824	-0.000529532	0.0323888	0.718692	0.992884	bta-miR-196a	bta-mir-196a-1
bta-miR-196a_bta-mir-196a-2	18.3314	-0.00088012	0.0323836	0.577535	0.992884	bta-miR-196a	bta-mir-196a-2
bta-miR-196b_bta-mir-196b	9.37804	-0.00012261	0.0324114	0.883544	0.992884	bta-miR-196b	bta-mir-196b
bta-miR-197_bta-mir-197	528.244	-0.0015659	0.0323119	0.556634	0.992884	bta-miR-197	bta-mir-197
bta-miR-199a-3p_bta-mir-199a-1	575.996	-0.0010853	0.0323055	0.691992	0.992884	bta-miR-199a-3p	bta-mir-199a-1
bta-miR-199a-5p_bta-mir-199a-1	191.158	-0.00263046	0.0323314	0.276784	0.992884	bta-miR-199a-5p	bta-mir-199a-1
bta-miR-199c_bta-mir-199a-1	575.996	-0.0010853	0.0323055	0.691992	0.992884	bta-miR-199c	bta-mir-199a-1
bta-miR-199a-3p_bta-mir-199a-2	575.194	-0.00108708	0.0323052	0.691878	0.992884	bta-miR-199a-3p	bta-mir-199a-2
bta-miR-199a-5p_bta-mir-199a-2	190.791	-0.00259815	0.0323316	0.282205	0.992884	bta-miR-199a-5p	bta-mir-199a-2
bta-miR-199c_bta-mir-199a-2	575.194	-0.00108708	0.0323052	0.691878	0.992884	bta-miR-199c	bta-mir-199a-2
bta-miR-199a-3p_bta-mir-199b	575.194	-0.00108708	0.0323052	0.691878	0.992884	bta-miR-199a-3p	bta-mir-199b
bta-miR-199b_bta-mir-199b	55.3972	-0.00234665	0.0323904	0.102201	0.992884	bta-miR-199b	bta-mir-199b
bta-miR-199c_bta-mir-199b	575.194	-0.00108708	0.0323052	0.691878	0.992884	bta-miR-199c	bta-mir-199b
bta-miR-199c_bta-mir-199c	37.6278	0.000121009	0.0323651	0.949792	0.992884	bta-miR-199c	bta-mir-199c
bta-miR-19a_bta-mir-19a	3.04912	-2.58596e-05	0.0324151	0.969691	0.992884	bta-miR-19a	bta-mir-19a
bta-miR-19b_bta-mir-19b	10.3411	-0.000601528	0.0323979	0.631972	0.992884	bta-miR-19b	bta-mir-19b
bta-miR-19b_bta-mir-19b-2	10.3398	-0.000732001	0.0323978	0.560978	0.992884	bta-miR-19b	bta-mir-19b-2
bta-miR-200a_bta-mir-200a	24.3365	-0.0020339	0.0323853	0.18828	0.992884	bta-miR-200a	bta-mir-200a
bta-miR-200b_bta-mir-200b	23.9797	-0.000906275	0.0323929	0.510886	0.992884	bta-miR-200b	bta-mir-200b
bta-miR-200c_bta-mir-200c	71.4095	-0.0035941	0.0323847	0.0210412	0.992884	bta-miR-200c	bta-mir-200c
bta-miR-202_bta-mir-202	24.6983	0.0010175	0.0323792	0.541938	0.992884	bta-miR-202	bta-mir-202
bta-miR-204_bta-mir-204	6053.55	0.000946375	0.0323326	0.693717	0.992884	bta-miR-204	bta-mir-204
bta-miR-205_bta-mir-205	28.4468	-0.00036431	0.0324152	0.589157	0.992884	bta-miR-205	bta-mir-205
bta-miR-206_bta-mir-206	75.8494	-0.000745324	0.0323879	0.616939	0.992884	bta-miR-206	bta-mir-206
bta-miR-20a_bta-mir-20a	605.805	-0.00176517	0.0323456	0.427216	0.992884	bta-miR-20a	bta-mir-20a
bta-miR-20b_bta-mir-20b	3.4642	-0.000519683	0.0324122	0.519772	0.992884	bta-miR-20b	bta-mir-20b
bta-miR-21-3p_bta-mir-21	53.6764	7.69821e-05	0.0323581	0.96982	0.992884	bta-miR-21-3p	bta-mir-21
bta-miR-21-5p_bta-mir-21	202730	0.000427383	0.0323272	0.862804	0.992884	bta-miR-21-5p	bta-mir-21
bta-miR-210_bta-mir-210	36.1863	-0.00150437	0.0323676	0.423392	0.992884	bta-miR-210	bta-mir-210
bta-miR-211_bta-mir-211	7.01024	-0.000436336	0.0324074	0.65649	0.992884	bta-miR-211	bta-mir-211
bta-miR-212_bta-mir-212	10.2986	0.00105616	0.0324002	0.377275	0.992884	bta-miR-212	bta-mir-212
bta-miR-214_bta-mir-214	190.838	0.000530504	0.0323118	0.842207	0.992884	bta-miR-214	bta-mir-214
bta-miR-215_bta-mir-215	24.1749	8.21157e-05	0.0323735	0.963083	0.992884	bta-miR-215	bta-mir-215
bta-miR-216b_bta-mir-216b	8.13805	0.000654561	0.0324055	0.529808	0.992884	bta-miR-216b	bta-mir-216b
bta-miR-217_bta-mir-217	4.01218	0.000624587	0.0324129	0.422947	0.992884	bta-miR-217	bta-mir-217
bta-miR-218_bta-mir-218-1	17.8886	-0.000857569	0.0324029	0.443416	0.992884	bta-miR-218	bta-mir-218-1
bta-miR-218_bta-mir-218-2	17.5501	-0.000791069	0.0324032	0.476125	0.992884	bta-miR-218	bta-mir-218-2
bta-miR-219-3p_bta-mir-219-1	0.629295	0.000105278	0.0324209	0.723915	0.992884	bta-miR-219-3p	bta-mir-219-1
bta-miR-219-5p_bta-mir-219-1	0.146018	5.22609e-05	0.0324212	0.839233	0.992884	bta-miR-219-5p	bta-mir-219-1
bta-miR-219_bta-mir-219-2	7.956	0.00106045	0.0324056	0.307919	0.992884	bta-miR-219	bta-mir-219-2
bta-miR-22-3p_bta-mir-22	1890.12	0.0011008	0.0323191	0.669215	0.992884	bta-miR-22-3p	bta-mir-22
bta-miR-22-5p_bta-mir-22	238.344	0.00101316	0.0323109	0.70491	0.992884	bta-miR-22-5p	bta-mir-22
bta-miR-221_bta-mir-221	3743.65	-0.00154373	0.0322918	0.593691	0.992884	bta-miR-221	bta-mir-221
bta-miR-222_bta-mir-222	4665.61	0.000743908	0.0323038	0.787472	0.992884	bta-miR-222	bta-mir-222
bta-miR-223_bta-mir-223	1.71314	0.000231406	0.0324175	0.678184	0.992884	bta-miR-223	bta-mir-223
bta-miR-224_bta-mir-224	461.393	-0.000357827	0.0322912	0.901813	0.992884	bta-miR-224	bta-mir-224
bta-miR-2284aa_bta-mir-2284aa-1	6.69338	-0.000169064	0.0324058	0.869742	0.992884	bta-miR-2284aa	bta-mir-2284aa-1
bta-miR-2284aa_bta-mir-2284aa-2	6.8772	-8.99869e-05	0.0324055	0.931091	0.992884	bta-miR-2284aa	bta-mir-2284aa-2
bta-miR-2284aa_bta-mir-2284aa-3	31.3981	8.14711e-05	0.0323807	0.960352	0.992884	bta-miR-2284aa	bta-mir-2284aa-3
bta-miR-2284aa_bta-mir-2284aa-4	31.3981	8.14711e-05	0.0323807	0.960352	0.992884	bta-miR-2284aa	bta-mir-2284aa-4
bta-miR-2284ab_bta-mir-2284ab	34.052	0.000582859	0.0323728	0.744377	0.992884	bta-miR-2284ab	bta-mir-2284ab
bta-miR-2285by_bta-mir-2284ab	34.052	0.000582859	0.0323728	0.744377	0.992884	bta-miR-2285by	bta-mir-2284ab
bta-miR-2284ac_bta-mir-2284ac	0.657781	0.000139468	0.0324206	0.672014	0.992884	bta-miR-2284ac	bta-mir-2284ac
bta-miR-2284b_bta-mir-2284b	0.193726	-6.91736e-05	0.0324212	0.788292	0.992884	bta-miR-2284b	bta-mir-2284b
bta-miR-2284c_bta-mir-2284c	1.81909	-8.32161e-05	0.0324187	0.863245	0.992884	bta-miR-2284c	bta-mir-2284c
bta-miR-2284d_bta-mir-2284d	0.144771	-6.91736e-05	0.0324212	0.788292	0.992884	bta-miR-2284d	bta-mir-2284d
bta-miR-2284e_bta-mir-2284e	0.146018	5.22609e-05	0.0324212	0.839233	0.992884	bta-miR-2284e	bta-mir-2284e
bta-miR-2284e_bta-mir-2284f	0.146018	5.22609e-05	0.0324212	0.839233	0.992884	bta-miR-2284e	bta-mir-2284f
bta-miR-2284f_bta-mir-2284f	0.146018	5.22609e-05	0.0324212	0.839233	0.992884	bta-miR-2284f	bta-mir-2284f
bta-miR-2284g_bta-mir-2284g	0.146018	5.22609e-05	0.0324212	0.839233	0.992884	bta-miR-2284g	bta-mir-2284g
bta-miR-2284h-3p_bta-mir-2284h	0.292036	0.000104685	0.0324212	0.686918	0.992884	bta-miR-2284h-3p	bta-mir-2284h
bta-miR-2284h-5p_bta-mir-2284h	2.08535	0.000870854	0.0324181	0.0954543	0.992884	bta-miR-2284h-5p	bta-mir-2284h
bta-miR-2284j_bta-mir-2284j	0.377306	-0.00013626	0.0324212	0.60149	0.992884	bta-miR-2284j	bta-mir-2284j
bta-miR-2284k_bta-mir-2284k	2.47556	-0.000302745	0.032416	0.633215	0.992884	bta-miR-2284k	bta-mir-2284k
bta-miR-2284m_bta-mir-2284m	0.329011	0.000114877	0.0324212	0.659342	0.992884	bta-miR-2284m	bta-mir-2284m
bta-miR-2284p_bta-mir-2284p	0.183821	5.22609e-05	0.0324212	0.839233	0.992884	bta-miR-2284p	bta-mir-2284p
bta-miR-2284r_bta-mir-2284r	1.27532	-6.69569e-05	0.0324199	0.863495	0.992884	bta-miR-2284r	bta-mir-2284r
bta-miR-2284t-3p_bta-mir-2284t	0.58034	9.90757e-05	0.032421	0.731943	0.992884	bta-miR-2284t-3p	bta-mir-2284t
bta-miR-2284v_bta-mir-2284v	25.2743	0.000175492	0.032392	0.900114	0.992884	bta-miR-2284v	bta-mir-2284v
bta-miR-2284w_bta-mir-2284w	11.0369	-0.00126359	0.0323974	0.319607	0.992884	bta-miR-2284w	bta-mir-2284w
bta-miR-2284x_bta-mir-2284x	2759.63	-0.00134559	0.0322841	0.651302	0.992884	bta-miR-2284x	bta-mir-2284x
bta-miR-2284y_bta-mir-2284x	2759.01	-0.00134577	0.0322841	0.651284	0.992884	bta-miR-2284y	bta-mir-2284x
bta-miR-2285av_bta-mir-2284x	2759.01	-0.00134577	0.0322841	0.651284	0.992884	bta-miR-2285av	bta-mir-2284x
bta-miR-2284y_bta-mir-2284y-1	170.03	0.000978021	0.0323382	0.674321	0.992884	bta-miR-2284y	bta-mir-2284y-1
bta-miR-2285av_bta-mir-2284y-1	170.03	0.000978021	0.0323382	0.674321	0.992884	bta-miR-2285av	bta-mir-2284y-1
bta-miR-2284y_bta-mir-2284y-2	176.791	0.000838842	0.0323354	0.722826	0.992884	bta-miR-2284y	bta-mir-2284y-2
bta-miR-2285av_bta-mir-2284y-2	176.791	0.000838842	0.0323354	0.722826	0.992884	bta-miR-2285av	bta-mir-2284y-2
bta-miR-2284y_bta-mir-2284y-3	171.339	0.00100403	0.0323386	0.665408	0.992884	bta-miR-2284y	bta-mir-2284y-3
bta-miR-2285av_bta-mir-2284y-3	171.339	0.00100403	0.0323386	0.665408	0.992884	bta-miR-2285av	bta-mir-2284y-3
bta-miR-2284h-5p_bta-mir-2284y-4	171.465	0.000972398	0.0323382	0.676124	0.992884	bta-miR-2284h-5p	bta-mir-2284y-4
bta-miR-2284y_bta-mir-2284y-4	171.465	0.000972398	0.0323382	0.676124	0.992884	bta-miR-2284y	bta-mir-2284y-4
bta-miR-2285av_bta-mir-2284y-4	171.465	0.000972398	0.0323382	0.676124	0.992884	bta-miR-2285av	bta-mir-2284y-4
bta-miR-2284y_bta-mir-2284y-5	176.974	0.000823897	0.0323352	0.72787	0.992884	bta-miR-2284y	bta-mir-2284y-5
bta-miR-2285av_bta-mir-2284y-5	176.791	0.000838842	0.0323354	0.722826	0.992884	bta-miR-2285av	bta-mir-2284y-5
bta-miR-2284y_bta-mir-2284y-6	170.321	0.000973593	0.0323384	0.675272	0.992884	bta-miR-2284y	bta-mir-2284y-6
bta-miR-2285av_bta-mir-2284y-6	170.321	0.000973593	0.0323384	0.675272	0.992884	bta-miR-2285av	bta-mir-2284y-6
bta-miR-2284y_bta-mir-2284y-7	170.214	0.000994617	0.032338	0.669363	0.992884	bta-miR-2284y	bta-mir-2284y-7
bta-miR-2285av_bta-mir-2284y-7	170.214	0.000994617	0.032338	0.669363	0.992884	bta-miR-2285av	bta-mir-2284y-7
bta-miR-2284aa_bta-mir-2284z-1	10.1381	-0.000273645	0.0324005	0.817777	0.992884	bta-miR-2284aa	bta-mir-2284z-1
bta-miR-2284z_bta-mir-2284z-1	10.1381	-0.000273645	0.0324005	0.817777	0.992884	bta-miR-2284z	bta-mir-2284z-1
bta-miR-2284aa_bta-mir-2284z-2	10.2829	-0.000330591	0.0324002	0.782018	0.992884	bta-miR-2284aa	bta-mir-2284z-2
bta-miR-2284z_bta-mir-2284z-2	10.2829	-0.000330591	0.0324002	0.782018	0.992884	bta-miR-2284z	bta-mir-2284z-2
bta-miR-2284aa_bta-mir-2284z-3	10.1381	-0.000273645	0.0324005	0.817777	0.992884	bta-miR-2284aa	bta-mir-2284z-3
bta-miR-2284z_bta-mir-2284z-3	10.1381	-0.000273645	0.0324005	0.817777	0.992884	bta-miR-2284z	bta-mir-2284z-3
bta-miR-2284aa_bta-mir-2284z-4	10.2829	-0.000330591	0.0324002	0.782018	0.992884	bta-miR-2284aa	bta-mir-2284z-4
bta-miR-2284z_bta-mir-2284z-4	10.2829	-0.000330591	0.0324002	0.782018	0.992884	bta-miR-2284z	bta-mir-2284z-4
bta-miR-2284aa_bta-mir-2284z-5	9.99331	-0.000216112	0.0324008	0.854629	0.992884	bta-miR-2284aa	bta-mir-2284z-5
bta-miR-2284z_bta-mir-2284z-5	10.3605	-0.000365095	0.0323995	0.763515	0.992884	bta-miR-2284z	bta-mir-2284z-5
bta-miR-2284aa_bta-mir-2284z-6	10.1381	-0.000273645	0.0324005	0.817777	0.992884	bta-miR-2284aa	bta-mir-2284z-6
bta-miR-2284z_bta-mir-2284z-6	10.1381	-0.000273645	0.0324005	0.817777	0.992884	bta-miR-2284z	bta-mir-2284z-6
bta-miR-2284aa_bta-mir-2284z-7	10.4289	-0.000271755	0.0324	0.820881	0.992884	bta-miR-2284aa	bta-mir-2284z-7
bta-miR-2284z_bta-mir-2284z-7	10.4289	-0.000271755	0.0324	0.820881	0.992884	bta-miR-2284z	bta-mir-2284z-7
bta-miR-2285aa_bta-mir-2285aa	177.159	-0.000237452	0.0323345	0.920445	0.992884	bta-miR-2285aa	bta-mir-2285aa
bta-miR-2285ab_bta-mir-2285ab	2.59456	-0.000289608	0.0324156	0.658701	0.992884	bta-miR-2285ab	bta-mir-2285ab
bta-miR-2285af_bta-mir-2285af-1	0.146018	5.22609e-05	0.0324212	0.839233	0.992884	bta-miR-2285af	bta-mir-2285af-1
bta-miR-2285af_bta-mir-2285af-2	0.146018	5.22609e-05	0.0324212	0.839233	0.992884	bta-miR-2285af	bta-mir-2285af-2
bta-miR-2285ah-5p_bta-mir-2285ah	2.45997	-0.000614994	0.0324174	0.272468	0.992884	bta-miR-2285ah-5p	bta-mir-2285ah
bta-miR-2284ac_bta-mir-2285ai	0.657781	0.000139468	0.0324206	0.672014	0.992884	bta-miR-2284ac	bta-mir-2285ai
bta-miR-2285ai-5p_bta-mir-2285ai	0.657781	0.000139468	0.0324206	0.672014	0.992884	bta-miR-2285ai-5p	bta-mir-2285ai
bta-miR-2285aj-5p_bta-mir-2285aj	22.999	-1.33602e-06	0.0323831	0.99933	0.99991	bta-miR-2285aj-5p	bta-mir-2285aj
bta-miR-2285ak-5p_bta-mir-2285ak	13.637	0.000840472	0.0323902	0.559176	0.992884	bta-miR-2285ak-5p	bta-mir-2285ak
bta-miR-2285ad_bta-mir-2285al	0.58034	9.90757e-05	0.032421	0.731943	0.992884	bta-miR-2285ad	bta-mir-2285al
bta-miR-2285al-5p_bta-mir-2285al	2.948	0.000561739	0.0324147	0.42173	0.992884	bta-miR-2285al-5p	bta-mir-2285al
bta-miR-2285f_bta-mir-2285am	10.6218	-3.80754e-05	0.0323954	0.976945	0.994809	bta-miR-2285f	bta-mir-2285am
bta-miR-2285au_bta-mir-2285ao-1	35.6786	0.000769069	0.0323745	0.661476	0.992884	bta-miR-2285au	bta-mir-2285ao-1
bta-miR-2285au_bta-mir-2285ao-3	35.6786	0.000769069	0.0323745	0.661476	0.992884	bta-miR-2285au	bta-mir-2285ao-3
bta-miR-2285ar_bta-mir-2285ar	2.51493	0.000587459	0.0324179	0.270471	0.992884	bta-miR-2285ar	bta-mir-2285ar
bta-miR-2285bd_bta-mir-2285ar	2.51493	0.000587459	0.0324179	0.270471	0.992884	bta-miR-2285bd	bta-mir-2285ar
bta-miR-2285as_bta-mir-2285as-1	3.66504	-3.89299e-05	0.0324155	0.953006	0.992884	bta-miR-2285as	bta-mir-2285as-1
bta-miR-2285as_bta-mir-2285as-2	3.66504	-3.89299e-05	0.0324155	0.953006	0.992884	bta-miR-2285as	bta-mir-2285as-2
bta-miR-2285as_bta-mir-2285as-3	0.899802	-0.000277989	0.0324202	0.451778	0.992884	bta-miR-2285as	bta-mir-2285as-3
bta-miR-2285at_bta-mir-2285at-1	0.880474	0.0003543	0.0324205	0.299576	0.992884	bta-miR-2285at	bta-mir-2285at-1
bta-miR-2285at_bta-mir-2285at-2	0.291208	0.000104441	0.0324212	0.687586	0.992884	bta-miR-2285at	bta-mir-2285at-2
bta-miR-2285at_bta-mir-2285at-3	0.880474	0.0003543	0.0324205	0.299576	0.992884	bta-miR-2285at	bta-mir-2285at-3
bta-miR-2285at_bta-mir-2285at-4	0.291208	0.000104441	0.0324212	0.687586	0.992884	bta-miR-2285at	bta-mir-2285at-4
bta-miR-2285au_bta-mir-2285au	35.6786	0.000769069	0.0323745	0.661476	0.992884	bta-miR-2285au	bta-mir-2285au
bta-miR-2285av_bta-mir-2285av	49.7292	0.000955656	0.0323494	0.659305	0.992884	bta-miR-2285av	bta-mir-2285av
bta-miR-2285aw_bta-mir-2285aw	0.581587	0.000215552	0.0324209	0.463511	0.992884	bta-miR-2285aw	bta-mir-2285aw
bta-miR-2285ax_bta-mir-2285ax-1	0.291208	0.000104441	0.0324212	0.687586	0.992884	bta-miR-2285ax	bta-mir-2285ax-1
bta-miR-2285ax_bta-mir-2285ax-2	0.291208	0.000104441	0.0324212	0.687586	0.992884	bta-miR-2285ax	bta-mir-2285ax-2
bta-miR-2285ax_bta-mir-2285ax-3	0.291208	0.000104441	0.0324212	0.687586	0.992884	bta-miR-2285ax	bta-mir-2285ax-3
bta-miR-2285ay_bta-mir-2285ay	0.146018	5.22609e-05	0.0324212	0.839233	0.992884	bta-miR-2285ay	bta-mir-2285ay
bta-miR-2285b_bta-mir-2285b-1	42.8219	0.0018	0.0323703	0.325681	0.992884	bta-miR-2285b	bta-mir-2285b-1
bta-miR-2285b_bta-mir-2285b-2	43.2076	0.00175165	0.0323706	0.337764	0.992884	bta-miR-2285b	bta-mir-2285b-2
bta-miR-2285ba_bta-mir-2285ba-1	7.28682	-0.000346932	0.032403	0.756178	0.992884	bta-miR-2285ba	bta-mir-2285ba-1
bta-miR-2285ba_bta-mir-2285ba-2	7.28682	-0.000346932	0.032403	0.756178	0.992884	bta-miR-2285ba	bta-mir-2285ba-2
bta-miR-2285bb_bta-mir-2285bb	0.292036	0.000104685	0.0324212	0.686918	0.992884	bta-miR-2285bb	bta-mir-2285bb
bta-miR-2285bc_bta-mir-2285bc	3.9651	0.00039973	0.0324154	0.549972	0.992884	bta-miR-2285bc	bta-mir-2285bc
bta-miR-2285bd_bta-mir-2285bd	0.580759	0.000177607	0.0324212	0.506094	0.992884	bta-miR-2285bd	bta-mir-2285bd
bta-miR-2285bg_bta-mir-2285bg	0.193726	-6.91736e-05	0.0324212	0.788292	0.992884	bta-miR-2285bg	bta-mir-2285bg
bta-miR-2285bh_bta-mir-2285bh	2.67957	0.00109008	0.0324175	0.0487371	0.992884	bta-miR-2285bh	bta-mir-2285bh
bta-miR-2285bk_bta-mir-2285bk	0.14519	5.22609e-05	0.0324212	0.839233	0.992884	bta-miR-2285bk	bta-mir-2285bk
bta-miR-2285bl_bta-mir-2285bl	0.14519	5.22609e-05	0.0324212	0.839233	0.992884	bta-miR-2285bl	bta-mir-2285bl
bta-miR-2285co_bta-mir-2285bl	0.14519	5.22609e-05	0.0324212	0.839233	0.992884	bta-miR-2285co	bta-mir-2285bl
bta-miR-2285bm_bta-mir-2285bm	0.328591	-8.4561e-06	0.0324212	0.973813	0.992884	bta-miR-2285bm	bta-mir-2285bm
bta-miR-2285bn_bta-mir-2285bn	7.70988	-0.000197699	0.0324056	0.849058	0.992884	bta-miR-2285bn	bta-mir-2285bn
bta-miR-2285bo_bta-mir-2285bo	1.79906	-7.63093e-05	0.032417	0.89647	0.992884	bta-miR-2285bo	bta-mir-2285bo
bta-miR-2285bp_bta-mir-2285bp	0.473122	-0.000171623	0.0324211	0.526389	0.992884	bta-miR-2285bp	bta-mir-2285bp
bta-miR-2285bq_bta-mir-2285bq	0.473362	-5.49946e-05	0.0324212	0.836508	0.992884	bta-miR-2285bq	bta-mir-2285bq
bta-miR-2285bs_bta-mir-2285bs	6.49829	0.000692244	0.0324087	0.460589	0.992884	bta-miR-2285bs	bta-mir-2285bs
bta-miR-2285bt_bta-mir-2285bt	0.804867	0.00038649	0.0324202	0.287737	0.992884	bta-miR-2285bt	bta-mir-2285bt
bta-miR-2285bu_bta-mir-2285bu-1	4.22593	-0.00021626	0.0324147	0.756689	0.992884	bta-miR-2285bu	bta-mir-2285bu-1
bta-miR-2285bu_bta-mir-2285bu-2	4.22593	-0.00021626	0.0324147	0.756689	0.992884	bta-miR-2285bu	bta-mir-2285bu-2
bta-miR-2285by_bta-mir-2285by	0.869881	-1.98665e-06	0.0324205	0.995333	0.99991	bta-miR-2285by	bta-mir-2285by
bta-miR-2285bz_bta-mir-2285bz	18.1595	-0.000263552	0.0323945	0.84414	0.992884	bta-miR-2285bz	bta-mir-2285bz
bta-miR-2285c_bta-mir-2285c	0.291208	0.000104441	0.0324212	0.687586	0.992884	bta-miR-2285c	bta-mir-2285c
bta-miR-2285ca_bta-mir-2285ca	3.78931	-0.000297647	0.032414	0.684184	0.992884	bta-miR-2285ca	bta-mir-2285ca
bta-miR-2285cc_bta-mir-2285cc	0.80272	-0.000237692	0.0324203	0.504942	0.992884	bta-miR-2285cc	bta-mir-2285cc
bta-miR-2285cd_bta-mir-2285cd	1.24161	0.000215931	0.0324195	0.606485	0.992884	bta-miR-2285cd	bta-mir-2285cd
bta-miR-2285ce_bta-mir-2285ce	7.52689	-0.000270114	0.0324057	0.793949	0.992884	bta-miR-2285ce	bta-mir-2285ce
bta-miR-2285cg_bta-mir-2285cg	0.183581	-6.91736e-05	0.0324212	0.788292	0.992884	bta-miR-2285cg	bta-mir-2285cg
bta-miR-2285ch_bta-mir-2285ch	0.14519	5.22609e-05	0.0324212	0.839233	0.992884	bta-miR-2285ch	bta-mir-2285ch
bta-miR-2285ci_bta-mir-2285ci	0.29038	0.000104196	0.0324212	0.688255	0.992884	bta-miR-2285ci	bta-mir-2285ci
bta-miR-2285cj_bta-mir-2285cj	0.910188	-0.000104598	0.0324202	0.776227	0.992884	bta-miR-2285cj	bta-mir-2285cj
bta-miR-2285cl_bta-mir-2285cl	0.14519	5.22609e-05	0.0324212	0.839233	0.992884	bta-miR-2285cl	bta-mir-2285cl
bta-miR-2285aw_bta-mir-2285cm	0.619559	-1.81851e-05	0.0324204	0.957917	0.992884	bta-miR-2285aw	bta-mir-2285cm
bta-miR-2285cm_bta-mir-2285cm	0.619559	-1.81851e-05	0.0324204	0.957917	0.992884	bta-miR-2285cm	bta-mir-2285cm
bta-miR-2285cn_bta-mir-2285cn	0.873204	0.00025624	0.0324202	0.486458	0.992884	bta-miR-2285cn	bta-mir-2285cn
bta-miR-2285co_bta-mir-2285co	0.14519	5.22609e-05	0.0324212	0.839233	0.992884	bta-miR-2285co	bta-mir-2285co
bta-miR-2285cp_bta-mir-2285cp	1.52955	2.06044e-05	0.032419	0.964046	0.992884	bta-miR-2285cp	bta-mir-2285cp
bta-miR-2285cx_bta-mir-2285cx	0.367642	0.000124833	0.0324212	0.632916	0.992884	bta-miR-2285cx	bta-mir-2285cx
bta-miR-2285cy_bta-mir-2285cy	0.183581	-6.91736e-05	0.0324212	0.788292	0.992884	bta-miR-2285cy	bta-mir-2285cy
bta-miR-2285d_bta-mir-2285d	0.144771	-6.91736e-05	0.0324212	0.788292	0.992884	bta-miR-2285d	bta-mir-2285d
bta-miR-2285da_bta-mir-2285da	0.144771	-6.91736e-05	0.0324212	0.788292	0.992884	bta-miR-2285da	bta-mir-2285da
bta-miR-2285dd_bta-mir-2285dd	0.144771	-6.91736e-05	0.0324212	0.788292	0.992884	bta-miR-2285dd	bta-mir-2285dd
bta-miR-2285dh_bta-mir-2285dh	4.88441	7.44874e-05	0.0324128	0.92437	0.992884	bta-miR-2285dh	bta-mir-2285dh
bta-miR-2285dl-3p_bta-mir-2285dl-1	0.14519	5.22609e-05	0.0324212	0.839233	0.992884	bta-miR-2285dl-3p	bta-mir-2285dl-1
bta-miR-2285dl-3p_bta-mir-2285dl-2	0.14519	5.22609e-05	0.0324212	0.839233	0.992884	bta-miR-2285dl-3p	bta-mir-2285dl-2
bta-miR-2285e_bta-mir-2285e-1	2.99763	0.000471938	0.0324174	0.400241	0.992884	bta-miR-2285e	bta-mir-2285e-1
bta-miR-2285e_bta-mir-2285e-2	5.61995	0.000943563	0.0324141	0.194237	0.992884	bta-miR-2285e	bta-mir-2285e-2
bta-miR-2285f_bta-mir-2285f-1	9.48034	-8.42868e-05	0.0323979	0.946443	0.992884	bta-miR-2285f	bta-mir-2285f-1
bta-miR-2285f_bta-mir-2285f-2	11.5309	-0.000185217	0.0323937	0.891711	0.992884	bta-miR-2285f	bta-mir-2285f-2
bta-miR-2285g_bta-mir-2285g-1	0.328351	-0.000123853	0.0324212	0.633688	0.992884	bta-miR-2285g	bta-mir-2285g-1
bta-miR-2285g_bta-mir-2285g-2	0.618731	-1.61761e-05	0.0324207	0.959719	0.992884	bta-miR-2285g	bta-mir-2285g-2
bta-miR-2285g_bta-mir-2285g-3	0.618731	-1.61761e-05	0.0324207	0.959719	0.992884	bta-miR-2285g	bta-mir-2285g-3
bta-miR-2285h_bta-mir-2285h	1.34258	-0.000315079	0.0324195	0.457189	0.992884	bta-miR-2285h	bta-mir-2285h
bta-miR-2285i_bta-mir-2285i	2.19406	-0.000216066	0.0324173	0.702065	0.992884	bta-miR-2285i	bta-mir-2285i
bta-miR-2285j_bta-mir-2285j-1	2.45061	0.000179149	0.0324161	0.776489	0.992884	bta-miR-2285j	bta-mir-2285j-1
bta-miR-2285j_bta-mir-2285j-2	2.45061	0.000179149	0.0324161	0.776489	0.992884	bta-miR-2285j	bta-mir-2285j-2
bta-miR-2285k_bta-mir-2285k-1	6.22892	0.00123612	0.0324065	0.22149	0.992884	bta-miR-2285k	bta-mir-2285k-1
bta-miR-2285k_bta-mir-2285k-2	9.43017	0.000425063	0.0324018	0.711617	0.992884	bta-miR-2285k	bta-mir-2285k-2
bta-miR-2285k_bta-mir-2285k-3	9.57494	0.000362436	0.0324018	0.752685	0.992884	bta-miR-2285k	bta-mir-2285k-3
bta-miR-2285k_bta-mir-2285k-4	6.22892	0.00123612	0.0324065	0.22149	0.992884	bta-miR-2285k	bta-mir-2285k-4
bta-miR-2285k_bta-mir-2285k-5	9.13979	0.000311055	0.0324025	0.783077	0.992884	bta-miR-2285k	bta-mir-2285k-5
bta-miR-2285l_bta-mir-2285l	5.35028	-0.000897091	0.0324093	0.327177	0.992884	bta-miR-2285l	bta-mir-2285l
bta-miR-2285m_bta-mir-2285m-1	0.841842	0.000343401	0.0324205	0.311666	0.992884	bta-miR-2285m	bta-mir-2285m-1
bta-miR-2285m_bta-mir-2285m-2	0.551463	0.000166555	0.0324212	0.527923	0.992884	bta-miR-2285m	bta-mir-2285m-2
bta-miR-2285m_bta-mir-2285m-3	0.29038	0.000104196	0.0324212	0.688255	0.992884	bta-miR-2285m	bta-mir-2285m-3
bta-miR-2285m_bta-mir-2285m-4	0.987032	0.000416478	0.0324203	0.248151	0.992884	bta-miR-2285m	bta-mir-2285m-4
bta-miR-2285m_bta-mir-2285m-5	0.696653	0.000267636	0.0324207	0.393843	0.992884	bta-miR-2285m	bta-mir-2285m-5
bta-miR-2285n_bta-mir-2285n-1	0.436397	0.000144861	0.0324212	0.581326	0.992884	bta-miR-2285n	bta-mir-2285n-1
bta-miR-2285n_bta-mir-2285n-2	0.436397	0.000144861	0.0324212	0.581326	0.992884	bta-miR-2285n	bta-mir-2285n-2
bta-miR-2285n_bta-mir-2285n-3	0.29038	0.000104196	0.0324212	0.688255	0.992884	bta-miR-2285n	bta-mir-2285n-3
bta-miR-2285n_bta-mir-2285n-4	0.436397	0.000144861	0.0324212	0.581326	0.992884	bta-miR-2285n	bta-mir-2285n-4
bta-miR-2285n_bta-mir-2285n-5	0.29038	0.000104196	0.0324212	0.688255	0.992884	bta-miR-2285n	bta-mir-2285n-5
bta-miR-2285n_bta-mir-2285n-6	0.29038	0.000104196	0.0324212	0.688255	0.992884	bta-miR-2285n	bta-mir-2285n-6
bta-miR-2285n_bta-mir-2285n-7	0.436397	0.000144861	0.0324212	0.581326	0.992884	bta-miR-2285n	bta-mir-2285n-7
bta-miR-2285o_bta-mir-2285o-1	0.183821	5.22609e-05	0.0324212	0.839233	0.992884	bta-miR-2285o	bta-mir-2285o-1
bta-miR-2285o_bta-mir-2285o-2	0.329011	0.000114877	0.0324212	0.659342	0.992884	bta-miR-2285o	bta-mir-2285o-2
bta-miR-2285o_bta-mir-2285o-3	0.329011	0.000114877	0.0324212	0.659342	0.992884	bta-miR-2285o	bta-mir-2285o-3
bta-miR-2285u_bta-mir-2285o-3	0.183821	5.22609e-05	0.0324212	0.839233	0.992884	bta-miR-2285u	bta-mir-2285o-3
bta-miR-2285o_bta-mir-2285o-4	0.329011	0.000114877	0.0324212	0.659342	0.992884	bta-miR-2285o	bta-mir-2285o-4
bta-miR-2285o_bta-mir-2285o-5	0.329011	0.000114877	0.0324212	0.659342	0.992884	bta-miR-2285o	bta-mir-2285o-5
bta-miR-2285p_bta-mir-2285p	11.4262	-0.00113515	0.0323982	0.362777	0.992884	bta-miR-2285p	bta-mir-2285p
bta-miR-2285q_bta-mir-2285q	96.4386	0.00147883	0.0323478	0.499841	0.992884	bta-miR-2285q	bta-mir-2285q
bta-miR-2285r_bta-mir-2285r	1.23919	0.000477075	0.0324192	0.28104	0.992884	bta-miR-2285r	bta-mir-2285r
bta-miR-2285s_bta-mir-2285s	1.5304	0.000628665	0.0324187	0.187547	0.992884	bta-miR-2285s	bta-mir-2285s
bta-miR-2285t_bta-mir-2285t	0.656702	-0.000266783	0.0324208	0.388875	0.992884	bta-miR-2285t	bta-mir-2285t
bta-miR-2285bg_bta-mir-2285u	0.434312	-0.000153473	0.0324212	0.558211	0.992884	bta-miR-2285bg	bta-mir-2285u
bta-miR-2285u_bta-mir-2285u	0.434312	-0.000153473	0.0324212	0.558211	0.992884	bta-miR-2285u	bta-mir-2285u
bta-miR-2285v_bta-mir-2285v	10.7169	0.00111524	0.0324007	0.345294	0.992884	bta-miR-2285v	bta-mir-2285v
bta-miR-2285x_bta-mir-2285x	1.54172	0.000256626	0.0324181	0.622578	0.992884	bta-miR-2285x	bta-mir-2285x
bta-miR-2285f_bta-mir-2285z	16.0363	-0.000548642	0.0323882	0.711591	0.992884	bta-miR-2285f	bta-mir-2285z
bta-miR-2287_bta-mir-2287	0.871139	0.000295968	0.0324208	0.342414	0.992884	bta-miR-2287	bta-mir-2287
bta-miR-2289_bta-mir-2289	2.15104	-6.1609e-05	0.0324177	0.90975	0.992884	bta-miR-2289	bta-mir-2289
bta-miR-2290_bta-mir-2290	1.4633	0.000580696	0.0324189	0.212042	0.992884	bta-miR-2290	bta-mir-2290
bta-miR-2292_bta-mir-2292	0.551222	7.24053e-05	0.032421	0.797643	0.992884	bta-miR-2292	bta-mir-2292
bta-miR-2294_bta-mir-2294	2.15727	-1.03726e-05	0.0324178	0.984664	0.996672	bta-miR-2294	bta-mir-2294
bta-miR-2296_bta-mir-2296	0.98786	0.000488989	0.0324199	0.21082	0.992884	bta-miR-2296	bta-mir-2296
bta-miR-2299-3p_bta-mir-2299	17.9504	-0.0025226	0.0323859	0.10008	0.992884	bta-miR-2299-3p	bta-mir-2299
bta-miR-2299-5p_bta-mir-2299	4.73426	-0.000103966	0.0324118	0.899418	0.992884	bta-miR-2299-5p	bta-mir-2299
bta-miR-2302_bta-mir-2302	0.367642	0.000124833	0.0324212	0.632916	0.992884	bta-miR-2302	bta-mir-2302
bta-miR-2303_bta-mir-2303	0.144771	-6.91736e-05	0.0324212	0.788292	0.992884	bta-miR-2303	bta-mir-2303
bta-miR-2304_bta-mir-2304	1.5472	-0.00025049	0.0324192	0.576316	0.992884	bta-miR-2304	bta-mir-2304
bta-miR-2308_bta-mir-2308	7.06762	0.000814815	0.0324078	0.399755	0.992884	bta-miR-2308	bta-mir-2308
bta-miR-2310_bta-mir-2310	8.59084	-0.000158163	0.0324017	0.891022	0.992884	bta-miR-2310	bta-mir-2310
bta-miR-2311_bta-mir-2311	35.1907	0.000119648	0.0323902	0.933768	0.992884	bta-miR-2311	bta-mir-2311
bta-miR-2313-3p_bta-mir-2313	1.69317	0.000448099	0.0324186	0.358134	0.992884	bta-miR-2313-3p	bta-mir-2313
bta-miR-2313-5p_bta-mir-2313	9.54458	-0.00090746	0.0323986	0.463479	0.992884	bta-miR-2313-5p	bta-mir-2313
bta-miR-2314_bta-mir-2314	3.98368	-0.000597257	0.0324138	0.420335	0.992884	bta-miR-2314	bta-mir-2314
bta-miR-2315_bta-mir-2315	0.144771	-6.91736e-05	0.0324212	0.788292	0.992884	bta-miR-2315	bta-mir-2315
bta-miR-2316_bta-mir-2316	5.90077	0.00050118	0.0324081	0.600961	0.992884	bta-miR-2316	bta-mir-2316
bta-miR-2318_bta-mir-2318	6.38167	0.00016926	0.0324126	0.83041	0.992884	bta-miR-2318	bta-mir-2318
bta-miR-2320-3p_bta-mir-2320	30.1906	0.000740437	0.0323852	0.632206	0.992884	bta-miR-2320-3p	bta-mir-2320
bta-miR-2320-5p_bta-mir-2320	8.90898	0.000316515	0.0324094	0.729222	0.992884	bta-miR-2320-5p	bta-mir-2320
bta-miR-2323_bta-mir-2323	39.9669	0.000712454	0.0323716	0.693596	0.992884	bta-miR-2323	bta-mir-2323
bta-miR-2327_bta-mir-2327	0.290788	-8.4561e-06	0.0324212	0.973813	0.992884	bta-miR-2327	bta-mir-2327
bta-miR-2328-3p_bta-mir-2328	0.289541	-0.000113126	0.0324212	0.662185	0.992884	bta-miR-2328-3p	bta-mir-2328
bta-miR-2328-5p_bta-mir-2328	0.735284	0.000237527	0.0324209	0.415784	0.992884	bta-miR-2328-5p	bta-mir-2328
bta-miR-2330-3p_bta-mir-2330	1.61139	0.000704903	0.0324195	0.0982458	0.992884	bta-miR-2330-3p	bta-mir-2330
bta-miR-2330-5p_bta-mir-2330	3.94155	-0.000965602	0.0324148	0.165816	0.992884	bta-miR-2330-5p	bta-mir-2330
bta-miR-2331-3p_bta-mir-2331	4.28871	0.000241651	0.032414	0.741482	0.992884	bta-miR-2331-3p	bta-mir-2331
bta-miR-2331-5p_bta-mir-2331	2.63301	-0.00102718	0.0324179	0.0526484	0.992884	bta-miR-2331-5p	bta-mir-2331
bta-miR-2332_bta-mir-2332	186.32	-0.000262352	0.0323729	0.883236	0.992884	bta-miR-2332	bta-mir-2332
bta-miR-2334_bta-mir-2334	0.367642	0.000124833	0.0324212	0.632916	0.992884	bta-miR-2334	bta-mir-2334
bta-miR-2335_bta-mir-2335	0.434312	-0.000153473	0.0324212	0.558211	0.992884	bta-miR-2335	bta-mir-2335
bta-miR-2336_bta-mir-2336	14.1219	-0.000214457	0.0324007	0.855918	0.992884	bta-miR-2336	bta-mir-2336
bta-miR-2338_bta-mir-2338	0.484105	4.56451e-05	0.0324211	0.865224	0.992884	bta-miR-2338	bta-mir-2338
bta-miR-2339_bta-mir-2339	28.5844	0.00103743	0.0323759	0.548781	0.992884	bta-miR-2339	bta-mir-2339
bta-miR-2340_bta-mir-2340	5.83807	0.000168914	0.0324082	0.85958	0.992884	bta-miR-2340	bta-mir-2340
bta-miR-2343_bta-mir-2343	0.435569	0.000144687	0.0324212	0.581765	0.992884	bta-miR-2343	bta-mir-2343
bta-miR-2344_bta-mir-2344	104.178	-0.000501886	0.0323701	0.784491	0.992884	bta-miR-2344	bta-mir-2344
bta-miR-2346_bta-mir-2346	8.67998	-0.00101504	0.0324006	0.390898	0.992884	bta-miR-2346	bta-mir-2346
bta-miR-2347_bta-mir-2347	0.438053	0.000145209	0.0324212	0.580451	0.992884	bta-miR-2347	bta-mir-2347
bta-miR-2349_bta-mir-2349	4.49983	-0.00152139	0.0324144	0.0327342	0.992884	bta-miR-2349	bta-mir-2349
bta-miR-2350_bta-mir-2350	4.92905	1.20574e-05	0.0324122	0.988059	0.997007	bta-miR-2350	bta-mir-2350
bta-miR-2355-3p_bta-mir-2355	2.35271	0.000108979	0.0324155	0.869195	0.992884	bta-miR-2355-3p	bta-mir-2355
bta-miR-2356_bta-mir-2356	2.03292	3.12031e-05	0.0324186	0.949085	0.992884	bta-miR-2356	bta-mir-2356
bta-miR-2357_bta-mir-2357	1.38397	0.000597098	0.0324198	0.138519	0.992884	bta-miR-2357	bta-mir-2357
bta-miR-2358_bta-mir-2358	0.51366	0.000179436	0.0324211	0.520607	0.992884	bta-miR-2358	bta-mir-2358
bta-miR-2360_bta-mir-2360	0.387451	-0.000138634	0.0324212	0.595425	0.992884	bta-miR-2360	bta-mir-2360
bta-miR-2366_bta-mir-2366	83.8493	-0.00213795	0.0323574	0.295916	0.992884	bta-miR-2366	bta-mir-2366
bta-miR-2367-3p_bta-mir-2367	0.183581	-6.91736e-05	0.0324212	0.788292	0.992884	bta-miR-2367-3p	bta-mir-2367
bta-miR-2367-5p_bta-mir-2367	0.183821	5.22609e-05	0.0324212	0.839233	0.992884	bta-miR-2367-5p	bta-mir-2367
bta-miR-2368-3p_bta-mir-2368	5.0803	-0.000814096	0.0324104	0.353905	0.992884	bta-miR-2368-3p	bta-mir-2368
bta-miR-2370-3p_bta-mir-2370	0.329598	-8.4561e-06	0.0324212	0.973813	0.992884	bta-miR-2370-3p	bta-mir-2370
bta-miR-2372_bta-mir-2372	0.434312	-0.000153473	0.0324212	0.558211	0.992884	bta-miR-2372	bta-mir-2372
bta-miR-2373-3p_bta-mir-2373	0.696653	0.000267636	0.0324207	0.393843	0.992884	bta-miR-2373-3p	bta-mir-2373
bta-miR-2376_bta-mir-2376	13.3499	-0.000175952	0.032397	0.890624	0.992884	bta-miR-2376	bta-mir-2376
bta-miR-2378_bta-mir-2378	1.63655	0.000793353	0.0324191	0.0781872	0.992884	bta-miR-2378	bta-mir-2378
bta-miR-2381_bta-mir-2381	1.43617	0.000145887	0.0324188	0.7573	0.992884	bta-miR-2381	bta-mir-2381
bta-miR-2382-3p_bta-mir-2382	2.15103	0.00111858	0.0324182	0.0286415	0.992884	bta-miR-2382-3p	bta-mir-2382
bta-miR-2382-5p_bta-mir-2382	0.328591	-8.4561e-06	0.0324212	0.973813	0.992884	bta-miR-2382-5p	bta-mir-2382
bta-miR-2383_bta-mir-2383	0.879512	-0.000226082	0.0324205	0.500601	0.992884	bta-miR-2383	bta-mir-2383
bta-miR-2384_bta-mir-2384	0.484105	4.56451e-05	0.0324211	0.865224	0.992884	bta-miR-2384	bta-mir-2384
bta-miR-2385-5p_bta-mir-2385	0.438053	0.000145209	0.0324212	0.580451	0.992884	bta-miR-2385-5p	bta-mir-2385
bta-miR-2387_bta-mir-2387	707.953	-0.00116366	0.0322952	0.683707	0.992884	bta-miR-2387	bta-mir-2387
bta-miR-2388-3p_bta-mir-2388	2.51664	4.57689e-05	0.0324168	0.938648	0.992884	bta-miR-2388-3p	bta-mir-2388
bta-miR-2388-5p_bta-mir-2388	19.176	0.00034459	0.0323829	0.82888	0.992884	bta-miR-2388-5p	bta-mir-2388
bta-miR-2389_bta-mir-2389	1.01465	-5.25047e-05	0.0324203	0.884034	0.992884	bta-miR-2389	bta-mir-2389
bta-miR-2395_bta-mir-2395	0.580759	0.000177607	0.0324212	0.506094	0.992884	bta-miR-2395	bta-mir-2395
bta-miR-2396_bta-mir-2396	1.61351	-0.00068734	0.0324187	0.152693	0.992884	bta-miR-2396	bta-mir-2396
bta-miR-2397-3p_bta-mir-2397	0.146018	5.22609e-05	0.0324212	0.839233	0.992884	bta-miR-2397-3p	bta-mir-2397
bta-miR-2397-5p_bta-mir-2397	1.5388	-0.000188284	0.0324179	0.722276	0.992884	bta-miR-2397-5p	bta-mir-2397
bta-miR-2398_bta-mir-2398	34.7384	0.000911408	0.0323745	0.603903	0.992884	bta-miR-2398	bta-mir-2398
bta-miR-2399-5p_bta-mir-2399	19.2896	0.00198551	0.0323854	0.198699	0.992884	bta-miR-2399-5p	bta-mir-2399
bta-miR-23a_bta-mir-23a	4882.19	3.08328e-07	0.0323056	0.99991	0.99991	bta-miR-23a	bta-mir-23a
bta-miR-23b-3p_bta-mir-23b	8677.27	-0.00110091	0.0322959	0.699082	0.992884	bta-miR-23b-3p	bta-mir-23b
bta-miR-23b-5p_bta-mir-23b	11.5918	-0.00128898	0.0324002	0.280418	0.992884	bta-miR-23b-5p	bta-mir-23b
bta-miR-24_bta-mir-24-1	46.4992	0.00149037	0.0323739	0.399004	0.992884	bta-miR-24	bta-mir-24-1
bta-miR-24-3p_bta-mir-24-1	17829.4	0.00150177	0.0322974	0.595853	0.992884	bta-miR-24-3p	bta-mir-24-1
bta-miR-24-3p_bta-mir-24-2	17762.9	0.00150785	0.0322977	0.593954	0.992884	bta-miR-24-3p	bta-mir-24-2
bta-miR-2400_bta-mir-2400	1.75362	0.000488052	0.0324182	0.340611	0.992884	bta-miR-2400	bta-mir-2400
bta-miR-2403_bta-mir-2403	4.64729	0.000794319	0.0324121	0.327493	0.992884	bta-miR-2403	bta-mir-2403
bta-miR-2404_bta-mir-2404-1	323.426	0.00334171	0.0323369	0.154165	0.992884	bta-miR-2404	bta-mir-2404-1
bta-miR-2404_bta-mir-2404-2	311.703	0.00321257	0.0323386	0.166469	0.992884	bta-miR-2404	bta-mir-2404-2
bta-miR-2407_bta-mir-2407	0.764758	-0.000313752	0.0324206	0.334202	0.992884	bta-miR-2407	bta-mir-2407
bta-miR-2408_bta-mir-2408	77.437	0.000963615	0.0323547	0.644375	0.992884	bta-miR-2408	bta-mir-2408
bta-miR-2410_bta-mir-2410	1.96679	0.00082836	0.0324182	0.10674	0.992884	bta-miR-2410	bta-mir-2410
bta-miR-2411-3p_bta-mir-2411	1923.4	0.000499679	0.0323461	0.821547	0.992884	bta-miR-2411-3p	bta-mir-2411
bta-miR-2411-5p_bta-mir-2411	70.198	0.000607518	0.0323495	0.779154	0.992884	bta-miR-2411-5p	bta-mir-2411
bta-miR-2412_bta-mir-2412	0.581177	-0.000184564	0.0324212	0.488833	0.992884	bta-miR-2412	bta-mir-2412
bta-miR-2414_bta-mir-2414	0.29038	0.000104196	0.0324212	0.688255	0.992884	bta-miR-2414	bta-mir-2414
bta-miR-2415-3p_bta-mir-2415	14.9572	-0.00101118	0.0323944	0.451409	0.992884	bta-miR-2415-3p	bta-mir-2415
bta-miR-2416_bta-mir-2416	47.5559	0.00168212	0.0323668	0.374061	0.992884	bta-miR-2416	bta-mir-2416
bta-miR-2418_bta-mir-2418	0.968629	-0.000344858	0.0324206	0.286214	0.992884	bta-miR-2418	bta-mir-2418
bta-miR-2419-3p_bta-mir-2419	44.1666	0.000189106	0.0323844	0.903787	0.992884	bta-miR-2419-3p	bta-mir-2419
bta-miR-2419-5p_bta-mir-2419	16.8152	-0.000320361	0.0323863	0.83359	0.992884	bta-miR-2419-5p	bta-mir-2419
bta-miR-2422_bta-mir-2422	14.3915	-0.000273275	0.0323957	0.834807	0.992884	bta-miR-2422	bta-mir-2422
bta-miR-2423_bta-mir-2423	1.10148	-0.000398977	0.0324205	0.238608	0.992884	bta-miR-2423	bta-mir-2423
bta-miR-2424_bta-mir-2424	6.70649	-0.000597162	0.0324111	0.482799	0.992884	bta-miR-2424	bta-mir-2424
bta-miR-2425-3p_bta-mir-2425	2.26683	0.000295668	0.0324166	0.626753	0.992884	bta-miR-2425-3p	bta-mir-2425
bta-miR-2425-5p_bta-mir-2425	18.6745	0.000352967	0.0323941	0.793698	0.992884	bta-miR-2425-5p	bta-mir-2425
bta-miR-2426_bta-mir-2426	1.4042	-0.00016935	0.0324198	0.672381	0.992884	bta-miR-2426	bta-mir-2426
bta-miR-2427_bta-mir-2427	7.53612	-0.000138109	0.0324069	0.889874	0.992884	bta-miR-2427	bta-mir-2427
bta-miR-2431-3p_bta-mir-2431	21.5079	-0.00144698	0.0323868	0.339317	0.992884	bta-miR-2431-3p	bta-mir-2431
bta-miR-2431-5p_bta-mir-2431	25.264	0.000171179	0.0323852	0.9119	0.992884	bta-miR-2431-5p	bta-mir-2431
bta-miR-2432_bta-mir-2432	0.677831	-3.26943e-05	0.0324208	0.914901	0.992884	bta-miR-2432	bta-mir-2432
bta-miR-2433_bta-mir-2433	0.146018	5.22609e-05	0.0324212	0.839233	0.992884	bta-miR-2433	bta-mir-2433
bta-miR-2435_bta-mir-2435	0.678659	-3.70417e-05	0.0324206	0.910874	0.992884	bta-miR-2435	bta-mir-2435
bta-miR-2436-3p_bta-mir-2436	0.532641	-8.67533e-05	0.0324211	0.755682	0.992884	bta-miR-2436-3p	bta-mir-2436
bta-miR-2438_bta-mir-2438	0.513179	-7.96004e-05	0.0324211	0.772195	0.992884	bta-miR-2438	bta-mir-2438
bta-miR-2439-3p_bta-mir-2439	0.474788	5.37038e-05	0.032421	0.853251	0.992884	bta-miR-2439-3p	bta-mir-2439
bta-miR-2439-5p_bta-mir-2439	2.55651	0.000194	0.0324161	0.758426	0.992884	bta-miR-2439-5p	bta-mir-2439
bta-miR-2440_bta-mir-2440	224.062	0.000711631	0.032338	0.760073	0.992884	bta-miR-2440	bta-mir-2440
bta-miR-2441_bta-mir-2441	3.98072	-0.000349857	0.0324135	0.642113	0.992884	bta-miR-2441	bta-mir-2441
bta-miR-2443_bta-mir-2443	16.259	0.00128361	0.0323861	0.401079	0.992884	bta-miR-2443	bta-mir-2443
bta-miR-2446_bta-mir-2446	0.659677	0.000253899	0.0324208	0.412195	0.992884	bta-miR-2446	bta-mir-2446
bta-miR-2447_bta-mir-2447	9.41162	-0.00109716	0.0324018	0.340045	0.992884	bta-miR-2447	bta-mir-2447
bta-miR-2448-3p_bta-mir-2448	7.14466	0.000722789	0.0324055	0.487691	0.992884	bta-miR-2448-3p	bta-mir-2448
bta-miR-2448-5p_bta-mir-2448	0.14519	5.22609e-05	0.0324212	0.839233	0.992884	bta-miR-2448-5p	bta-mir-2448
bta-miR-2449_bta-mir-2449	0.84177	-9.36719e-05	0.0324199	0.808793	0.992884	bta-miR-2449	bta-mir-2449
bta-miR-2450a_bta-mir-2450a	45.2262	-0.000994343	0.0323752	0.56861	0.992884	bta-miR-2450a	bta-mir-2450a
bta-miR-2450b_bta-mir-2450b	0.183821	5.22609e-05	0.0324212	0.839233	0.992884	bta-miR-2450b	bta-mir-2450b
bta-miR-2450c_bta-mir-2450c	4.50458	0.00113276	0.0324114	0.175912	0.992884	bta-miR-2450c	bta-mir-2450c
bta-miR-2450d_bta-mir-2450d	0.193726	-6.91736e-05	0.0324212	0.788292	0.992884	bta-miR-2450d	bta-mir-2450d
bta-miR-2451_bta-mir-2451	0.475857	0.000162312	0.0324211	0.549642	0.992884	bta-miR-2451	bta-mir-2451
bta-miR-2453_bta-mir-2453	3.68448	-0.000369048	0.0324167	0.537758	0.992884	bta-miR-2453	bta-mir-2453
bta-miR-2454-3p_bta-mir-2454	9.67084	-0.000441396	0.0324005	0.710002	0.992884	bta-miR-2454-3p	bta-mir-2454
bta-miR-2454-5p_bta-mir-2454	2.00388	-0.000417245	0.0324168	0.482453	0.992884	bta-miR-2454-5p	bta-mir-2454
bta-miR-2455_bta-mir-2455	0.473122	-0.000171623	0.0324211	0.526389	0.992884	bta-miR-2455	bta-mir-2455
bta-miR-2457_bta-mir-2457	2.35167	-0.000431818	0.0324161	0.494479	0.992884	bta-miR-2457	bta-mir-2457
bta-miR-2459_bta-mir-2459	2.5968	0.000209882	0.032416	0.741679	0.992884	bta-miR-2459	bta-mir-2459
bta-miR-2461-3p_bta-mir-2461	3.7269	-0.000658756	0.0324133	0.387546	0.992884	bta-miR-2461-3p	bta-mir-2461
bta-miR-2461-5p_bta-mir-2461	0.948579	-0.000285695	0.0324201	0.443853	0.992884	bta-miR-2461-5p	bta-mir-2461
bta-miR-2462_bta-mir-2462	0.329839	0.000115105	0.0324212	0.658732	0.992884	bta-miR-2462	bta-mir-2462
bta-miR-2463_bta-mir-2463	8.2325	0.00069927	0.0324068	0.484293	0.992884	bta-miR-2463	bta-mir-2463
bta-miR-2465_bta-mir-2465	3.5517	0.000648049	0.0324144	0.362354	0.992884	bta-miR-2465	bta-mir-2465
bta-miR-2466-3p_bta-mir-2466	0.697	-1.63551e-05	0.0324205	0.960964	0.992884	bta-miR-2466-3p	bta-mir-2466
bta-miR-2466-5p_bta-mir-2466	2.18634	5.70499e-05	0.0324173	0.919962	0.992884	bta-miR-2466-5p	bta-mir-2466
bta-miR-2467-3p_bta-mir-2467	1.29864	8.24569e-05	0.032419	0.858682	0.992884	bta-miR-2467-3p	bta-mir-2467
bta-miR-2468_bta-mir-2468	0.551222	7.24053e-05	0.032421	0.797643	0.992884	bta-miR-2468	bta-mir-2468
bta-miR-2469_bta-mir-2469	4.02849	-0.000358163	0.0324122	0.65728	0.992884	bta-miR-2469	bta-mir-2469
bta-miR-2471-5p_bta-mir-2471	0.696653	0.000267636	0.0324207	0.393843	0.992884	bta-miR-2471-5p	bta-mir-2471
bta-miR-2474_bta-mir-2474	0.726367	-0.000164594	0.0324207	0.599503	0.992884	bta-miR-2474	bta-mir-2474
bta-miR-2475_bta-mir-2475	57.1277	0.00180064	0.0323522	0.396997	0.992884	bta-miR-2475	bta-mir-2475
bta-miR-2477_bta-mir-2477	5.00623	0.000143782	0.0324126	0.85588	0.992884	bta-miR-2477	bta-mir-2477
bta-miR-2478_bta-mir-2478	195.557	0.00221153	0.0323181	0.39299	0.992884	bta-miR-2478	bta-mir-2478
bta-miR-2481_bta-mir-2481	0.146018	5.22609e-05	0.0324212	0.839233	0.992884	bta-miR-2481	bta-mir-2481
bta-miR-2483-3p_bta-mir-2483	10.2242	0.000260333	0.0324	0.828452	0.992884	bta-miR-2483-3p	bta-mir-2483
bta-miR-2483-5p_bta-mir-2483	28.4009	0.000965406	0.0323728	0.589155	0.992884	bta-miR-2483-5p	bta-mir-2483
bta-miR-2484_bta-mir-2484	422.743	0.00117417	0.0323818	0.467691	0.992884	bta-miR-2484	bta-mir-2484
bta-miR-2486-3p_bta-mir-2486	0.193726	-6.91736e-05	0.0324212	0.788292	0.992884	bta-miR-2486-3p	bta-mir-2486
bta-miR-2489_bta-mir-2489	0.183581	-6.91736e-05	0.0324212	0.788292	0.992884	bta-miR-2489	bta-mir-2489
bta-miR-25_bta-mir-25	15698.1	0.00104378	0.0322679	0.739951	0.992884	bta-miR-25	bta-mir-25
bta-miR-26a_bta-mir-26a-1	27653.3	-0.000731357	0.0322691	0.815405	0.992884	bta-miR-26a	bta-mir-26a-1
bta-miR-26a_bta-mir-26a-2	27675.2	-0.000733696	0.0322692	0.814795	0.992884	bta-miR-26a	bta-mir-26a-2
bta-miR-26b_bta-mir-26b	2600.39	-0.001198	0.032282	0.689578	0.992884	bta-miR-26b	bta-mir-26b
bta-miR-27a-3p_bta-mir-27a	1208.27	0.00328766	0.0322778	0.280135	0.992884	bta-miR-27a-3p	bta-mir-27a
bta-miR-27a-5p_bta-mir-27a	324.398	0.00185493	0.0323786	0.269516	0.992884	bta-miR-27a-5p	bta-mir-27a
bta-miR-27b_bta-mir-27b	84576.5	-0.000409788	0.032316	0.875433	0.992884	bta-miR-27b	bta-mir-27b
bta-miR-28_bta-mir-28	301.903	0.00142611	0.0322992	0.611993	0.992884	bta-miR-28	bta-mir-28
bta-miR-2887_bta-mir-2887-1	60.5409	-0.000505883	0.032359	0.802308	0.992884	bta-miR-2887	bta-mir-2887-1
bta-miR-2887_bta-mir-2887-2	60.5409	-0.000505883	0.032359	0.802308	0.992884	bta-miR-2887	bta-mir-2887-2
bta-miR-2903_bta-mir-2903	0.328591	-8.4561e-06	0.0324212	0.973813	0.992884	bta-miR-2903	bta-mir-2903
bta-miR-2904_bta-mir-2904-1	234.685	0.00038856	0.0323408	0.865348	0.992884	bta-miR-2904	bta-mir-2904-1
bta-miR-2904_bta-mir-2904-2	234.685	0.00038856	0.0323408	0.865348	0.992884	bta-miR-2904	bta-mir-2904-2
bta-miR-2904_bta-mir-2904-3	234.685	0.00038856	0.0323408	0.865348	0.992884	bta-miR-2904	bta-mir-2904-3
bta-miR-2917_bta-mir-2917	0.14519	5.22609e-05	0.0324212	0.839233	0.992884	bta-miR-2917	bta-mir-2917
bta-miR-296-3p_bta-mir-296	1172.47	-0.000280011	0.0323184	0.913729	0.992884	bta-miR-296-3p	bta-mir-296
bta-miR-296-5p_bta-mir-296	0.754853	-0.000196386	0.0324204	0.569167	0.992884	bta-miR-296-5p	bta-mir-296
bta-miR-29a_bta-mir-29a	1175.49	-0.000450808	0.032328	0.854753	0.992884	bta-miR-29a	bta-mir-29a
bta-miR-29b_bta-mir-29b-1	34.9681	0.000268018	0.0323964	0.835737	0.992884	bta-miR-29b	bta-mir-29b-1
bta-miR-29b_bta-mir-29b-2	34.9681	0.000268018	0.0323964	0.835737	0.992884	bta-miR-29b	bta-mir-29b-2
bta-miR-29c_bta-mir-29c	1.00618	-0.0002044	0.0324196	0.621307	0.992884	bta-miR-29c	bta-mir-29c
bta-miR-29d-5p_bta-mir-29c	25.5336	-0.000101107	0.0323772	0.952735	0.992884	bta-miR-29d-5p	bta-mir-29c
bta-miR-29d-3p_bta-mir-29d	0.14519	5.22609e-05	0.0324212	0.839233	0.992884	bta-miR-29d-3p	bta-mir-29d
bta-miR-29d-5p_bta-mir-29d	25.5336	-0.000101107	0.0323772	0.952735	0.992884	bta-miR-29d-5p	bta-mir-29d
bta-miR-301a_bta-mir-301a	2.62302	0.000114265	0.0324166	0.85079	0.992884	bta-miR-301a	bta-mir-301a
bta-miR-301b_bta-mir-301b	0.32877	-8.4561e-06	0.0324212	0.973813	0.992884	bta-miR-301b	bta-mir-301b
bta-miR-302a_bta-mir-302a	1.05886	0.000322459	0.0324199	0.405982	0.992884	bta-miR-302a	bta-mir-302a
bta-miR-302d_bta-mir-302a	1.05886	0.000322459	0.0324199	0.405982	0.992884	bta-miR-302d	bta-mir-302a
bta-miR-302b_bta-mir-302b	1.30836	0.000566978	0.0324198	0.152798	0.992884	bta-miR-302b	bta-mir-302b
bta-miR-302d_bta-mir-302b	1.30836	0.000566978	0.0324198	0.152798	0.992884	bta-miR-302d	bta-mir-302b
bta-miR-302d_bta-mir-302d	0.329598	-8.4561e-06	0.0324212	0.973813	0.992884	bta-miR-302d	bta-mir-302d
bta-miR-3064_bta-mir-3064	1.34593	-0.000580186	0.0324199	0.140263	0.992884	bta-miR-3064	bta-mir-3064
bta-miR-30a-5p_bta-mir-30a	25267.3	-0.00153059	0.0322901	0.599165	0.992884	bta-miR-30a-5p	bta-mir-30a
bta-miR-30b-3p_bta-mir-30b	12.3153	0.000216319	0.0323959	0.868406	0.992884	bta-miR-30b-3p	bta-mir-30b
bta-miR-30b-5p_bta-mir-30b	139.293	-0.00357412	0.0323428	0.114184	0.992884	bta-miR-30b-5p	bta-mir-30b
bta-miR-30c_bta-mir-30c	1519.84	-0.000752329	0.0323211	0.768053	0.992884	bta-miR-30c	bta-mir-30c
bta-miR-30d_bta-mir-30d	31787.8	-0.00130997	0.0322865	0.657198	0.992884	bta-miR-30d	bta-mir-30d
bta-miR-30e-5p_bta-mir-30e	495.488	-0.00131135	0.0323493	0.545309	0.992884	bta-miR-30e-5p	bta-mir-30e
bta-miR-30f_bta-mir-30f	1021.82	-0.00379811	0.0323144	0.149228	0.992884	bta-miR-30f	bta-mir-30f
bta-miR-31_bta-mir-31	1133.28	-0.0015477	0.0323195	0.547183	0.992884	bta-miR-31	bta-mir-31
bta-miR-3120_bta-mir-3120	2.22898	8.27246e-05	0.0324168	0.889867	0.992884	bta-miR-3120	bta-mir-3120
bta-miR-3141_bta-mir-3141	0.696653	0.000267636	0.0324207	0.393843	0.992884	bta-miR-3141	bta-mir-3141
bta-miR-32_bta-mir-32	12.7467	0.000211455	0.0323953	0.872802	0.992884	bta-miR-32	bta-mir-32
bta-miR-320a_bta-mir-320a-1	2778.97	-0.000953431	0.0323282	0.698482	0.992884	bta-miR-320a	bta-mir-320a-1
bta-miR-320a_bta-mir-320a-2	2778.97	-0.000953431	0.0323282	0.698482	0.992884	bta-miR-320a	bta-mir-320a-2
bta-miR-323_bta-mir-323	5.11758	-0.00108825	0.0324112	0.198282	0.992884	bta-miR-323	bta-mir-323
bta-miR-323b-3p_bta-mir-323b	0.764998	-0.000170748	0.0324207	0.592846	0.992884	bta-miR-323b-3p	bta-mir-323b
bta-miR-324_bta-mir-324	44.1074	-0.00110764	0.032376	0.521673	0.992884	bta-miR-324	bta-mir-324
bta-miR-326_bta-mir-326	0.289541	-0.000113126	0.0324212	0.662185	0.992884	bta-miR-326	bta-mir-326
bta-miR-328_bta-mir-328	720.173	-0.0029131	0.0323148	0.267836	0.992884	bta-miR-328	bta-mir-328
bta-miR-329a_bta-mir-329a	0.183821	5.22609e-05	0.0324212	0.839233	0.992884	bta-miR-329a	bta-mir-329a
bta-miR-330_bta-mir-330	88.1901	-0.000353629	0.0323394	0.878351	0.992884	bta-miR-330	bta-mir-330
bta-miR-331-3p_bta-mir-331	480.331	-0.00215595	0.0323382	0.354354	0.992884	bta-miR-331-3p	bta-mir-331
bta-miR-331-5p_bta-mir-331	286.47	-0.000307744	0.0323522	0.884928	0.992884	bta-miR-331-5p	bta-mir-331
bta-miR-335_bta-mir-335	1.9717	0.000477432	0.0324187	0.320743	0.992884	bta-miR-335	bta-mir-335
bta-miR-339a_bta-mir-339a	128.283	-0.00244847	0.0323425	0.280295	0.992884	bta-miR-339a	bta-mir-339a
bta-miR-339b_bta-mir-339a	128.283	-0.00244847	0.0323425	0.280295	0.992884	bta-miR-339b	bta-mir-339a
bta-miR-339b_bta-mir-339b	39.3883	-0.000247209	0.0323813	0.879279	0.992884	bta-miR-339b	bta-mir-339b
bta-miR-33a_bta-mir-33a	0.144771	-6.91736e-05	0.0324212	0.788292	0.992884	bta-miR-33a	bta-mir-33a
bta-miR-340_bta-mir-340	156.312	0.0021981	0.0323424	0.332509	0.992884	bta-miR-340	bta-mir-340
bta-miR-342_bta-mir-342	986.435	-0.00150591	0.0323221	0.553011	0.992884	bta-miR-342	bta-mir-342
bta-miR-3431_bta-mir-3431	694.212	0.00055863	0.03229	0.847926	0.992884	bta-miR-3431	bta-mir-3431
bta-miR-3432a_bta-mir-3432a-1	2542.53	-0.000652258	0.0322977	0.817637	0.992884	bta-miR-3432a	bta-mir-3432a-1
bta-miR-3432a_bta-mir-3432a-2	2638.03	-0.000743255	0.0322972	0.793082	0.992884	bta-miR-3432a	bta-mir-3432a-2
bta-miR-3432b_bta-mir-3432b	41.9696	-0.000470133	0.0323682	0.801377	0.992884	bta-miR-3432b	bta-mir-3432b
bta-miR-345-3p_bta-mir-345	136.263	-0.00330287	0.0323381	0.156092	0.992884	bta-miR-345-3p	bta-mir-345
bta-miR-345-5p_bta-mir-345	1.21031	0.000588683	0.0324196	0.152665	0.992884	bta-miR-345-5p	bta-mir-345
bta-miR-346_bta-mir-346	52.6811	-0.000447691	0.0323594	0.824103	0.992884	bta-miR-346	bta-mir-346
bta-miR-34a_bta-mir-34a	995.784	-0.000936135	0.0323347	0.6935	0.992884	bta-miR-34a	bta-mir-34a
bta-miR-34b_bta-mir-34b	3.47327	-0.000694683	0.0324127	0.378232	0.992884	bta-miR-34b	bta-mir-34b
bta-miR-34c_bta-mir-34c	116.319	-0.00108913	0.0323817	0.500931	0.992884	bta-miR-34c	bta-mir-34c
bta-miR-3533_bta-mir-3533	219.764	0.00072879	0.0323504	0.734949	0.992884	bta-miR-3533	bta-mir-3533
bta-miR-361_bta-mir-361	377.932	-0.00171056	0.0322962	0.547762	0.992884	bta-miR-361	bta-mir-361
bta-miR-3613a_bta-mir-3613a	0.716462	-2.36904e-05	0.0324205	0.944017	0.992884	bta-miR-3613a	bta-mir-3613a
bta-miR-362-3p_bta-mir-362	0.193726	-6.91736e-05	0.0324212	0.788292	0.992884	bta-miR-362-3p	bta-mir-362
bta-miR-362-5p_bta-mir-362	120.682	-0.00203845	0.0323563	0.322981	0.992884	bta-miR-362-5p	bta-mir-362
bta-miR-363_bta-mir-363	0.967372	-0.000166061	0.03242	0.664425	0.992884	bta-miR-363	bta-mir-363
bta-miR-365-3p_bta-mir-365-1	1584.16	-0.00323357	0.0323398	0.160751	0.992884	bta-miR-365-3p	bta-mir-365-1
bta-miR-365-5p_bta-mir-365-1	490.642	-0.00190653	0.0323119	0.474111	0.992884	bta-miR-365-5p	bta-mir-365-1
bta-miR-365-3p_bta-mir-365-2	1584.3	-0.00323409	0.0323398	0.160647	0.992884	bta-miR-365-3p	bta-mir-365-2
bta-miR-369-3p_bta-mir-369	0.999181	0.000121897	0.0324197	0.766806	0.992884	bta-miR-369-3p	bta-mir-369
bta-miR-370_bta-mir-370	8.30664	0.000195709	0.0324036	0.858868	0.992884	bta-miR-370	bta-mir-370
bta-miR-371_bta-mir-371	0.619139	-0.000148838	0.0324207	0.644685	0.992884	bta-miR-371	bta-mir-371
bta-miR-374a_bta-mir-374a	14.2836	-7.68881e-05	0.0324036	0.944241	0.992884	bta-miR-374a	bta-mir-374a
bta-miR-374b_bta-mir-374b	709.216	-0.00112777	0.0323409	0.622381	0.992884	bta-miR-374b	bta-mir-374b
bta-miR-375_bta-mir-375	55.8775	0.00257447	0.0323962	0.0474013	0.992884	bta-miR-375	bta-mir-375
bta-miR-376c_bta-mir-376b	0.183821	5.22609e-05	0.0324212	0.839233	0.992884	bta-miR-376c	bta-mir-376b
bta-miR-376c_bta-mir-376c	0.183821	5.22609e-05	0.0324212	0.839233	0.992884	bta-miR-376c	bta-mir-376c
bta-miR-376c_bta-mir-376e	0.183821	5.22609e-05	0.0324212	0.839233	0.992884	bta-miR-376c	bta-mir-376e
bta-miR-378_bta-mir-378-1	45916.2	0.000140686	0.0322958	0.960622	0.992884	bta-miR-378	bta-mir-378-1
bta-miR-378_bta-mir-378-2	49126.2	0.000188674	0.0322928	0.947812	0.992884	bta-miR-378	bta-mir-378-2
bta-miR-378b_bta-mir-378b	190.989	-0.000230414	0.0323217	0.927808	0.992884	bta-miR-378b	bta-mir-378b
bta-miR-378c_bta-mir-378c	825.068	0.00126527	0.0323203	0.621285	0.992884	bta-miR-378c	bta-mir-378c
bta-miR-378d_bta-mir-378d	52.966	0.000638528	0.0323788	0.703167	0.992884	bta-miR-378d	bta-mir-378d
bta-miR-379_bta-mir-379	35.3417	0.000322331	0.0323794	0.84649	0.992884	bta-miR-379	bta-mir-379
bta-miR-380-3p_bta-mir-380	1.87783	9.38881e-05	0.0324193	0.830896	0.992884	bta-miR-380-3p	bta-mir-380
bta-miR-381_bta-mir-381	16.692	-0.000634813	0.0323994	0.602113	0.992884	bta-miR-381	bta-mir-381
bta-miR-382_bta-mir-382	1.85851	-0.00047094	0.0324173	0.405538	0.992884	bta-miR-382	bta-mir-382
bta-miR-409a_bta-mir-409a	4.64578	-0.000698776	0.0324118	0.395621	0.992884	bta-miR-409a	bta-mir-409a
bta-miR-410_bta-mir-410	0.435559	-5.17806e-05	0.0324212	0.841497	0.992884	bta-miR-410	bta-mir-410
bta-miR-411a_bta-mir-411a	3.88817	-0.000674205	0.032413	0.384424	0.992884	bta-miR-411a	bta-mir-411a
bta-miR-421_bta-mir-421	117.511	0.00158863	0.0323316	0.510879	0.992884	bta-miR-421	bta-mir-421
bta-miR-423-3p_bta-mir-423	7924.65	-0.000726677	0.0322976	0.797333	0.992884	bta-miR-423-3p	bta-mir-423
bta-miR-423-5p_bta-mir-423	5745.91	-0.00145684	0.0322927	0.61345	0.992884	bta-miR-423-5p	bta-mir-423
bta-miR-424-3p_bta-mir-424	96.7029	-0.000655675	0.0323298	0.788117	0.992884	bta-miR-424-3p	bta-mir-424
bta-miR-424-5p_bta-mir-424	10.1205	-0.000540388	0.0324006	0.648043	0.992884	bta-miR-424-5p	bta-mir-424
bta-miR-425-3p_bta-mir-425	53.5436	-0.00149921	0.0323733	0.399063	0.992884	bta-miR-425-3p	bta-mir-425
bta-miR-425-5p_bta-mir-425	1635.42	-0.000965776	0.0323599	0.630145	0.992884	bta-miR-425-5p	bta-mir-425
bta-miR-4286_bta-mir-4286-1	6.50547	2.77995e-07	0.032409	0.99976	0.99991	bta-miR-4286	bta-mir-4286-1
bta-miR-4286_bta-mir-4286-2	7.19385	-0.000135984	0.0324084	0.886007	0.992884	bta-miR-4286	bta-mir-4286-2
bta-miR-429_bta-mir-429	1.60629	-0.000671467	0.0324187	0.159403	0.992884	bta-miR-429	bta-mir-429
bta-miR-431_bta-mir-431	0.513179	-7.96004e-05	0.0324211	0.772195	0.992884	bta-miR-431	bta-mir-431
bta-miR-432_bta-mir-432	5.64341	-0.000527704	0.0324118	0.522068	0.992884	bta-miR-432	bta-mir-432
bta-miR-433_bta-mir-433	2.23457	-0.000817528	0.0324171	0.157698	0.992884	bta-miR-433	bta-mir-433
bta-miR-4444_bta-mir-4444	0.146018	5.22609e-05	0.0324212	0.839233	0.992884	bta-miR-4444	bta-mir-4444
bta-miR-4449_bta-mir-4449	9.20645	-0.000422584	0.0323997	0.726278	0.992884	bta-miR-4449	bta-mir-4449
bta-miR-449a_bta-mir-449a	3.72558	0.000649256	0.0324136	0.385053	0.992884	bta-miR-449a	bta-mir-449a
bta-miR-449b_bta-mir-449b	0.32877	-8.4561e-06	0.0324212	0.973813	0.992884	bta-miR-449b	bta-mir-449b
bta-miR-449d_bta-mir-449d	56.0603	0.00160255	0.0323689	0.388013	0.992884	bta-miR-449d	bta-mir-449d
bta-miR-450a_bta-mir-450a-1	171.897	-0.000472942	0.0323563	0.818597	0.992884	bta-miR-450a	bta-mir-450a-1
bta-miR-450a_bta-mir-450a-2	175.388	-0.000395244	0.0323578	0.84632	0.992884	bta-miR-450a	bta-mir-450a-2
bta-miR-450b_bta-mir-450b	278.934	0.00114607	0.0323321	0.634273	0.992884	bta-miR-450b	bta-mir-450b
bta-miR-451_bta-mir-451	15.3082	-0.00158665	0.0323927	0.251554	0.992884	bta-miR-451	bta-mir-451
bta-miR-452_bta-mir-452	85.9489	0.000617645	0.032329	0.800946	0.992884	bta-miR-452	bta-mir-452
bta-miR-4523_bta-mir-4523	0.367161	-0.000133847	0.0324212	0.607689	0.992884	bta-miR-4523	bta-mir-4523
bta-miR-454_bta-mir-454	167.119	-0.00215017	0.0323592	0.286647	0.992884	bta-miR-454	bta-mir-454
bta-miR-455-3p_bta-mir-455	541.677	0.000230806	0.0323239	0.926908	0.992884	bta-miR-455-3p	bta-mir-455
bta-miR-455-5p_bta-mir-455	773.149	0.00086548	0.0322836	0.771659	0.992884	bta-miR-455-5p	bta-mir-455
bta-miR-4657_bta-mir-4657	0.14519	5.22609e-05	0.0324212	0.839233	0.992884	bta-miR-4657	bta-mir-4657
bta-miR-4680_bta-mir-4680	0.619978	0.000124062	0.0324207	0.700811	0.992884	bta-miR-4680	bta-mir-4680
bta-miR-483_bta-mir-483	9.59872	-0.00144791	0.0324052	0.168461	0.992884	bta-miR-483	bta-mir-483
bta-miR-484_bta-mir-484	368.447	-0.00175355	0.0323085	0.516715	0.992884	bta-miR-484	bta-mir-484
bta-miR-485_bta-mir-485	0.522496	-9.77015e-05	0.0324209	0.745115	0.992884	bta-miR-485	bta-mir-485
bta-miR-486_bta-mir-486	28.2066	-0.000175073	0.0323747	0.920465	0.992884	bta-miR-486	bta-mir-486
bta-miR-487b_bta-mir-487b	0.377547	-8.4561e-06	0.0324212	0.973813	0.992884	bta-miR-487b	bta-mir-487b
bta-miR-488_bta-mir-488	0.292036	0.000104685	0.0324212	0.686918	0.992884	bta-miR-488	bta-mir-488
bta-miR-490_bta-mir-490	0.474609	6.5544e-05	0.032421	0.821417	0.992884	bta-miR-490	bta-mir-490
bta-miR-491_bta-mir-491	19.9389	-0.00246472	0.032382	0.126676	0.992884	bta-miR-491	bta-mir-491
bta-miR-493_bta-mir-493	9.63404	-0.000392898	0.0323995	0.745964	0.992884	bta-miR-493	bta-mir-493
bta-miR-494_bta-mir-494	1.76926	-0.000410966	0.032418	0.431519	0.992884	bta-miR-494	bta-mir-494
bta-miR-495_bta-mir-495	1.09268	-0.000250355	0.0324194	0.558148	0.992884	bta-miR-495	bta-mir-495
bta-miR-497_bta-mir-497	63.6709	-0.000911929	0.0323627	0.641833	0.992884	bta-miR-497	bta-mir-497
bta-miR-499_bta-mir-499	4.45351	0.000414369	0.0324111	0.62556	0.992884	bta-miR-499	bta-mir-499
bta-miR-500_bta-mir-500	167.135	-0.00101094	0.0323277	0.681925	0.992884	bta-miR-500	bta-mir-500
bta-miR-502a_bta-mir-502a-1	13.93	-0.00045945	0.0323933	0.736951	0.992884	bta-miR-502a	bta-mir-502a-1
bta-miR-502a_bta-mir-502a-2	13.3686	-0.000540801	0.0323935	0.691583	0.992884	bta-miR-502a	bta-mir-502a-2
bta-miR-502b_bta-mir-502b	57.8363	-0.00167199	0.0323623	0.395222	0.992884	bta-miR-502b	bta-mir-502b
bta-miR-503-3p_bta-mir-503	9.98864	-0.00130781	0.032399	0.286619	0.992884	bta-miR-503-3p	bta-mir-503
bta-miR-503-5p_bta-mir-503	309.181	0.00216851	0.0323183	0.401732	0.992884	bta-miR-503-5p	bta-mir-503
bta-miR-504_bta-mir-504	85.8055	-0.00074533	0.032374	0.673028	0.992884	bta-miR-504	bta-mir-504
bta-miR-505_bta-mir-505	60.3878	-0.000221434	0.0323483	0.919251	0.992884	bta-miR-505	bta-mir-505
bta-miR-507-3p_bta-mir-507	10.4745	0.000436916	0.0324015	0.706021	0.992884	bta-miR-507-3p	bta-mir-507
bta-miR-507b_bta-mir-507b	16.5156	0.00137533	0.0323958	0.293001	0.992884	bta-miR-507b	bta-mir-507b
bta-miR-532_bta-mir-532	12689.7	-7.34856e-05	0.0322918	0.979743	0.994809	bta-miR-532	bta-mir-532
bta-miR-541_bta-mir-541	0.628037	-0.000250259	0.0324208	0.408736	0.992884	bta-miR-541	bta-mir-541
bta-miR-542-5p_bta-mir-542	5.03893	0.00156318	0.0324115	0.0609886	0.992884	bta-miR-542-5p	bta-mir-542
bta-miR-543_bta-mir-543	2.94258	-0.000522246	0.0324153	0.437698	0.992884	bta-miR-543	bta-mir-543
bta-miR-574_bta-mir-574	3061.04	-0.000821611	0.0322718	0.791348	0.992884	bta-miR-574	bta-mir-574
bta-miR-582_bta-mir-582	0.584071	0.00017891	0.0324212	0.503919	0.992884	bta-miR-582	bta-mir-582
bta-miR-584_bta-mir-584-4	0.580759	0.000177607	0.0324212	0.506094	0.992884	bta-miR-584	bta-mir-584-4
bta-miR-592_bta-mir-592	2.31522	0.00078657	0.032417	0.178521	0.992884	bta-miR-592	bta-mir-592
bta-miR-6119-3p_bta-mir-6119	0.183821	5.22609e-05	0.0324212	0.839233	0.992884	bta-miR-6119-3p	bta-mir-6119
bta-miR-6119-5p_bta-mir-6119	19.1919	-0.00132334	0.0323839	0.400628	0.992884	bta-miR-6119-5p	bta-mir-6119
bta-miR-6120-3p_bta-mir-6120	2437.38	0.00123877	0.03231	0.644681	0.992884	bta-miR-6120-3p	bta-mir-6120
bta-miR-6120-5p_bta-mir-6120	0.438053	0.000145209	0.0324212	0.580451	0.992884	bta-miR-6120-5p	bta-mir-6120
bta-miR-6121-3p_bta-mir-6121	267.613	0.00373024	0.0323406	0.103843	0.992884	bta-miR-6121-3p	bta-mir-6121
bta-miR-6122-3p_bta-mir-6122	0.14519	5.22609e-05	0.0324212	0.839233	0.992884	bta-miR-6122-3p	bta-mir-6122
bta-miR-6123_bta-mir-6123	59.6337	-0.000881318	0.0323708	0.62883	0.992884	bta-miR-6123	bta-mir-6123
bta-miR-615_bta-mir-615	0.367161	-0.000133847	0.0324212	0.607689	0.992884	bta-miR-615	bta-mir-615
bta-miR-628_bta-mir-628	5.68658	-0.000477772	0.0324104	0.58613	0.992884	bta-miR-628	bta-mir-628
bta-miR-631_bta-mir-631	0.183581	-6.91736e-05	0.0324212	0.788292	0.992884	bta-miR-631	bta-mir-631
bta-miR-6516_bta-mir-6516	1.27752	7.40593e-05	0.0324195	0.861026	0.992884	bta-miR-6516	bta-mir-6516
bta-miR-6517_bta-mir-6517	536.746	-0.00171999	0.0323164	0.509726	0.992884	bta-miR-6517	bta-mir-6517
bta-miR-6518_bta-mir-6518	21.6236	0.000433112	0.0323856	0.778525	0.992884	bta-miR-6518	bta-mir-6518
bta-miR-652_bta-mir-652	448.372	-0.00118345	0.0323607	0.552782	0.992884	bta-miR-652	bta-mir-652
bta-miR-6520_bta-mir-6520	11.2794	0.00107828	0.0324006	0.362476	0.992884	bta-miR-6520	bta-mir-6520
bta-miR-6522_bta-mir-6522	2.60599	-0.00052929	0.0324171	0.360282	0.992884	bta-miR-6522	bta-mir-6522
bta-miR-6523a_bta-mir-6523a	363.271	-0.00113432	0.0323247	0.650853	0.992884	bta-miR-6523a	bta-mir-6523a
bta-miR-6524_bta-mir-6524	4.17451	0.000155254	0.0324113	0.853883	0.992884	bta-miR-6524	bta-mir-6524
bta-miR-6525_bta-mir-6525	16.2575	0.000416487	0.03239	0.773044	0.992884	bta-miR-6525	bta-mir-6525
bta-miR-6527_bta-mir-6527	3.82954	0.000246651	0.0324154	0.711911	0.992884	bta-miR-6527	bta-mir-6527
bta-miR-6528_bta-mir-6528	1.5021	-0.000448852	0.0324198	0.258633	0.992884	bta-miR-6528	bta-mir-6528
bta-miR-6529a_bta-mir-6529a	2110.96	0.000197027	0.0323139	0.940487	0.992884	bta-miR-6529a	bta-mir-6529a
bta-miR-6531_bta-mir-6531	7.61174	6.46828e-05	0.0324065	0.948887	0.992884	bta-miR-6531	bta-mir-6531
bta-miR-6532_bta-mir-6532	0.475029	0.000192564	0.0324209	0.514851	0.992884	bta-miR-6532	bta-mir-6532
bta-miR-6533_bta-mir-6533	0.579921	-1.57375e-06	0.032421	0.995648	0.99991	bta-miR-6533	bta-mir-6533
bta-miR-6534_bta-mir-6534	1.8295	-0.000264183	0.0324182	0.605445	0.992884	bta-miR-6534	bta-mir-6534
bta-miR-6535_bta-mir-6535	3.0271	0.000356635	0.0324155	0.591015	0.992884	bta-miR-6535	bta-mir-6535
bta-miR-6536_bta-mir-6536-1	0.659197	-2.58582e-05	0.0324208	0.931945	0.992884	bta-miR-6536	bta-mir-6536-1
bta-miR-6536_bta-mir-6536-2	0.659197	-2.58582e-05	0.0324208	0.931945	0.992884	bta-miR-6536	bta-mir-6536-2
bta-miR-654_bta-mir-654	2.56432	-0.000571868	0.0324169	0.331218	0.992884	bta-miR-654	bta-mir-654
bta-miR-655_bta-mir-655	0.183581	-6.91736e-05	0.0324212	0.788292	0.992884	bta-miR-655	bta-mir-655
bta-miR-660_bta-mir-660	1064.01	-0.000737892	0.0323036	0.789301	0.992884	bta-miR-660	bta-mir-660
bta-miR-664a_bta-mir-664a	2.8269	0.000284611	0.0324159	0.658527	0.992884	bta-miR-664a	bta-mir-664a
bta-miR-664b_bta-mir-664b	23.5181	-0.00196839	0.0323907	0.16844	0.992884	bta-miR-664b	bta-mir-664b
bta-miR-665_bta-mir-665	0.183821	5.22609e-05	0.0324212	0.839233	0.992884	bta-miR-665	bta-mir-665
bta-miR-669_bta-mir-669	1.84897	-0.000680839	0.0324189	0.142637	0.992884	bta-miR-669	bta-mir-669
bta-miR-671_bta-mir-671	193.086	-0.00206257	0.0323045	0.453418	0.992884	bta-miR-671	bta-mir-671
bta-miR-6715_bta-mir-6715	0.367642	0.000124833	0.0324212	0.632916	0.992884	bta-miR-6715	bta-mir-6715
bta-miR-677_bta-mir-677	560.989	0.000754619	0.0323718	0.67606	0.992884	bta-miR-677	bta-mir-677
bta-miR-6775_bta-mir-6775	39.8869	0.00166487	0.032364	0.390449	0.992884	bta-miR-6775	bta-mir-6775
bta-miR-7_bta-mir-7-1	2994.69	0.00164772	0.0323285	0.50246	0.992884	bta-miR-7	bta-mir-7-1
bta-miR-7_bta-mir-7-2	3010.65	0.00160587	0.0323286	0.513047	0.992884	bta-miR-7	bta-mir-7-2
bta-miR-7_bta-mir-7-3	2991.51	0.00164912	0.0323284	0.502283	0.992884	bta-miR-7	bta-mir-7-3
bta-miR-708_bta-mir-708	288.152	-0.00050429	0.032307	0.85302	0.992884	bta-miR-708	bta-mir-708
bta-miR-7180_bta-mir-7180	54.4812	-0.000724144	0.0323706	0.691719	0.992884	bta-miR-7180	bta-mir-7180
bta-miR-744_bta-mir-744	688.496	-0.000115286	0.0323459	0.958558	0.992884	bta-miR-744	bta-mir-744
bta-miR-758_bta-mir-758	0.765157	-8.03237e-05	0.0324204	0.818275	0.992884	bta-miR-758	bta-mir-758
bta-miR-760-3p_bta-mir-760	576.207	-0.000859752	0.0322896	0.768244	0.992884	bta-miR-760-3p	bta-mir-760
bta-miR-760-5p_bta-mir-760	0.76415	-5.26361e-05	0.0324204	0.879642	0.992884	bta-miR-760-5p	bta-mir-760
bta-miR-767_bta-mir-767	0.473541	-7.74588e-05	0.032421	0.789441	0.992884	bta-miR-767	bta-mir-767
bta-miR-769_bta-mir-769	616.542	-0.00151062	0.0323052	0.58179	0.992884	bta-miR-769	bta-mir-769
bta-miR-7857-5p_bta-mir-7857-1	437.362	0.00236292	0.0322926	0.412871	0.992884	bta-miR-7857-5p	bta-mir-7857-1
bta-miR-7857-3p_bta-mir-7857-2	450.925	0.000338387	0.0323301	0.889515	0.992884	bta-miR-7857-3p	bta-mir-7857-2
bta-miR-7857-5p_bta-mir-7857-2	588.83	0.00179071	0.0322876	0.542407	0.992884	bta-miR-7857-5p	bta-mir-7857-2
bta-miR-7859_bta-mir-7859	20.4396	0.000373941	0.0323945	0.780274	0.992884	bta-miR-7859	bta-mir-7859
bta-miR-7860_bta-mir-7860	14.6665	-0.000868426	0.0323945	0.517264	0.992884	bta-miR-7860	bta-mir-7860
bta-miR-7862_bta-mir-7862	408.173	0.000724542	0.0322982	0.797389	0.992884	bta-miR-7862	bta-mir-7862
bta-miR-7863_bta-mir-7863	4.77354	0.00084114	0.0324101	0.342366	0.992884	bta-miR-7863	bta-mir-7863
bta-miR-8549_bta-mir-8549	0.146018	5.22609e-05	0.0324212	0.839233	0.992884	bta-miR-8549	bta-mir-8549
bta-miR-873_bta-mir-873	18.4014	0.000146324	0.0323904	0.918832	0.992884	bta-miR-873	bta-mir-873
bta-miR-874_bta-mir-874	35.29	-0.0022796	0.0323753	0.190448	0.992884	bta-miR-874	bta-mir-874
bta-miR-877_bta-mir-877	477.612	-0.00179857	0.0323341	0.450286	0.992884	bta-miR-877	bta-mir-877
bta-miR-9-3p_bta-mir-9-1	0.512412	6.8672e-05	0.0324211	0.802639	0.992884	bta-miR-9-3p	bta-mir-9-1
bta-miR-9-5p_bta-mir-9-1	215.511	0.00156866	0.0323052	0.567292	0.992884	bta-miR-9-5p	bta-mir-9-1
bta-miR-9-3p_bta-mir-9-2	0.512412	6.8672e-05	0.0324211	0.802639	0.992884	bta-miR-9-3p	bta-mir-9-2
bta-miR-9-5p_bta-mir-9-2	215.511	0.00156866	0.0323052	0.567292	0.992884	bta-miR-9-5p	bta-mir-9-2
bta-miR-92a_bta-mir-92a-1	20024.9	-0.000796977	0.0323107	0.766021	0.992884	bta-miR-92a	bta-mir-92a-1
bta-miR-92a_bta-mir-92a-2	18232.3	-0.00074005	0.0323164	0.776677	0.992884	bta-miR-92a	bta-mir-92a-2
bta-miR-92b_bta-mir-92b	762.265	-0.000587699	0.0322815	0.844941	0.992884	bta-miR-92b	bta-mir-92b
bta-miR-93_bta-mir-93	1892.75	-0.00234696	0.0323122	0.377554	0.992884	bta-miR-93	bta-mir-93
bta-miR-95_bta-mir-95	15.0094	-0.000882061	0.0323956	0.502014	0.992884	bta-miR-95	bta-mir-95
bta-miR-96_bta-mir-96	86.9427	0.00129123	0.0323473	0.556989	0.992884	bta-miR-96	bta-mir-96
bta-miR-98_bta-mir-98	656.487	0.00156782	0.0323251	0.530616	0.992884	bta-miR-98	bta-mir-98
bta-miR-9851_bta-mir-9851	1.5971	7.293e-05	0.032418	0.888981	0.992884	bta-miR-9851	bta-mir-9851
bta-miR-99a-3p_bta-mir-99a	5.06284	-0.000872567	0.0324111	0.305718	0.992884	bta-miR-99a-3p	bta-mir-99a
bta-miR-99a-5p_bta-mir-99a	8529.57	0.0012975	0.0323034	0.638699	0.992884	bta-miR-99a-5p	bta-mir-99a
bta-miR-99b_bta-mir-99b	34348.9	0.00105037	0.0322769	0.730806	0.992884	bta-miR-99b	bta-mir-99b
