# Supplementary material for: Changes in the microRNA cargo of granulosa cell-derived extracellular vesicles under oxidative stress in a bovine model
Source: Biol Res. 2026 Mar 25;59:28. doi: 10.1186/s40659-026-00689-8 (PMC13137698; doi:10.1186/s40659-026-00689-8)
Supplement: Supplementary file 6 — Additional File 6. [file 40659_2026_689_MOESM6_ESM.xlsx]

## Sheet: KEGG GC
KEGG pathway analysis for genes targted by the most abundant expressed miRNAs in Control and Oxidative Stress groups
Pathways targeted by siginificant miRNAs
Category	Term	Count	%	PValue	Genes	List Total	Pop Hits	Pop Total	Fold Enrichment	Bonferroni	Benjamini	FDR
KEGG_PATHWAY	MAPK signaling pathway	44	4.1	4.8e-09	AKT3, CRK, EFNA4-EFNA3, FASLG, KIT, MET, MAX, RASGRP1, RASA1, RASA2, RAPGEF2, SOS2, CDC25B, CHUK, DUSP16, DUSP3, DUSP5, DUSP8, DUSP9, EFNA2, EGFR, ERBB3, FGF1, FGF18, FGF7, GADD45A, HGF, IGF1, INSR, MAPK8, MAP2K3, MAP3K1, MAP3K4, MAP3K8, MAP3K9, MEF2C, NLK, NTF3, PPP3CA, RPS6KA3, TGFA, TGFB2, TGFBR2, TNF	486	300	8840	2.7	1.4e-06	1.4e-06	1.1e-06
KEGG_PATHWAY	TGF-beta signaling pathway	23	2.2	6.7e-08	ROCK1, SKP1, SKI, SMAD2, SMAD5, SMAD7, SMURF2, TGIF2, ACVR1, ACVR1C, ACVR2A, ACVR2B, BMPR2, FBN1, GDF6, INHBB, LTBP1, NOG, PITX2, RGMA, TGFB2, TGFBR2, TNF	486	108	8840	3.9	2e-05	5.9e-06	4.7e-06
KEGG_PATHWAY	FoxO signaling pathway	24	2.3	6.7e-07	AKT3, FBXO32, FASLG, SKP2, SOS2, CHUK, CDKN1B, EGFR, GADD45A, HOMER1, IGF1, IRS1, INSR, MAPK8, NLK, PTEN, PIK3R1, PIK3R3, PRKAA1, PRKAA2, PRKAG2, STAT3 TGFB2, TGFBR2	486	132	8840	3.3	0.0002	3.3e-05	2.6e-05
KEGG_PATHWAY	Signaling pathways regulating pluripotency of stem cells	25	2.4	8.8e-07	AKT3, KLF4, MEIS1, SMAD2, SMAD5, SOX2, WNT1, WNT2B, ACVR1, ACVR1C, ACVR2A, ACVR2B, DUSP9, FZD8, GSK3B, INHBB, IGF1, KAT6A, PCGF3, ZFHX3	486	144	8840	3.2	0.00026	3.7e-05	3e-05
KEGG_PATHWAY	Ras signaling pathway	31	2.9	1.6e-05	AKT3, EFNA4-EFNA3, FASLG, GAB1, KIT, MET, RASGRP1, RALA, RASA1, RASA2, RASAL1, REL, SOS2, TIAM1, CHUK, EFNA2, EGFR, FGF1, FGF18, FGF7, GRIN2A, GRIN2B, HGF, IGF1, INSR, MAPK8, NTF3, PIK3R1, PIK3R3, RALBP1, TGFA	486	238	8840	2.4	0.0046	0.00051	0.00041
KEGG_PATHWAY	EGFR tyrosine kinase inhibitor resistance	15	1.4	9.9e-05	AKT3, GAB1, MET, SOS2, EGFR, ERBB3, GSK3B, HGF, IGF1, IL6R, PTEN, PIK3R1, PIK3R3, STAT3, TGFA	486	80	8840	3.4	0.029	0.0024	0.0019
KEGG_PATHWAY	PI3K-Akt signaling pathway	38	3.6	0.00017	AKT3, EFNA4-EFNA3, FASLG, KIT, MET, SOS2, CREB1, COL2A1, CHUK, CDK6, CDKN1B, EFNA2, EGFR, ERBB3, FGF1, FGF18, FGF7, GSK3B, GHR, HSP90B1, HGF, IGF1, IRS1, INSR, ITGA5, ITGA9, ITGB8, IL6R, LAMA4, NTF3, PTEN, PIK3R1, PIK3R3, PRKAA1, PRKAA2, PPP2R5E, TGFA, YWHAB	486	362	8840	1.9	0.049	0.0034	0.0027
KEGG_PATHWAY	Insulin signaling pathway	19	1.8	0.00052	AKT3, CRK, PPARGC1A, SOS2, FLOT2, GSK3B, HK2, IRS1, INSR, MAPK8, PIK3R1, PIK3R3, PRKAA1, PRKAA2, PRKAG2, PPP1CB, PPP1R3A PPP1R3B, SOCS3	486	138	8840	2.5	0.14	0.0069	0.0055
KEGG_PATHWAY	TNF signaling pathway	17	1.6	0.00075	ADAM17, AKT3, CCL20, CXCL10, DAB2IP, TNFRSF1B, CREB1, CHUK, IL15, JAG1, MAPK8, MAP2K3, MAP3K8, PIK3R1, PIK3R3, SOCS3, TNF	486	119	8840	2.6	0.2	0.0095	0.0077
KEGG_PATHWAY	Regulation of actin cytoskeleton	26	2.5	0.0008	AKT3, CRK, NCKAP1, ROCK1, ARHGEF12, SOS2, TIAM1, WASL, CFL2, EGFR, FGF1, FGF18, FGF7, ITGA5, ITGA9, ITGB8, MYH10, PIK3R1, PIK3R3, PFN2, PPP1CB, PPP1R12A, TMSB4X, TMSB4Y, VAV3 VCL	486	230	8840	2.1	0.21	0.0098	0.0079
KEGG_PATHWAY	AMPK signaling pathway	17	1.6	0.00098	AKT3, PPARGC1A, RAB10, RAB14, STRADB, CREB1, EEF2K, IGF1, IRS1, INSR, PFKM, PIK3R1, PIK3R3, PRKAA1, PRKAA2, PRKAG2, PPP2R5E	486	122	8840	2.5	0.25	0.011	0.0085
KEGG_PATHWAY	mTOR signaling pathway	20	1.9	0.001	AKT3, RICTOR, SKP2, SOS2, STRADB, WNT1, WNT2B, CHUK, FZD8, GSK3B, IGF1, IRS1, INSR, PTEN, PIK3R1, PIK3R3, PRKAA1, PRKAA2, RPS6KA3 TNF	486	158	8840	2.3	0.26	0.011	0.0085
KEGG_PATHWAY	Rap1 signaling pathway	24	2.3	0.0013	AKT3, CRK, EFNA4-EFNA3, KIT, MET, RALA, RAPGEF2, TIAM1, EFNA2, EGFR, FGF1, FGF18, FGF7, GRIN2A, GRIN2B, HGF, IGF1, INSR, MAGI3, MAP2K3, PIK3R1, PIK3R3, PFN2, VAV3	486	212	8840	2.1	0.32	0.013	0.01
KEGG_PATHWAY	Adherens junction	14	1.3	0.0016	MET, ROCK1, SMURF2, SSX2IP, WASL, YES1, CSNK2A1, EGFR, INSR, NECTIN3, NLK, PTPRM, TGFBR2, VCL	486	93	8840	2.7	0.37	0.015	0.012
KEGG_PATHWAY	Focal adhesion	23	2.2	0.0017	AKT3, CRK, MET, ROCK1, SOS2, CAV2, COL2A1, EGFR, GSK3B, HGF, IGF1, ITGA5, ITGA9, ITGB8, LAMA4 ,MAPK8, PTEN, PIK3R1, PIK3R3, PPP1CB, PPP1R12A, VAV3 VCL	486	203	8840	2.1	0.39	0.015	0.012
KEGG_PATHWAY	Hippo signaling pathway	19	1.8	0.0023	MOB1B, SMAD2, SMAD7, SOX2, WNT1, WNT2B, YAP1, AMOT, BMPR2, DLG2, FGF1, FZD8, GSK3B, GDF6, PPP1CB, SERPINE1, TGFB2, TGFBR2, YWHAB	486	157	8840	2.2	0.5	0.018	0.015
KEGG_PATHWAY	Cellular senescence	19	1.8	0.0023	AKT3, E2F3, SMAD2, ZFP36L2, CDC25A, CDK6, GADD45A, HIPK2, HIPK3, MAP2K3, PTEN, PIK3R1, PIK3R3, PPP1CB, PPP3CA, SERPINE1, TGFB2, TGFBR2, TRPM7	486	157	8840	2.2	0.5	0.018	0.015
KEGG_PATHWAY	Protein processing in endoplasmic reticulum	20	1.9	0.0024	DNAJA2, DNAJB12, DNAJC10, SKP1, SEC62, STT3A, UBXN1, YOD1, CANX, CALR, HSP90B1, Hsp70, MARCHF6, MAPK8, PLAA, PDIA3, SSR1, UBE2D1, UBE2D3, UBE4B	486	170	8840	2.1	0.51	0.018	0.015
KEGG_PATHWAY	ErbB signaling pathway	13	1.2	0.0024	AKT3, CRK, GAB1, SOS2, CDKN1B, EGFR, ERBB3, GSK3B, HBEGF, MAPK8, PIK3R1, PIK3R3, TGFA	486	86	8840	2.7	0.51	0.018	0.015
KEGG_PATHWAY	HIF-1 signaling pathway	15	1.4	0.0024	AKT3, CDKN1B, EGFR, HK2, HIF, IGF1, INSR, IL6R, PFKM, PI3Akt, SERPINE1, SLC2A1, VHL	486	109	8840	2.5	0.51	0.018	0.015
KEGG_PATHWAY	Cell cycle	19	1.8	0.0025	E2F3, NIPBL, RAD21, SKP1, SKP2, SMAD2, STAG2, CDC25A, CDC25B, CDK6, CDKN1B, CDKN2C, ESCO1, GSK3B, GADD45A, PPP2R5E, TFDP2, TGFB2, YWHAB	486	158	8840	2.2	0.52	0.018	0.015
KEGG_PATHWAY	Growth hormone synthesis, secretion and action	15	1.4	0.0068	AKT3, CRK, SOS2, CREB1, GSK3B, GHR, IGF1, IRS1, MAPK8, MAP2K3, MAP3K1, PIK3R1, PIK3R3, STAT3, SOCS3	486	122	8840	2.2	0.87	0.039	0.031
KEGG_PATHWAY	Endocytosis	24	2.3	0.011	ARF4, ARFGEF1, ARAP2, EHD1, GRK3, RAB10, RAB11A, SH3KBP1, SMAD2, SMURF2, VPS37A, WASL, WWP1, CAV2, CHMP4B, CYTH3, EPS15, EGFR, EPN2, STAM, SNX2, SNX3, SPART, TGFBR2	486	252	8840	1.7	0.96	0.056	0.045
KEGG_PATHWAY	Ubiquitin mediated proteolysis	15	1.4	0.024	FBXW7, SKP1, SKP2, SM, CUL5, SOCS3, TRIP12, UBE2D1, UBE2D3, UBE2K, UBE2N, UBE4B, VHL	486	142	8840	1.9	1	0.11	0.084
KEGG_PATHWAY	Phosphatidylinositol signaling system	11	1	0.042	ITPK1, MTMR1, MTMR14, MTMR3, PTEN, PI4KA, PIP4P2, PIK3C2A, PIK3R1, PIK3R3, SYNJ1	486	98	8840	2	1	0.17	0.14
KEGG_PATHWAY	Inositol phosphate metabolism	9	0.8	0.046	ALDH6A1, ITPK1, MTMR1, MTMR14, MTMR3, PTEN, PI4KA, PIK3C2A, SYNJ1	486	73	8840	2.2	1	0.19	0.15
KEGG_PATHWAY	Glycerophospholipid metabolism	11	1	0.047	AGPAT3, Yt blood group, CRLS1, GPAT3, GPD2, GPCPD1, MBOAT2, PNPLA6, PCYT2, PLPP3, SELENOI	486	100	8840	2	1	0.19	0.15
KEGG_PATHWAY	p53 signaling pathway	9	0.8	0.052	MDM4, CDK6, GADD45A, IGF1, PTEN, SERPINE1, SESN1, SESN3, ZMAT3	486	75	8840	2.2	1	0.21	0.17
KEGG_PATHWAY	JAK-STAT signaling pathway	15	1.4	0.077	AKT3, SOS2, CNTFR, EGFR, GHR, IL12A, IL15, IL6R, PIK3R1, PIK3R3, STAT3, STAM, SOCS3, SOCS5, SOCS6	486	168	8840	1.6	1	0.29	0.23
