# Supplementary material for: Changes in the microRNA cargo of granulosa cell-derived extracellular vesicles under oxidative stress in a bovine model
Source: Biol Res. 2026 Mar 25;59:28. doi: 10.1186/s40659-026-00689-8 (PMC13137698; doi:10.1186/s40659-026-00689-8)
Supplement: Supplementary file 7 — Additional File 7. [file 40659_2026_689_MOESM7_ESM.xlsx]

## Sheet: BP GC
Biological process (BP) analysis for genes targted by the most abundant expressed miRNAs in Control and Oxidative Stress groups
Pathways targeted by siginificant miRNAs
Category	Term	Count	%	Pvalue	Genes	List Total	Pop Hits	Pop Total	Fold Enrichment	Bonferroni	Benjamini	FDR
GOTERM_BP_DIRECT	positive regulation of transcription by RNA polymerase II	149	14	5.8e-23	ARF4, ALX1, ASH2L, ARID3A, BCAS3, BCLAF3, BARHL2, CXCL10, CNOT7, CRTC3 ,DAB2IP, DDX17, E2F3, E2F7, ERG, ETV1 ,ETV5, FOSB ,GATA2, GLIS2, HIVEP1, HLF, IKZF3, KLF12, KLF4, KLF5, KLF6, MAFB, MAF, MET, MLLT10, MYBL1, MAX, MEIS1, NIPBL, PLAG1, POU2F3, POU4F2, PPARGC1A, PPARGC1B, PRDM15, RORB, REL, S100A10, SIX4, SKI, SMAD2, SMAD5, SOX11, SOX2, SP3, TBX2, WASL, WNT1, YES1, YAP1, ACVR1, ACVR2A, AKIRIN1, …	999	1256	19734	2.3	2.5e-19	2.5e-19	2.4e-19
GOTERM_BP_DIRECT	protein phosphorylation	49	4.6	3.5e-09	ADAM10, AKT3, AAK1, DMPK, EPHA4, ERG, GRK3, ROCK1, SRPK2, TNIK, YES1, ACVR1, ACVR1C, ACVR2A, ACVR2B, APP, BMPR2, CREB1, CSNK2A1, CDC25B, CHUK, CDK13, CDK19, CDK6, CDK8, DYRK1B, FRK, GMFB, GSK3B, HIPK2, HIPK3, INSR, LMTK2, MARK1, MAPK8, MAP3K1, MAP3K8, MAP3K9, NLK, OXSR1, PRKAA1, PRKAA2, PRKAG2, PRKCE, PDK4, STK38L, TESK2, TLK2, TGFBR2	999	376	19734	2.6	1.5e-05	3e-06	2.9e-06
GOTERM_BP_DIRECT	chromatin remodeling	43	4.1	1.1e-07	BTAF1, BCL7A, BCL7B, EYA3, FBXL19, GATAD2B, MIER1, MSL1, NAA50, NIPBL, RYBP, SKP1, SATB1, SMARCD1, BAZ2A, BAZ2B, BRPF1, BRPF3, CHD7, CLOCK, EZH1, ESR1, HDGF, JARID2, KAT2A, KAT7, KDM4B, KDM5A, KDM6B, KDM7A, MTA2, NSD1, NSD2, NCOA1, NUDT5, PBRM1, PRKAA1, PRKAA2, RNF20, TET1, USP49, ZBTB7A, ZNF274	999	343	19734	2.5	0.00046	6.6e-05	6.5e-05
GOTERM_BP_DIRECT	regulation of transcription by RNA polymerase II	129	12.2	1.3e-07	ARID3A, BCL7A, BCL7B, BBX, BACH2, BARHL2, CRK, DDX17, DMRTA2, E2F3, E2F7, ELF2, ERG, ETV1, ETV3, ETV5, FBXL19, FOSB, HIVEP1, HIVEP3, HLF, IKZF3, KLF12, KLF3, KLF4, KLF5, KLF6, KLF8, KLF9, MAFB, MAF, MXD1, MLLT10, MAX, MYCL, NACC2, PHF14, POU2F3, POU4F2, PRDM15, RAD21, RORB, SATB1, SIX4, SKIDA1, SMAD5, SMAD7, SUPT3H, SOX6, SUB1, SMARCD1, P3, TBX2, TAF4, ADNP, BHLHE41, BAZ2B, BRPF1, BRPF3, BRWD3, C…	999	1606	19734	1.6	0.00055	6.8e-05	6.7e-05
GOTERM_BP_DIRECT	phosphorylation	64	6	2.2e-07	AKAP1, AKT3, DMPK, GRK3, KIT, MET, MOB1B, NEK9, E9PAM4_HUMAN, ROCK1, SH3KBP1, SRPK2, TNIK, YES1, ACVR1, ACVR2A, ACVR2B, BMPR2, PKIA, CSNK2A1, CDK13, CDK19, CDK5R1, CDK8, DCK, DYRK1B, EGFR, ERBB3, EEF2K, FRK, GSK3B, HIPK2, ITPK1, INSR, MARK1, MAPK8, MAP2K3, MAP3K4, MAP3K8, MAP3K9, NLK, NELL2, OXSR1, PANK3, PI4KA, PIK3C2A, PIK3R1, PIK3R3, PRKAA1, PRKAA2, PRKAG2, PRKCE, PDK4, ROR1, RPS6KA3, STAT3, S…	999	633	19734	2	0.00095	0.00011	0.0001
GOTERM_BP_DIRECT	signal transduction	104	9.8	3.7e-07	AKT3, ARAP2, CCL1, CCL20, CCL22, CXCL10, CASKIN1, CRK, DLC1, ERG, FASLG, GRK3, GAB1, GTPBP1, KIT, LRP8, MET, RASGRP1, RALA, RASA1, RASA2, RASAL1, ARHGAP20, ARHGAP21, ARHGAP24, ROCK1, STAC, SMAD5, STARD13, TAGAP, WWP1, ALCAM, ACVR2B, ANK2, CREB1, CREBL2, CSNK2A1, CLCN6, CHRNB2, CNTFR, CLOCK, CDK6, DLL4, DPYSL5, EPAS1, EGFR, ERBB3, ESR1, FAM13A, FBN1, FGF1, FGF18, FGF7, GABRA1, GABRB2, GMFB, HHIP, …	999	1240	19734	1.7	0.0016	0.00015	0.00015
GOTERM_BP_DIRECT	positive regulation of cell population proliferation	54	5.1	4.3e-07	ADAM10, ADAM17, ASH2L, BCL7A, BCL7B, CXCL10, CNOT6, CNOT7, CNOT8, CD47, Hsp40, E2F3, EPHA4, FASLG, MEIS1, SRPK2, SUZ12, SMARCD1, TBC1D8, TIAM1, WNT1, AQP11, CALR, CSNK2A1, CDC25B, CNTFR, CDKN1B, ESM1, EGFR, EPGN, ERBB3, FGF1, FGF18, FGF7, HBEGF, HIPK2, IGF1, IRS1, INSR, IL15, IL6R, NTF3, PITX2, PTEN, PHIP, PRKAA1, PURA, SSR1, SSBP3, TSPAN31, TGFA, TGFB2, TGFBR2, ZNF268	999	506	19734	2.1	0.0018	0.00015	0.00015
GOTERM_BP_DIRECT	positive regulation of gene expression	53	5	1.2e-06	DNMT1, GATA2, KLF4, MAF, PLAG1, PPARGC1A, QKI, ROCK1, SMAD2, SRPK2, SOX11, YAP1, APP, ANK2, AGO3, BMPR2, CALR, F3, CHUK, CDK6, DLL4, ERBB3, FUBP1, FGF1, FGF18, FGF7, GSK3B, HMGA2, HIF1A, IGF1, ITGB8, KAT6A, MED1, MARK1, MAPK8, MEF2C, NOG, NFAT5, OSR1, PPARD, PIK3R3, PHB1, PRKAA1, PPP3CA, RBPJ, ROBO1, STAT3, SLC24A4, SPRY2, TERF2, TNF, TWIST1, ZNF804A	999	509	19734	2.1	0.005	0.00036	0.00035
GOTERM_BP_DIRECT	cell differentiation	58	5.5	0.00012	AHDC1, BCL7B, ELF2, ERG, ETV1, ETV3, ETV5, EYA3, MYBL1, NAA15, NHS, RASGRP1, RASAL1, RAPGEF2, ARHGAP24, SMAD2, SMAD5, SMAD7, SRPK2, SFMBT1, UGCG, YES1, ABHD5, ACVR1C, BOLL, CREBL2, CAV2, CADM1, CAPRIN1, CBX2, CAND1, FGF1, FGF18, FGF7, FOXJ3, FOXL1, FRK, GSK3B, INHBB, ITSN2, MMP19, MOSMO, MOSPD1, MEF2C, NR2E1, OSR1, PPARD, RHOB, SEPTIN7, STAT3, SRD5A1, SOCS3, THRB, TCF4, TGFBR2, ZNF268, ZFPM2	999	678	19734	1.7	0.39	0.016	0.016
GOTERM_BP_DIRECT	positive regulation of protein phosphorylation	25	2.4	0.00012	FXR1, MOB1B, RASGRP1, TNIK, WNT1, ACVR2A, APP, ATG14, CDKN1B, EGFR, FGF1, FGF18, FMR1, FZD8, HGF, HIPK2, INSR, MAP2K3, NPTN, PELI2, PIK3R3, RALBP1, TNF, ZNF268	999	206	19734	2.4	0.41	0.016	0.016
GOTERM_BP_DIRECT	negative regulation of Ras protein signal transduction	8	0.8	0.00018	DAB2IP, RASA2, RASAL1, SPRY1, SPRY2, SPRY3, SPRY4, TGFB2	999	25	19734	6.3	0.53	0.019	0.019
GOTERM_BP_DIRECT	positive regulation of cell differentiation	12	1.1	0.00018	POU4F2, SOX2, SMARCD1, GSK3B, GHR, NEUROD1, NEUROD4, PBRM1, RPS6KA3, SOCS3, VHL, ZNF268	999	60	19734	4	0.54	0.019	0.019
GOTERM_BP_DIRECT	positive regulation of Notch signaling pathway	11	1	0.0002	AAK1, KIT, WNT1, YAP1, DLL4, EPN2, JAG1, ROBO1, ROBO2, STAT3, TGFB2	999	51	19734	4.3	0.57	0.02	0.02
GOTERM_BP_DIRECT	insulin receptor signaling pathway	13	1.2	0.00021	GAB1, SOS2, CAV2, EIF4EBP2, GSK3B, IDE, IRS1, INSR, PIK3C2A, PIK3R1, PIK3R3, PHIP, PDK4	999	71	19734	3.6	0.59	0.021	0.021
GOTERM_BP_DIRECT	regulation of cell migration	17	1.6	0.00024	MET, ROCK1, AMOT, CDKN1B, FGF1, FGF18, FGF7, LAMA4, PLXNA4, RHOB, RCC2, RTN4, TTBK2, TMSB10, TMSB4X, TMSB4Y, VCL	999	116	19734	2.9	0.64	0.023	0.023
GOTERM_BP_DIRECT	negative regulation of cellular senescence	8	0.8	0.0003	RASGRP1, RICTOR, CEP55, DIPK2A, EGFR, PTEN, PPP1R16B, SESN3	999	27	19734	5.9	0.72	0.027	0.027
GOTERM_BP_DIRECT	negative regulation of BMP signaling pathway	13	1.2	0.00032	GPR155, LEMD3, SKI, SMAD7, SMURF2, WNT1, CRIM1, HIPK2, NOG, SPART, TRIM33, UBE2D1, UBE2D3	999	74	19734	3.5	0.74	0.028	0.027
GOTERM_BP_DIRECT	positive regulation of MAP kinase activity	11	1	0.00038	KIT, RASGRP1, EGFR, EPGN, FGF1, FGF18, GHR, INSR, NTF3, ROBO1, TNF	999	55	19734	4	0.8	0.033	0.033
GOTERM_BP_DIRECT	anatomical structure morphogenesis	19	1.8	0.00046	EYA3, GATA2, SIX4, SMAD2, SMAD5, SMAD7, SOX11, SOX2, SCML2, CHUK, EZH1, FBN1, FBN3, FGF1, FGF18, FOXL1, PITX2, ZFPM2	999	147	19734	2.6	0.86	0.039	0.038
GOTERM_BP_DIRECT	MAPK cascade	17	1.6	0.00062	POU4F2, RAPGEF2, TNIK, DUSP5, DUSP9, EGFR, EPGN, MAP2K3, MAP3K1, MAP3K4, MAP3K8, MAP3K9, MEF2C, NLK, PEA15, PRKCE, PPP1CB	999	126	19734	2.7	0.93	0.051	0.05
GOTERM_BP_DIRECT	regulation of phosphatidylinositol 3-kinase/protein kinase B signal transduction	8	0.8	0.00075	RASGRP1, RICTOR, CEP55, DIPK2A, EGFR, PTEN, PPP1R16B, SESN3	999	31	19734	5.1	0.96	0.057	0.056
GOTERM_BP_DIRECT	positive regulation of Wnt signaling pathway	9	0.8	0.0011	ATP6AP2, PBXIP1, RSPO2, RSPO3, SKI, CSNK2A1, CRBN, SPIN1, SULF1	999	42	19734	4.2	0.99	0.075	0.073
GOTERM_BP_DIRECT	protein ubiquitination	41	3.9	0.0011	DCAF10, DCAF12, FBXW7, FBXO11, FBXO32, FBXO33, HECTD1, MDM4, OTULIN, SKP1, SMURF2, WWP1, CRBN, CUL5, CAND1, CCNF, CDK8, KLHL15, KLHL17, LRRC41, MED1, MARCHF3, MARCHF6, PJA2, RNF111, RNF138, RNF139, RNF20, RNF38, RNF44, RLIM, SOCS3, SOCS5, SOCS6, TRIM23, TRIM33, UBE2D3, UBE2N, UBR3, UNKL, VHL	999	474	19734	1.7	0.99	0.077	0.076
GOTERM_BP_DIRECT	BMP signaling pathway	13	1.2	0.0013	HIVEP1, SMAD5, ACVR1, ACVR2A, ACVR2B, BMPR2, GDF6, MSX1, NOG, NFIA, PDCD4, RGMA, SPART	999	86	19734	3	1	0.08	0.079
GOTERM_BP_DIRECT	chromatin organization	23	2.2	0.0013	EMSY, KANSL1, PHF14, RTF1, SATB1, SOX2, SFMBT1, CBX2, CBX4, CBX5, HNRNPU, HMGA2, HMGN2, ING2, MACROH2A1, MBTD1, MTA2, NSD2, RNF20, SPIN1, TLK2, UBN2, ZBTB7A	999	214	19734	2.1	1	0.08	0.079
GOTERM_BP_DIRECT	positive regulation of phosphatidylinositol 3-kinase/protein kinase B signal transduction	21	2	0.0018	CCR7, KIT, RICTOR, EGFR, ERBB3, EXTL3, HBEGF, HGF, IGF1, IRS1, INSR, LIN28A, PPARD, PHB1, ROR1, RTN4, SPRY2, TGFB2, TNF, UNC5B, VAV3	999	192	19734	2.2	1	0.1	0.099
GOTERM_BP_DIRECT	phosphatidylinositol 3-kinase/protein kinase B signal transduction	12	1.1	0.0018	ERRFI1, ATG14, ERBB3, IRS1, NYAP2, PPARD, PTEN, PIK3C2A, PIK3R1, PIK3R3, STAT3, TNF	999	78	19734	3	1	0.1	0.099
GOTERM_BP_DIRECT	phospholipid biosynthetic process	7	0.7	0.002	AGPAT3, ADGRF5, FITM2, FADS1, GPAT3, MBOAT2, PCYT2	999	27	19734	5.1	1	0.11	0.1
GOTERM_BP_DIRECT	Wnt signaling pathway	19	1.8	0.0023	BCL7B, LRP4, OTULIN, RSPO2, RTF1, TNIK, WNT1, CSNK2A1, GSK3B, MARK1, PRKAA1, PRKAA2, ROR1, RNF138, RNF146, SHISA6, SPIN1, STRN, TNKS	999	169	19734	2.2	1	0.12	0.12
GOTERM_BP_DIRECT	embryonic placenta development	6	0.6	0.0027	GATA2, SP3, EPAS1, EGFR, HIF1A, MED1	999	20	19734	5.9	1	0.13	0.13
GOTERM_BP_DIRECT	negative regulation of cell migration	20	1.9	0.003	ADAM15, DLC1, EPHA4, MIA3, SMAD7, DUSP3, GSK3B, ING2, JAG1, NOG, PTEN, RHOB, RECK, RNF20, ROBO1, SERPINE1, SULF1, SCAI, TET1, VCL	999	187	19734	2.1	1	0.15	0.14
GOTERM_BP_DIRECT	negative regulation of signal transduction	9	0.8	0.0038	ACVR1, ERBB3, HHIP, KBTBD7, RGS7BP, SOCS3, SOCS5, SOCS6, VHL	999	51	19734	3.5	1	0.17	0.16
GOTERM_BP_DIRECT	estrogen receptor signaling pathway	6	0.6	0.0042	DDX17, POU4F2, PPARGC1B, RBFOX2, CYP7B1, ESR1	999	22	19734	5.4	1	0.17	0.17
GOTERM_BP_DIRECT	apoptotic process	46	4.3	0.0045	AKAP1, ARL6IP1, BCAP29, BCL7B, BCL2L2, CD47, DLC1, ERRFI1, FXR1, FASLG, NCKAP1, RAD21, RYBP, SH3KBP1, TBX2, APP, ATG4D, CSNK2A1, CADM1, CSRNP3, GADD45A, GDF6, HRK, HIPK3, KMT2A, MAGI3, MAP3K9, MEF2C, NR2E1, PPARD, PTEN, KCNIP3, PDCD4, PEA15, PSME3, PRKCE, RHOB, RTN4, RFFL, SULF1, TGFBR2, TMBIM6, UBE2D3, UNC5B, UNC5D,ZMAT3	999	593	19734	1.5	1	0.17	0.17
GOTERM_BP_DIRECT	extrinsic apoptotic signaling pathway	9	0.8	0.0049	FASLG, TNFRSF1B, YAP1, GSK3B, IL12A, IL6R, PDIA3, TGFB2, TNF	999	53	19734	3.4	1	0.18	0.18
GOTERM_BP_DIRECT	regulation of transforming growth factor beta receptor signaling pathway	6	0.6	0.0062	SMAD2, SMAD7, SMURF2, SOX11, NREP, TRIM33	999	24	19734	4.9	1	0.22	0.21
GOTERM_BP_DIRECT	phosphatidylinositol biosynthetic process	8	0.8	0.007	MTMR1, MTMR14, MTMR3, PTEN, PI4KA, PITPNM2, PIK3C2A, SYNJ1	999	45	19734	3.5	1	0.24	0.23
GOTERM_BP_DIRECT	positive regulation of MAPK cascade	19	1.8	0.0071	DAB2IP, DHX33, KIT, ROCK1, SOX2, CAV2, EPGN, FGF18, FGF7, HGF, IGF1, INSR, IL6R, MAP2K3, MEF2C, PELI2, PRKCE, TGFA, TNF	999	188	19734	2	1	0.24	0.23
GOTERM_BP_DIRECT	regulation of Wnt signaling pathway	5	0.5	0.0073	MDFIC, APP, FOXL1, PLPP3, SNX3	999	16	19734	6.2	1	0.24	0.23
GOTERM_BP_DIRECT	regulation of developmental process	5	0.5	0.0073	BRPF1, BRPF3, ING5, KAT6A, TNF	999	16	19734	6.2	1	0.24	0.23
GOTERM_BP_DIRECT	epidermal growth factor receptor signaling pathway	9	0.8	0.0076	ERRFI1, GAB1, EGFR, EPGN, HBEGF, PIK3C2A, SLC30A10, SOCS5, TGFA	999	57	19734	3.1	1	0.24	0.24
GOTERM_BP_DIRECT	stem cell differentiation	8	0.8	0.0079	PRDM15, SH2B3, DUSP16, DUSP3, DUSP5, DUSP8, DUSP9, SPRY3	999	46	19734	3.4	1	0.25	0.24
GOTERM_BP_DIRECT	negative regulation of MAPK cascade	8	0.8	0.0079	KIT, ESR1, HMGA2, JARID2, LIN28A, MSX1, NOG, OSR1	999	46	19734	3.4	1	0.25	0.24
GOTERM_BP_DIRECT	protein K48-linked ubiquitination	12	1.1	0.0084	hCG_2039718, SKP1, SKP2, KBTBD7, MARCHF6, PELI1, RFFL, NF146, UBE2D1, UBE2D3, UBE2K, ZNRF1	999	95	19734	2.5	1	0.25	0.25
GOTERM_BP_DIRECT	G1/S transition of mitotic cell cycle	10	0.9	0.0085	E2F3, GSPT1, SKP2, BCAT1, CDC25A, CUL5, CDK6, CDKN1B, PPP3CA, USP37	999	70	19734	2.8	1	0.25	0.25
GOTERM_BP_DIRECT	in utero embryonic development	21	2	0.0087	ADAM10, ATP7A, ATP11A, SH3PXD2A, SMAD2, ACVR1, AMOT, CHD7, FOXF1, KAT2A, MSX1, MBNL1, MSH2, NOG, TERF2, TANC2, TGFBR2, TWIST1, UBR3, ZFAND5, ZFPM2	999	221	19734	1.9	1	0.25	0.25
GOTERM_BP_DIRECT	SMAD protein signal transduction	6	0.6	0.0089	SMAD2, SMAD5, SMAD7, GDF6, HIPK2, TGFBR2	999	26	19734	4.6	1	0.25	0.25
GOTERM_BP_DIRECT	Notch signaling pathway	14	1.3	0.0094	ADAM10, ADAM17, FBXW7, TBX2, APP, CDH6, CDK6, CDKN1B, DLL4, JAG1, MECP2, NEUROD4, RBPJ, TGFBR2	999	123	19734	2.2	1	0.26	0.25
GOTERM_BP_DIRECT	regulation of cell cycle	22	2.1	0.01	DAB2IP, MDM4, SKP2, UHMK1, CSNK2A1, CCNF, CDK13, CDK19, CDK6, CDK8, CDKN1B, GADD45A, HIPK2, ING5, KAT2A, KAT7, MBTD1, STAT3, TXLNG, TFDP2, ZNF268	999	239	19734	1.8	1	0.27	0.27
GOTERM_BP_DIRECT	positive regulation of epithelial cell migration	7	0.7	0.011	RAB11A, BMPR2, HIF1A, PRKCE, RTN4, TGFB2, TGFBR2	999	38	19734	3.6	1	0.3	0.29
GOTERM_BP_DIRECT	response to estradiol	11	1	0.011	ERRFI1, CALR, CDKN1B, ESR1, GHR, MMP15, MECP2, MAP1B, NCOA1, STAT3, STRN3	999	86	19734	2.5	1	0.3	0.29
GOTERM_BP_DIRECT	miRNA metabolic process	4	0.4	0.012	DDX17, AGO2, AGO4, DICER1	999	10	19734	7.9	1	0.3	0.29
GOTERM_BP_DIRECT	transforming growth factor beta receptor signaling pathway	12	1.1	0.012	SKI, SMAD2, SMAD5, SMAD7, ACVR1, CAV2, HIPK2, ITGB8, NLK, STAT3, TGFB2, TGFBR2	999	100	19734	2.4	1	0.3	0.3
GOTERM_BP_DIRECT	positive regulation of cell growth	11	1	0.013	ETV5, GATA2, SOX11, GDF6, LIN28A, MAP1B, MMD, MEF2C, NEUROD1, NCOA1, TCF4	999	88	19734	2.5	1	0.32	0.31
GOTERM_BP_DIRECT	cell surface receptor protein serine/threonine kinase signaling pathway	4	0.4	0.016	ACVR2A, ACVR2B, BMPR2, LTBP1	999	11	19734	7.2	1	0.33	0.33
GOTERM_BP_DIRECT	regulation of mRNA stability	7	0.7	0.016	SIX4, CALR, XPO1, HDGF, MSX1, PYGO1, ZBTB7A	999	41	19734	3.4	1	0.33	0.33
GOTERM_BP_DIRECT	protein localization to nucleus	7	0.7	0.016	FXR1, SERBP1, YTHDF3, ZFP36L2, DCP2, FMR1, RC3H1	999	41	19734	3.4	1	0.33	0.33
GOTERM_BP_DIRECT	regulation of small GTPase mediated signal transduction	13	1.2	0.016	DLC1, FGD4, ARHGAP20, ARHGAP21, ARHGEF12, ARHGEF17, STARD13, TAGAP, TIAM1, AMOT, FAM13A, RALBP1, VAV3	999	118	19734	2.2	1	0.33	0.33
GOTERM_BP_DIRECT	cAMP-mediated signaling	7	0.7	0.018	RAPGEF2, CREB1, PDE1B, PDE3A, PDE4B, PDE4D, PDE7A	999	42	19734	3.3	1	0.36	0.36
GOTERM_BP_DIRECT	positive regulation of mitotic nuclear division	6	0.6	0.019	EPGN, IGF1, INSR, PHIP, TGFA, TNF	999	31	19734	3.8	1	0.37	0.36
GOTERM_BP_DIRECT	positive regulation of non-canonical NF-kappaB signal transduction	9	0.8	0.019	APP, AGO3, CALR, EGFR, PDCD4, PHB1, RC3H1, TNF, ZNF268	999	67	19734	2.7	1	0.38	0.37
GOTERM_BP_DIRECT	positive regulation of canonical Wnt signaling pathway	13	1.2	0.022	ATP6AP2, PRDM15, RSPO2, RSPO3, SMURF2, YAP1, ADNP, EGFR, RBPJ, RECK, RNF146, RLIM, TNKS	999	123	19734	2.1	1	0.4	0.39
GOTERM_BP_DIRECT	cellular response to transforming growth factor beta stimulus	9	0.8	0.023	CRK, SMAD7, SOX6, YES1, ZFP36L2, FBN1, KMT2A, MEF2C, PDE3A	999	69	19734	2.6	1	0.4	0.39
GOTERM_BP_DIRECT	cellular senescence	8	0.8	0.024	TBX2, CALR, CDKN1B, KAT6A, MAPK8, MAP2K3, TERF2, ULK3	999	57	19734	2.8	1	0.41	0.4
GOTERM_BP_DIRECT	negative regulation of cell differentiation	8	0.8	0.024	BCL7A, BCL7B, POU4F2, SUZ12, SMARCD1, CDK6, NOG, RBPJ	999	57	19734	2.8	1	0.41	0.4
GOTERM_BP_DIRECT	canonical Wnt signaling pathway	12	1.1	0.026	KLF4, LRP8, RSPO2, RSPO3, WNT1, WNT2B, YAP1, FZD8, GSK3B, PTEN, PYGO1, RECK	999	112	19734	2.1	1	0.42	0.42
GOTERM_BP_DIRECT	regulation of gene expression	20	1.9	0.028	MDM4, NIPBL, RICTOR, SOX2, ADNP, APP, CHD7, COL2A1, CDK6, FUBP1, HIF1A, IGF1, JARID2, KDM4B, KDM6B, MAP3K4, rC, TOB2, TGFBR2, VHL	999	233	19734	1.7	1	0.44	0.43
GOTERM_BP_DIRECT	regulation of cyclin-dependent protein serine/threonine kinase activity	7	0.7	0.03	CDC25A, CCNF, CDK5R1, CDKN1B, CDKN2C, GTF2H1, GADD45A	999	47	19734	2.9	1	0.46	0.45
GOTERM_BP_DIRECT	cell cycle	25	2.4	0.04	DAB2IP, MDM4, RALA, STRADB, ARPP19, CREBL2, CSNK2A1, CDKN2C, FIGN, GADD45A, GAS1, HNRNPU, HMGA2, KLHL42, MAP3K8, PSME3, PRKCE, PPP1CB, RCC2, RPS6KA3, TXLNG, TERF2, TFDP2, TUSC2	999	324	19734	1.5	1	0.55	0.54
GOTERM_BP_DIRECT	regulatory ncRNA-mediated gene silencing	6	0.6	0.041	CNOT7, DDX17, AGO2, AGO3, FMR1, TNRC6B	999	38	19734	3.1	1	0.56	0.55
GOTERM_BP_DIRECT	cellular response to estradiol stimulus	6	0.6	0.041	BCL2L2, POU4F2, EGFR, ESR1, LCOR, SRD5A1	999	38	19734	3.1	1	0.56	0.55
GOTERM_BP_DIRECT	negative regulation of cell adhesion	7	0.7	0.043	ADAM10, EPHA4, MIA3, RASA1, ERBB3, PLXNA4, TGFBI	999	51	19734	2.7	1	0.58	0.57
GOTERM_BP_DIRECT	regulation of cellular component organization	3	0.3	0.045	ADAM10, ADAM17, STK38L	999	7	19734	8.5	1	0.58	0.57
GOTERM_BP_DIRECT	positive regulation of SMAD protein signal transduction	6	0.6	0.045	ACVR1, ACVR2A, BMPR2, GDF6, TGFB2, TGFBR2	999	39	19734	3	1	0.58	0.57
GOTERM_BP_DIRECT	cellular response to interleukin-1	9	0.8	0.049	SMAD2, LIN28A, NEUROD1, NPTX1, PRKAA1, PRKAA2, PPP3CA, TRA2B, ZBTB20	999	80	19734	2.2	1	0.61	0.6
GOTERM_BP_DIRECT	positive regulation of G2/M transition of mitotic cell cycle	5	0.5	0.051	RAB11A, APP, CDC25A, CDC25B, RCC2	999	28	19734	3.5	1	0.62	0.61
GOTERM_BP_DIRECT	regulation of G1/S transition of mitotic cell cycle	7	0.7	0.054	BCL7A, BCL7B, SMARCD1, CDKN1B, CDKN2C, PBRM1, PSME3	999	54	19734	2.6	1	0.64	0.63
GOTERM_BP_DIRECT	regulation of Cdc42 protein signal transduction	3	0.3	0.058	ABCA1, NRP1, RALBP1	999	8	19734	7.4	1	0.66	0.65
GOTERM_BP_DIRECT	ERBB2-EGFR signaling pathway	3	0.3	0.058	EGFR, HBEGF, TGFA	999	8	19734	7.4	1	0.66	0.65
GOTERM_BP_DIRECT	positive regulation of cell-cell adhesion	4	0.4	0.06	CD47, SMAD7, SOX2, PLPP3	999	18	19734	4.4	1	0.67	0.65
GOTERM_BP_DIRECT	negative regulation of transforming growth factor beta receptor signaling pathway	12	1.1	0.062	ADAM17, LEMD3, SKI, SMAD7, SMURF2, WNT1, CAV2, ING2, SPRY1, SPRY2, TET1, ZBTB7A	999	129	19734	1.8	1	0.69	0.68
GOTERM_BP_DIRECT	positive regulation of DNA replication	5	0.5	0.069	BTG2, CDKN1B, EGFR, GAS1, TNF	999	31	19734	3.2	1	0.74	0.72
GOTERM_BP_DIRECT	peptidyl-tyrosine dephosphorylation	5	0.5	0.069	DUSP16, DUSP3, DUSP5, DUSP8, DUSP9	999	31	19734	3.2	1	0.74	0.72
GOTERM_BP_DIRECT	negative regulation of mitotic cell cycle	5	0.5	0.069	BRPF3, CDC25A, CDKN1B, EGFR, KAT7	999	31	19734	3.2	1	0.74	0.72
GOTERM_BP_DIRECT	positive regulation of ERK1 and ERK2 cascade	18	1.7	0.071	CCL1, CCL20, CCL22, CCR7, FBXW7, RASGRP1, RAPGEF2, APP, EGFR, FGF1, GF18, IGF1, NRP1, PHB1, SLC30A10, SPRY2, TNF	999	228	19734	1.6	1	0.75	0.74
GOTERM_BP_DIRECT	cAMP catabolic process	3	0.3	0.073	PDE4B, PDE4D, PDE7A	999	9	19734	6.6	1	0.75	0.74
GOTERM_BP_DIRECT	positive regulation of BMP signaling pathway	6	0.6	0.076	SMAD2, SOX11, ELAPOR2, MSX1, RBPJ, SULF1	999	45	19734	2.6	1	0.78	0.76
GOTERM_BP_DIRECT	glycogen metabolic process	5	0.5	0.076	GSK3B, PRKAG2, PPP1CB, PPP1R3A, PPP1R3B	999	32	19734	3.1	1	0.78	0.77
GOTERM_BP_DIRECT	insulin-like growth factor receptor signaling pathway	5	0.5	0.076	CRIM1, GHR, IGF1, IRS1, PIK3R1	999	32	19734	3.1	1	0.78	0.77
GOTERM_BP_DIRECT	positive regulation of JNK cascade	10	0.9	0.077	CCR7, CRK, DAB2IP, RASGRP1, TNIK, APP, GADD45A, HIPK2, PJA2, TNF	999	103	19734	1.9	1	0.78	0.77
GOTERM_BP_DIRECT	cell migration	21	2	0.078	ARF4, CD47, CRK, ERRFI1, MET, NCKAP1, PBXIP1, RASA1, SH3KBP1, TIAM1, WWC2, CDH20, CDH6, CDH7, ITGB8, IL12A, PTEN, PIK3C2A, TGFB2, USP33, VAV3	999	281	19734	1.5	1	0.79	0.78
GOTERM_BP_DIRECT	cell division	27	2.5	0.081	ARL8B, NEK9, RAD21, RALA, STAG2, WASL, ARPP19, CDC25A, CDC25B, CCNF, CDK19, CDK6, CDK8, FIGN, HNRNPU, HMGA2, KLHL42, MTCL1, MCMBP, PSRC1, PRKCE, PPP1CB, RCC2, SPART, TNKS, USP37, ZNF207	999	385	19734	1.4	1	0.82	0.8
GOTERM_BP_DIRECT	activation of protein kinase B activity	4	0.4	0.087	FGF1, IGF1, INSR, NTF3	999	21	19734	3.8	1	0.84	0.83
GOTERM_BP_DIRECT	positive regulation of calcineurin-NFAT signaling cascade	4	0.4	0.087	ERBB3, IGF1, PPP3CA, TNF	999	21	19734	3.8	1	0.84	0.83
GOTERM_BP_DIRECT	regulation of embryonic development	6	0.6	0.088	NIPBL, RAB14, INSR, LAMA4, KAT2A, TRIP12	999	47	19734	2.5	1	0.84	0.83
GOTERM_BP_DIRECT	regulation of chromatin organization	3	0.3	0.088	LSM11, HNRNPU, TLK2	999	10	19734	5.9	1	0.84	0.83
GOTERM_BP_DIRECT	regulation of GTPase activity	7	0.7	0.093	CRK, DAB2IP, PHA4, FGD4, PLXNA4, RALBP1, VAV3	999	62	19734	2.2	1	0.87	0.85
