# Supplementary material for: Changes in the microRNA cargo of granulosa cell-derived extracellular vesicles under oxidative stress in a bovine model
Source: Biol Res. 2026 Mar 25;59:28. doi: 10.1186/s40659-026-00689-8 (PMC13137698; doi:10.1186/s40659-026-00689-8)
Supplement: Supplementary file 8 — Additional File 8. [file 40659_2026_689_MOESM8_ESM.xlsx]

## Sheet: info
Deseq2 output columns
ID	ID given by transcript assembler (Stringtie)
baseMean	mean of counts across all samples
log2FoldChange	log2 of fold change between groups	(see info above table for direction of comparison)
lfcSE	log2foldchange standard error
stat	Wald test (LFC divided by its standard error)
pvalue	Wald test p-value
padj	adjusted p-value
chromosome	chromosome gene is located on
mature_precursor	mature miRNA and assigned precursor
mature	ID of the mature miRNA
precursor	ID of the precursor assigned to the mature miRNA

## Sheet: Lists
	STRESSED EV miRNAs vs. Control EV miRNAs (only significant upregulated, none down)
	mature-precursor pairs	summarized based on mature
count:	25	10
	bta-miR-2285au_bta-mir-2285ao-1	bta-miR-10175-5p
	bta-miR-2285au_bta-mir-2285ao-3	bta-miR-134
	bta-miR-2285au_bta-mir-2285au	bta-miR-197
	bta-miR-197_bta-mir-197	bta-miR-2284h-5p
	bta-miR-369-5p_bta-mir-369	bta-miR-2284y
	bta-miR-2284y_bta-mir-2284y-1	bta-miR-2285au
	bta-miR-2285av_bta-mir-2284y-1	bta-miR-2285av
	bta-miR-2284y_bta-mir-2284y-2	bta-miR-2387
	bta-miR-2285av_bta-mir-2284y-2	bta-miR-2411-5p
	bta-miR-2284h-5p_bta-mir-2284y-4	bta-miR-369-5p
	bta-miR-2284y_bta-mir-2284y-4
	bta-miR-2285av_bta-mir-2284y-4
	bta-miR-2284y_bta-mir-2284y-5
	bta-miR-2285av_bta-mir-2284y-5
	bta-miR-2284y_bta-mir-2284y-6
	bta-miR-2285av_bta-mir-2284y-6
	bta-miR-2284y_bta-mir-2284y-7
	bta-miR-2285av_bta-mir-2284y-7
	bta-miR-2284y_bta-mir-2284y-3
	bta-miR-2285av_bta-mir-2284y-3
	bta-miR-2411-5p_bta-mir-2411
	bta-miR-10175-5p_bta-mir-10175
	bta-miR-134_bta-mir-134
	bta-miR-2285av_bta-mir-2285av
	bta-miR-2387_bta-mir-2387

## Sheet: STRESSEDvsCTR
Significant DE - STRESSED vs. CTR
mature-precursor	baseMean	log2FoldChange	lfcSE	pvalue	padj	mature	precursors	* one mature miRNA can map to different precursors leading to duplicated coiunts and results ion the list. Just summarize the results based only of the mature miRNA
bta-miR-2285au_bta-mir-2285ao-1	7.37298	3.57449	2.64432	0.00336417	0.0492515	bta-miR-2285au	bta-mir-2285ao-1
bta-miR-2285au_bta-mir-2285ao-3	7.37298	3.57449	2.64432	0.00336417	0.0492515	bta-miR-2285au	bta-mir-2285ao-3
bta-miR-2285au_bta-mir-2285au	7.37298	3.57449	2.64432	0.00336417	0.0492515	bta-miR-2285au	bta-mir-2285au
bta-miR-197_bta-mir-197	25.6516	4.3149	2.32765	0.0012507	0.020807	bta-miR-197	bta-mir-197
bta-miR-369-5p_bta-mir-369	15.3533	4.95663	2.53619	0.000882324	0.0153776	bta-miR-369-5p	bta-mir-369
bta-miR-2284y_bta-mir-2284y-1	30.6617	5.58347	1.36693	1.06119e-05	0.000228469	bta-miR-2284y	bta-mir-2284y-1
bta-miR-2285av_bta-mir-2284y-1	30.6617	5.58347	1.36693	1.06119e-05	0.000228469	bta-miR-2285av	bta-mir-2284y-1
bta-miR-2284y_bta-mir-2284y-2	30.6617	5.58347	1.36693	1.06119e-05	0.000228469	bta-miR-2284y	bta-mir-2284y-2
bta-miR-2285av_bta-mir-2284y-2	30.6617	5.58347	1.36693	1.06119e-05	0.000228469	bta-miR-2285av	bta-mir-2284y-2
bta-miR-2284h-5p_bta-mir-2284y-4	30.6617	5.58347	1.36693	1.06119e-05	0.000228469	bta-miR-2284h-5p	bta-mir-2284y-4
bta-miR-2284y_bta-mir-2284y-4	30.6617	5.58347	1.36693	1.06119e-05	0.000228469	bta-miR-2284y	bta-mir-2284y-4
bta-miR-2285av_bta-mir-2284y-4	30.6617	5.58347	1.36693	1.06119e-05	0.000228469	bta-miR-2285av	bta-mir-2284y-4
bta-miR-2284y_bta-mir-2284y-5	30.6617	5.58347	1.36693	1.06119e-05	0.000228469	bta-miR-2284y	bta-mir-2284y-5
bta-miR-2285av_bta-mir-2284y-5	30.6617	5.58347	1.36693	1.06119e-05	0.000228469	bta-miR-2285av	bta-mir-2284y-5
bta-miR-2284y_bta-mir-2284y-6	30.6617	5.58347	1.36693	1.06119e-05	0.000228469	bta-miR-2284y	bta-mir-2284y-6
bta-miR-2285av_bta-mir-2284y-6	30.6617	5.58347	1.36693	1.06119e-05	0.000228469	bta-miR-2285av	bta-mir-2284y-6
bta-miR-2284y_bta-mir-2284y-7	30.6617	5.58347	1.36693	1.06119e-05	0.000228469	bta-miR-2284y	bta-mir-2284y-7
bta-miR-2285av_bta-mir-2284y-7	30.6617	5.58347	1.36693	1.06119e-05	0.000228469	bta-miR-2285av	bta-mir-2284y-7
bta-miR-2284y_bta-mir-2284y-3	30.7258	5.5865	1.36653	1.0482e-05	0.000228469	bta-miR-2284y	bta-mir-2284y-3
bta-miR-2285av_bta-mir-2284y-3	30.7258	5.5865	1.36653	1.0482e-05	0.000228469	bta-miR-2285av	bta-mir-2284y-3
bta-miR-2411-5p_bta-mir-2411	25.3929	5.75891	2.38723	0.000338498	0.00619452	bta-miR-2411-5p	bta-mir-2411
bta-miR-10175-5p_bta-mir-10175	25.8324	6.17451	2.05427	0.000112641	0.00229037	bta-miR-10175-5p	bta-mir-10175
bta-miR-134_bta-mir-134	55.4022	6.54482	2.39975	0.000145317	0.00279927	bta-miR-134	bta-mir-134
bta-miR-2285av_bta-mir-2285av	29.7488	6.80495	1.62967	4.66627e-06	0.000228469	bta-miR-2285av	bta-mir-2285av
bta-miR-2387_bta-mir-2387	31.8645	6.89116	1.62707	3.60565e-06	0.000228469	bta-miR-2387	bta-mir-2387

## Sheet: averages
mature-precursor	CTRmean	STRESSmean	basemean
bta-miR-122_bta-mir-122	1.00843e+06	567563	787997
bta-miR-148a_bta-mir-148a	224451	202483	213467
bta-miR-423-5p_bta-mir-423	87052	62009.1	74530.6
bta-miR-1246_bta-mir-1246	60498.6	45810.3	53154.4
bta-let-7b_bta-let-7b	47401.4	30175.3	38788.3
bta-miR-151-3p_bta-mir-151	37116.2	27037.8	32077
bta-miR-10b_bta-mir-10b	23212	19230.8	21221.4
bta-miR-27b_bta-mir-27b	18055.2	21094.6	19574.9
bta-let-7c_bta-let-7c	13666.5	8212.33	10939.4
bta-let-7i_bta-let-7i	11945.2	12458.5	12201.8
bta-miR-6529a_bta-mir-6529a	10708.7	7185.54	8947.13
bta-miR-21-5p_bta-mir-21	10532.9	16769.8	13651.3
bta-miR-3432a_bta-mir-3432a-2	9474.41	8880.53	9177.47
bta-miR-3432a_bta-mir-3432a-1	9357.16	8815.65	9086.41
bta-miR-99a-5p_bta-mir-99a	8073.34	16167.6	12120.5
bta-miR-92a_bta-mir-92a-1	7656.31	6348.29	7002.3
bta-miR-92a_bta-mir-92a-2	7430.23	6252.99	6841.61
bta-miR-320a_bta-mir-320a-1	6343.47	7474.82	6909.15
bta-miR-320a_bta-mir-320a-2	6343.47	7474.82	6909.15
bta-miR-574_bta-mir-574	6071.55	4209.85	5140.7
bta-miR-128_bta-mir-128-1	5300.59	8188.35	6744.47
bta-miR-486_bta-mir-486	5228.56	4464.04	4846.3
bta-miR-27a-3p_bta-mir-27a	5133.22	5868.35	5500.79
bta-miR-100_bta-mir-100	4625.98	2772.91	3699.44
bta-miR-184_bta-mir-184	4459.04	3725.54	4092.29
bta-let-7f_bta-let-7f-2	4443.91	2985.21	3714.56
bta-miR-423-3p_bta-mir-423	4325.2	6963.48	5644.34
bta-miR-1_bta-mir-1-2	4268.11	1150.05	2709.08
bta-miR-1_bta-mir-1-1	4267.43	1150.05	2708.74
bta-miR-128_bta-mir-128-2	3999.05	6687.76	5343.4
bta-miR-10a_bta-mir-10a	3684.23	2199.32	2941.77
bta-let-7a-5p_bta-let-7a-1	3628.17	2571.3	3099.73
bta-let-7a-5p_bta-let-7a-2	3592.52	2568.42	3080.47
bta-let-7a-5p_bta-let-7a-3	3591.47	2567.01	3079.24
bta-miR-26a_bta-mir-26a-2	3399.86	3887.62	3643.74
bta-miR-26a_bta-mir-26a-1	3387.52	3884.24	3635.88
bta-miR-30d_bta-mir-30d	3370.26	2952.38	3161.32
bta-miR-155_bta-mir-155	3368.57	3501.61	3435.09
bta-let-7f_bta-let-7f-1	3062.09	2041.75	2551.92
bta-miR-378_bta-mir-378-2	2846.06	3136.91	2991.48
bta-miR-24-3p_bta-mir-24-1	2328.23	5882.75	4105.49
bta-miR-24-3p_bta-mir-24-2	2328.23	5882.39	4105.31
bta-miR-378_bta-mir-378-1	2147.26	2539.6	2343.43
bta-let-7g_bta-let-7g	2133.01	1927.48	2030.24
bta-miR-183_bta-mir-183	2127.36	1654.61	1890.99
bta-miR-204_bta-mir-204	2105.99	2146.3	2126.15
bta-miR-760-3p_bta-mir-760	1860.15	1495.84	1678
bta-miR-25_bta-mir-25	1773.73	2106.88	1940.3
bta-miR-543_bta-mir-543	1649.14	1573.86	1611.5
bta-miR-99b_bta-mir-99b	1579.65	1986.55	1783.1
bta-miR-125a_bta-mir-125a	1477.07	1309.21	1393.14
bta-miR-493_bta-mir-493	1155.28	841.248	998.264
bta-miR-11980_bta-mir-11980	1155.22	911.661	1033.44
bta-miR-125b_bta-mir-125b-1	1110.05	1034.34	1072.19
bta-miR-125b_bta-mir-125b-2	1063.34	1024.77	1044.05
bta-miR-143_bta-mir-143	1014.24	600.211	807.225
bta-miR-432_bta-mir-432	979.671	502.105	740.888
bta-miR-3956_bta-mir-3956	979.014	660.342	819.678
bta-miR-148b_bta-mir-148b	912.285	944.206	928.245
bta-miR-140_bta-mir-140	899.1	576.806	737.953
bta-miR-191_bta-mir-191	768.055	251.578	509.817
bta-miR-532_bta-mir-532	757.386	1183.37	970.38
bta-miR-1307_bta-mir-1307	746.925	1098.25	922.586
bta-miR-2284x_bta-mir-2284x	702.344	479.037	590.69
bta-miR-2284y_bta-mir-2284x	702.344	479.037	590.69
bta-miR-2285av_bta-mir-2284x	702.344	479.037	590.69
bta-miR-22-3p_bta-mir-22	685.638	1093.7	889.667
bta-miR-222_bta-mir-222	627.661	976.849	802.255
bta-miR-1468_bta-mir-1468	624.686	700.116	662.401
bta-miR-30a-5p_bta-mir-30a	578.839	854.08	716.46
bta-miR-92b_bta-mir-92b	570.448	205.397	387.922
bta-miR-455-5p_bta-mir-455	546.495	872.199	709.347
bta-miR-30c_bta-mir-30c	545.594	255.094	400.344
bta-miR-3432b_bta-mir-3432b	472.347	460.842	466.594
bta-let-7e_bta-let-7e	449.694	346.726	398.21
bta-miR-296-3p_bta-mir-296	432.269	478.706	455.487
bta-miR-365-5p_bta-mir-365-1	425.716	391.716	408.716
bta-miR-485_bta-mir-485	406.581	242.304	324.442
bta-miR-181a_bta-mir-181a-1	387.305	525.395	456.35
bta-miR-181a_bta-mir-181a-2	387.305	525.395	456.35
bta-miR-375_bta-mir-375	361.702	97.3476	229.525
bta-miR-451_bta-mir-451	353.244	400.434	376.839
bta-miR-192_bta-mir-192	348.431	1024.08	686.256
bta-miR-221_bta-mir-221	323.168	133.852	228.51
bta-miR-126-3p_bta-mir-126	310.39	214.314	262.352
bta-miR-182_bta-mir-182	302.019	506.81	404.414
bta-miR-133a_bta-mir-133a-1	285.712	69.5632	177.637
bta-miR-133a_bta-mir-133a-2	285.712	69.5632	177.637
bta-miR-101_bta-mir-101-2	275.944	267.388	271.666
bta-miR-101_bta-mir-101-1	272.475	264.87	268.672
bta-miR-499_bta-mir-499	267.297	247.952	257.625
bta-miR-378c_bta-mir-378c	254.567	346.698	300.632
bta-miR-181b_bta-mir-181b-1	251.863	215.214	233.538
bta-miR-181b_bta-mir-181b-2	251.863	215.47	233.666
bta-miR-199a-3p_bta-mir-199a-1	224.633	92.5078	158.57
bta-miR-199c_bta-mir-199a-1	224.633	93.1489	158.891
bta-miR-199a-3p_bta-mir-199a-2	223.955	92.5078	158.231
bta-miR-199c_bta-mir-199a-2	223.955	93.1489	158.552
bta-miR-199a-3p_bta-mir-199b	223.955	92.5078	158.231
bta-miR-199c_bta-mir-199b	223.955	93.1489	158.552
bta-miR-127_bta-mir-127	223.008	246.94	234.974
bta-miR-507-3p_bta-mir-507	189.741	40.0042	114.873
bta-miR-103_bta-mir-103-2	180.37	155.244	167.807
bta-miR-495_bta-mir-495	179.447	293.265	236.356
bta-miR-103_bta-mir-103-1	178.945	155.477	167.211
bta-miR-22-5p_bta-mir-22	178.019	324.248	251.134
bta-miR-382_bta-mir-382	168.532	204.323	186.427
bta-miR-381_bta-mir-381	164.477	188.728	176.603
bta-let-7d_bta-let-7d	157.988	241.261	199.624
bta-miR-299-2_bta-mir-299-2	156.58	81.8256	119.203
bta-miR-186_bta-mir-186	153.939	590.362	372.151
bta-miR-328_bta-mir-328	153.024	426.55	289.787
bta-miR-23a_bta-mir-23a	147.641	224.396	186.018
bta-miR-29a_bta-mir-29a	145.328	337.247	241.287
bta-miR-2478_bta-mir-2478	139.195	44.9443	92.0697
bta-miR-1388-5p_bta-mir-1388	136.722	35.8019	86.262
bta-miR-30e-5p_bta-mir-30e	136.308	130.712	133.51
bta-miR-193a-5p_bta-mir-193a	134.328	143.256	138.792
bta-miR-7_bta-mir-7-2	133.904	102.325	118.114
bta-miR-7_bta-mir-7-1	130.488	101.24	115.864
bta-miR-7_bta-mir-7-3	130.488	101.24	115.864
bta-miR-425-5p_bta-mir-425	130.429	56.3091	93.3692
bta-miR-206_bta-mir-206	130.404	238.499	184.451
bta-miR-145_bta-mir-145	124.948	33.253	79.1006
bta-miR-23b-5p_bta-mir-10174	124.177	19.4013	71.789
bta-miR-10174-5p_bta-mir-10174	124.177	19.4013	71.789
bta-miR-1839_bta-mir-1839	121.825	134.364	128.094
bta-miR-361_bta-mir-361	116.693	115.418	116.056
bta-miR-7857-3p_bta-mir-7857-2	115.555	353.932	234.744
bta-miR-340_bta-mir-340	112.911	54.9281	83.9194
bta-miR-2376_bta-mir-2376	111.2	9.30259	60.2512
bta-miR-149-5p_bta-mir-149	111.021	97.5868	104.304
bta-miR-1343-3p_bta-mir-1343	110.797	102.09	106.443
bta-miR-744_bta-mir-744	108.442	99.3767	103.909
bta-miR-379_bta-mir-379	105.928	107.151	106.54
bta-miR-370_bta-mir-370	105.724	22.3894	64.0567
bta-miR-147_bta-mir-147	103.384	55.6443	79.5142
bta-miR-215_bta-mir-215	102.939	150.265	126.602
bta-miR-11987_bta-mir-11987	100.349	237.801	169.075
bta-miR-202_bta-mir-202	97.7395	187.35	142.545
bta-miR-2483-5p_bta-mir-2483	95.6372	100.113	97.8752
bta-miR-323b-3p_bta-mir-323b	94.0453	31.7274	62.8863
bta-miR-34b_bta-mir-34b	92.9795	3.22989	48.1047
bta-miR-424-3p_bta-mir-424	92.8269	76.3	84.5635
bta-miR-224_bta-mir-224	91.5135	99.8269	95.6702
bta-miR-23b-3p_bta-mir-10174	88.8265	119.343	104.085
bta-miR-10174-3p_bta-mir-10174	88.8265	119.343	104.085
bta-miR-450b_bta-mir-450b	86.4859	161.095	123.79
bta-miR-6520_bta-mir-6520	85.9786	3.97479	44.9767
bta-miR-152_bta-mir-152	84.1538	167.342	125.748
bta-miR-211_bta-mir-211	83.3151	102.757	93.0363
bta-miR-450a_bta-mir-450a-1	76.8194	50.2386	63.529
bta-miR-450a_bta-mir-450a-2	76.8194	50.2386	63.529
bta-miR-23b-3p_bta-mir-23b	76.5991	112.625	94.612
bta-miR-26b_bta-mir-26b	73.8116	150.677	112.244
bta-miR-494_bta-mir-494	69.8829	59.8288	64.8558
bta-miR-2419-5p_bta-mir-2419	64.0325	125.313	94.6726
bta-miR-877_bta-mir-877	63.4268	53.6182	58.5225
bta-miR-2284ab_bta-mir-2284ab	61.3709	3.46191	32.4164
bta-miR-2285by_bta-mir-2284ab	61.3709	3.46191	32.4164
bta-miR-212_bta-mir-212	60.4511	7.23031	33.8407
bta-miR-28_bta-mir-28	60.3839	30.7493	45.5666
bta-miR-24_bta-mir-24-1	59.6794	8.72344	34.2014
bta-miR-7857-5p_bta-mir-7857-1	59.1549	80.673	69.9139
bta-miR-7857-5p_bta-mir-7857-2	59.1549	83.1092	71.132
bta-miR-380-3p_bta-mir-380	58.9715	14.2494	36.6104
bta-miR-194_bta-mir-194-1	58.9363	11.453	35.1946
bta-miR-194_bta-mir-194-2	58.9363	12.3332	35.6347
bta-miR-98_bta-mir-98	57.7728	219.199	138.486
bta-miR-1224_bta-mir-1224	57.5816	1.02575	29.3037
bta-miR-30b-3p_bta-mir-30b	51.8587	0	25.9294
bta-miR-199a-5p_bta-mir-199a-1	47.613	35.8462	41.7296
bta-miR-199a-5p_bta-mir-199a-2	47.2394	35.8462	41.5428
bta-miR-885_bta-mir-885	44.3452	2.30794	23.3266
bta-miR-2366_bta-mir-2366	39.9734	23.0063	31.4899
bta-miR-142-5p_bta-mir-142	39.1082	14.1541	26.6312
bta-miR-146a_bta-mir-146a	36.2194	28.7926	32.506
bta-miR-2408_bta-mir-2408	35.7496	12.6243	24.1869
bta-miR-6517_bta-mir-6517	35.41	48.9527	42.1814
bta-miR-9851_bta-mir-9851	34.5695	0.384657	17.4771
bta-miR-484_bta-mir-484	33.7553	50.8856	42.3204
bta-miR-342_bta-mir-342	32.8841	107.726	70.3052
bta-miR-331-5p_bta-mir-331	32.4742	115.066	73.7703
bta-miR-129_bta-mir-129-1	29.8473	198.579	114.213
bta-miR-129-5p_bta-mir-129-1	29.8473	198.579	114.213
bta-miR-129_bta-mir-129-2	29.8473	198.579	114.213
bta-miR-129-5p_bta-mir-129-2	29.8473	198.579	114.213
bta-miR-214_bta-mir-214	29.0246	46.6985	37.8615
bta-miR-2419-3p_bta-mir-2419	27.7985	27.5423	27.6704
bta-miR-216b_bta-mir-216b	27.7868	3.97479	15.8808
bta-miR-320b_bta-mir-320b	27.0335	29.1661	28.0998
bta-miR-200a_bta-mir-200a	26.6447	27.6478	27.1462
bta-miR-330_bta-mir-330	24.8201	13.0331	18.9266
bta-miR-150_bta-mir-150	23.9746	6.82124	15.3979
bta-miR-10172-3p_bta-mir-10172	23.4963	30.0545	26.7754
bta-miR-11971_bta-mir-11971	23.2169	47.3341	35.2755
bta-miR-421_bta-mir-421	22.8345	45.1996	34.017
bta-miR-199c_bta-mir-199c	22.0323	9.60664	15.8195
bta-miR-139_bta-mir-139	21.9525	12.8491	17.4008
bta-miR-2339_bta-mir-2339	21.5107	1.15397	11.3324
bta-miR-126-5p_bta-mir-126	20.3505	4.29105	12.3208
bta-miR-1260b_bta-mir-1260b	19.9461	2.34921	11.1477
bta-miR-378d_bta-mir-378d	18.6324	23.3305	20.9815
bta-let-7a-3p_bta-let-7a-1	17.9131	91.808	54.8605
bta-let-7a-3p_bta-let-7a-3	17.9131	91.808	54.8605
bta-miR-200b_bta-mir-200b	17.4211	16.5436	16.9824
bta-miR-2285aj-5p_bta-mir-2285aj	15.9275	2.0515	8.9895
bta-miR-107_bta-mir-107	15.7181	89.2328	52.4755
bta-miR-3154_bta-mir-3154	15.5902	0	7.79508
bta-miR-365-3p_bta-mir-365-1	15.0081	34.4115	24.7098
bta-miR-365-3p_bta-mir-365-2	15.0081	34.4115	24.7098
bta-miR-132_bta-mir-132	14.9826	0.617893	7.80024
bta-miR-1843_bta-mir-1843	14.892	42.5425	28.7173
bta-miR-16b_bta-mir-16b	14.5921	6.86952	10.7308
bta-miR-146b_bta-mir-146b	14.2616	29.2206	21.7411
bta-miR-133b_bta-mir-133b	14.2073	3.53428	8.87081
bta-miR-2389_bta-mir-2389	13.5683	0	6.78415
bta-miR-11982_bta-mir-11982	13.2374	1.66685	7.45211
bta-miR-16a_bta-mir-16a	12.5746	18.3164	15.4455
bta-miR-2285bo_bta-mir-2285bo	12.5214	14.7965	13.659
bta-miR-31_bta-mir-31	12.0461	4.69842	8.37228
bta-miR-3120_bta-mir-3120	11.2518	1.13077	6.19127
bta-miR-2443_bta-mir-2443	10.4603	3.46191	6.96112
bta-miR-20a_bta-mir-20a	10.1673	42.9409	26.5541
bta-miR-346_bta-mir-346	9.5971	7.56492	8.58101
bta-miR-369-3p_bta-mir-369	9.45774	77.5748	43.5163
bta-miR-106b_bta-mir-106b	9.28213	7.7301	8.50611
bta-miR-2284h-5p_bta-mir-2284h	9.26616	0.384657	4.82541
bta-miR-141_bta-mir-141	8.81183	0.293397	4.55262
bta-miR-2284p_bta-mir-2284p	8.81183	0	4.40592
bta-miR-2320-3p_bta-mir-2320	8.81183	7.30848	8.06016
bta-miR-2450a_bta-mir-2450a	8.81183	2.17972	5.49578
bta-miR-345-3p_bta-mir-345	8.60429	38.081	23.3427
bta-miR-1343-5p_bta-mir-1343	8.134	14.5644	11.3492
bta-miR-193b_bta-mir-193b	8.03775	10.5262	9.28196
bta-miR-17-5p_bta-mir-17	7.9098	34.8838	21.3968
bta-miR-2431-3p_bta-mir-2431	7.61149	1.28219	4.44684
bta-miR-6527_bta-mir-6527	7.28056	1.15397	4.21726
bta-miR-374b_bta-mir-374b	6.94962	2.96865	4.95914
bta-miR-30b-5p_bta-mir-30b	6.90103	3.86309	5.38206
bta-miR-93_bta-mir-93	6.85839	25.9938	16.4261
bta-miR-2285f_bta-mir-2285f-2	6.61869	2.94904	4.78386
bta-miR-2285f_bta-mir-2285z	6.61869	3.71835	5.16852
bta-miR-363_bta-mir-363	6.3085	0.489674	3.39909
bta-miR-2285f_bta-mir-2285am	6.28775	2.94904	4.61839
bta-miR-185_bta-mir-185	5.99947	30.4026	18.201
bta-miR-96_bta-mir-96	5.95682	53.6524	29.8046
bta-miR-660_bta-mir-660	5.72715	131.244	68.4857
bta-miR-1271_bta-mir-1271	5.71118	30.3578	18.0345
bta-miR-2454-3p_bta-mir-2454	5.62588	10.4236	8.02473
bta-miR-200c_bta-mir-200c	5.31091	21.8494	13.5801
bta-miR-2346_bta-mir-2346	5.29495	0	2.64748
bta-miR-130b_bta-mir-130b	4.74483	30.0239	17.3844
bta-miR-223_bta-mir-223	4.30168	0.384657	2.34317
bta-miR-154c_bta-mir-154c	4.067	1.92328	2.99514
bta-miR-6523a_bta-mir-6523a	4.067	3.59013	3.82857
bta-miR-378b_bta-mir-378b	3.4959	7.87997	5.68794
bta-miR-32_bta-mir-32	3.41585	44.5811	23.9985
bta-miR-12008_bta-mir-12008	3.38917	0	1.69458
bta-miR-21-3p_bta-mir-21	3.3732	4.13997	3.75658
bta-miR-2284j_bta-mir-2284j	2.83403	4.88574	3.85989
bta-miR-454_bta-mir-454	2.78067	0.233236	1.50695
bta-miR-9-5p_bta-mir-9-1	2.74874	36.8477	19.7982
bta-miR-9-5p_bta-mir-9-2	2.74874	36.8477	19.7982
bta-miR-455-3p_bta-mir-455	2.37515	3.11421	2.74468
bta-miR-6120-3p_bta-mir-6120	2.31654	9.50163	5.90908
bta-miR-2304_bta-mir-2304	2.2415	0.641095	1.4413
bta-miR-665_bta-mir-665	2.0335	0	1.01675
bta-miR-29d-3p_bta-mir-29d	2.00157	0.256438	1.129
bta-miR-34c_bta-mir-34c	1.82527	18.6308	10.228
bta-miR-30f_bta-mir-30f	1.75593	10.1663	5.9611
bta-miR-34a_bta-mir-34a	1.75593	4.7209	3.23842
bta-miR-218_bta-mir-218-1	1.72925	0.293397	1.01132
bta-miR-218_bta-mir-218-2	1.72925	0.293397	1.01132
bta-miR-11995_bta-mir-11995	1.40903	48.7687	25.0889
bta-miR-130a_bta-mir-130a	1.35567	9.62984	5.49276
bta-miR-29b_bta-mir-29b-1	1.35567	3.68367	2.51967
bta-miR-29b_bta-mir-29b-2	1.35567	3.68367	2.51967
bta-miR-429_bta-mir-429	1.3397	1.70022	1.51996
bta-miR-23b-5p_bta-mir-23b	1.32374	11.7082	6.51596
bta-miR-15b_bta-mir-15b	1.12075	1.611	1.36587
bta-miR-2411-3p_bta-mir-2411	1.05142	0.722909	0.887163
bta-miR-2284m_bta-mir-2284m	1.00877	6.87985	3.94431
bta-miR-196b_bta-mir-196b	0.992803	0	0.496402
bta-miR-11977_bta-mir-11977	0.747166	1.13077	0.938967
bta-miR-1291_bta-mir-1291	0.747166	0	0.373583
bta-miR-197_bta-mir-197	0.747166	50.5561	25.6516
bta-miR-2284b_bta-mir-2284b	0.747166	0	0.373583
bta-miR-2284y_bta-mir-2284y-1	0.704517	60.6189	30.6617
bta-miR-2285av_bta-mir-2284y-1	0.704517	60.6189	30.6617
bta-miR-2284y_bta-mir-2284y-2	0.704517	60.6189	30.6617
bta-miR-2285av_bta-mir-2284y-2	0.704517	60.6189	30.6617
bta-miR-2284y_bta-mir-2284y-3	0.704517	60.7471	30.7258
bta-miR-2285av_bta-mir-2284y-3	0.704517	60.7471	30.7258
bta-miR-2284h-5p_bta-mir-2284y-4	0.704517	60.6189	30.6617
bta-miR-2284y_bta-mir-2284y-4	0.704517	60.6189	30.6617
bta-miR-2285av_bta-mir-2284y-4	0.704517	60.6189	30.6617
bta-miR-2284y_bta-mir-2284y-5	0.704517	60.6189	30.6617
bta-miR-2285av_bta-mir-2284y-5	0.704517	60.6189	30.6617
bta-miR-2284y_bta-mir-2284y-6	0.704517	60.6189	30.6617
bta-miR-2285av_bta-mir-2284y-6	0.704517	60.6189	30.6617
bta-miR-2284y_bta-mir-2284y-7	0.704517	60.6189	30.6617
bta-miR-2285av_bta-mir-2284y-7	0.704517	60.6189	30.6617
bta-miR-4286_bta-mir-4286-1	0.704517	0.361455	0.532986
bta-miR-4286_bta-mir-4286-2	0.704517	0.361455	0.532986
bta-miR-106a_bta-mir-106a	0.677833	0.233236	0.455535
bta-miR-187_bta-mir-187	0.677833	0.128219	0.403026
bta-miR-188_bta-mir-188	0.677833	4.26818	2.47301
bta-miR-20b_bta-mir-20b	0.677833	0.549835	0.613834
bta-miR-2284aa_bta-mir-2284z-1	0.677833	0	0.338917
bta-miR-2284z_bta-mir-2284z-1	0.677833	0	0.338917
bta-miR-2284aa_bta-mir-2284z-2	0.677833	0	0.338917
bta-miR-2284z_bta-mir-2284z-2	0.677833	0	0.338917
bta-miR-2284aa_bta-mir-2284z-4	0.677833	0	0.338917
bta-miR-2284z_bta-mir-2284z-4	0.677833	0	0.338917
bta-miR-2440_bta-mir-2440	0.677833	0	0.338917
bta-miR-29c_bta-mir-29c	0.677833	0.256438	0.467136
bta-miR-497_bta-mir-497	0.677833	0.897533	0.787683
bta-miR-652_bta-mir-652	0.677833	55.9234	28.3006
bta-miR-6525_bta-mir-6525	0.677833	0.897533	0.787683
bta-miR-671_bta-mir-671	0.677833	0	0.338917
bta-miR-12042_bta-mir-12042	0.661869	46.0633	23.3626
bta-miR-181d_bta-mir-181d	0.661869	32.294	16.478
bta-miR-217_bta-mir-217	0.661869	2.05378	1.35782
bta-miR-2285ak-5p_bta-mir-2285ak	0.661869	0.128219	0.395044
bta-miR-2287_bta-mir-2287	0.661869	0	0.330934
bta-miR-1306_bta-mir-1306	0.373583	1.66685	1.02021
bta-miR-142-3p_bta-mir-142	0.373583	0.934492	0.654037
bta-miR-15a_bta-mir-15a	0.373583	0.827926	0.600755
bta-miR-199b_bta-mir-199b	0.373583	11.362	5.86781
bta-miR-2344_bta-mir-2344	0.373583	0	0.186791
bta-miR-339a_bta-mir-339a	0.373583	7.47366	3.92362
bta-miR-339b_bta-mir-339a	0.373583	7.47366	3.92362
bta-miR-708_bta-mir-708	0.373583	1.02575	0.699667
bta-miR-10168-5p_bta-mir-10168	0.330934	0	0.165467
bta-miR-11991_bta-mir-11991	0.330934	34.2942	17.3126
bta-miR-196a_bta-mir-196a-1	0.330934	0.88019	0.605562
bta-miR-196a_bta-mir-196a-2	0.330934	0.88019	0.605562
bta-miR-19b_bta-mir-19b	0.330934	1.27274	0.801839
bta-miR-19b_bta-mir-19b-2	0.330934	1.27274	0.801839
bta-miR-210_bta-mir-210	0.330934	3.95745	2.14419
bta-miR-2284d_bta-mir-2284d	0.330934	0.128219	0.229577
bta-miR-2313-5p_bta-mir-2313	0.330934	0.641095	0.486015
bta-miR-2904_bta-mir-2904-1	0.330934	0	0.165467
bta-miR-2904_bta-mir-2904-2	0.330934	0	0.165467
bta-miR-2904_bta-mir-2904-3	0.330934	0	0.165467
bta-miR-502a_bta-mir-502a-1	0.330934	0.586794	0.458864
bta-miR-502a_bta-mir-502a-2	0.330934	0.586794	0.458864
bta-miR-769_bta-mir-769	0.330934	27.7066	14.0187
bta-miR-8549_bta-mir-8549	0.330934	0	0.165467
bta-miR-95_bta-mir-95	0.330934	24.4745	12.4027
bta-miR-10162-5p_bta-mir-10162	0	1.15397	0.576985
bta-miR-10164-3p_bta-mir-10164	0	3.97479	1.98739
bta-miR-10175-5p_bta-mir-10175	0	51.6647	25.8324
bta-miR-10179-5p_bta-mir-10179	0	2.30794	1.15397
bta-miR-10181-5p_bta-mir-10181	0	0.897533	0.448766
bta-miR-10182-3p_bta-mir-10182	0	0.769314	0.384657
bta-miR-10182-5p_bta-mir-10182	0	9.66647	4.83323
bta-miR-10225b_bta-mir-10225b	0	10.7288	5.36442
bta-miR-105a_bta-mir-105a	0	0.769314	0.384657
bta-miR-11972_bta-mir-11972	0	1.41041	0.705204
bta-miR-11975_bta-mir-11975	0	0.746112	0.373056
bta-miR-11975_bta-mir-11976-1	0	0.256438	0.128219
bta-miR-11976_bta-mir-11976-1	0	0.256438	0.128219
bta-miR-11975_bta-mir-11976-2	0	0.256438	0.128219
bta-miR-11976_bta-mir-11976-2	0	0.256438	0.128219
bta-miR-11978_bta-mir-11978	0	2.17972	1.08986
bta-miR-11986b_bta-mir-11986b	0	1.15397	0.576985
bta-miR-11993_bta-mir-11993	0	0.384657	0.192328
bta-miR-11998_bta-mir-11998	0	0.897533	0.448766
bta-miR-12030_bta-mir-12030	0	1.02575	0.512876
bta-miR-12031_bta-mir-12031	0	2.0515	1.02575
bta-miR-12036_bta-mir-12036	0	0.293397	0.146698
bta-miR-12044_bta-mir-12044	0	2.0515	1.02575
bta-miR-12046_bta-mir-12046	0	0.897533	0.448766
bta-miR-12057_bta-mir-12057	0	3.2653	1.63265
bta-miR-12060_bta-mir-12060	0	1.66685	0.833423
bta-miR-1277_bta-mir-1277	0	2.94904	1.47452
bta-miR-1301_bta-mir-1301	0	1.41041	0.705204
bta-miR-134_bta-mir-134	0	110.804	55.4022
bta-miR-153_bta-mir-153-1	0	0.233236	0.116618
bta-miR-153_bta-mir-153-2	0	0.233236	0.116618
bta-miR-154b_bta-mir-154b	0	0.897533	0.448766
bta-miR-1603_bta-mir-1603	0	0.586794	0.293397
bta-miR-181c_bta-mir-181c	0	2.17972	1.08986
bta-miR-1842_bta-mir-1842	0	4.10301	2.0515
bta-miR-18a_bta-mir-18a	0	1.53863	0.769314
bta-miR-190a_bta-mir-190a	0	0.128219	0.0641095
bta-miR-195_bta-mir-195	0	5.3852	2.6926
bta-miR-19a_bta-mir-19a	0	2.0515	1.02575
bta-miR-208b_bta-mir-208b	0	28.1153	14.0576
bta-miR-219_bta-mir-219-2	0	3.84657	1.92328
bta-miR-2284a_bta-mir-2284a	0	0.699707	0.349854
bta-miR-2284e_bta-mir-2284f	0	1.66685	0.833423
bta-miR-2284f_bta-mir-2284f	0	1.66685	0.833423
bta-miR-2284k_bta-mir-2284k	0	3.85364	1.92682
bta-miR-2284o_bta-mir-2284o	0	1.44737	0.723684
bta-miR-2284r_bta-mir-2284r	0	2.53173	1.26587
bta-miR-2284w_bta-mir-2284w	0	3.20547	1.60274
bta-miR-2285aa_bta-mir-2285aa	0	1.97986	0.98993
bta-miR-2285ab_bta-mir-2285ab	0	0.128219	0.0641095
bta-miR-2285ad_bta-mir-2285ad	0	0.256438	0.128219
bta-miR-2285ad_bta-mir-2285al	0	0.256438	0.128219
bta-miR-2285au_bta-mir-2285ao-1	0	14.746	7.37298
bta-miR-2285au_bta-mir-2285ao-3	0	14.746	7.37298
bta-miR-2285ap_bta-mir-2285ap	0	0.256438	0.128219
bta-miR-2285ar_bta-mir-2285ar	0	0.384657	0.192328
bta-miR-2285bd_bta-mir-2285ar	0	0.384657	0.192328
bta-miR-2285au_bta-mir-2285au	0	14.746	7.37298
bta-miR-2285av_bta-mir-2285av	0	59.4976	29.7488
bta-miR-2285ax_bta-mir-2285ax-1	0	0.512876	0.256438
bta-miR-2285ax_bta-mir-2285ax-2	0	0.512876	0.256438
bta-miR-2285ax_bta-mir-2285ax-3	0	0.512876	0.256438
bta-miR-2285b_bta-mir-2285b-1	0	1.66685	0.833423
bta-miR-2285b_bta-mir-2285b-2	0	1.66685	0.833423
bta-miR-2285ba_bta-mir-2285ba-1	0	28.1442	14.0721
bta-miR-2285ba_bta-mir-2285ba-2	0	28.1442	14.0721
bta-miR-2285bc_bta-mir-2285bc	0	7.69678	3.84839
bta-miR-2285bg_bta-mir-2285bg	0	3.07726	1.53863
bta-miR-2285bh_bta-mir-2285bh	0	0.256438	0.128219
bta-miR-2285bk_bta-mir-2285bk	0	0.512876	0.256438
bta-miR-2285bn_bta-mir-2285bn	0	0.769314	0.384657
bta-miR-2285bq_bta-mir-2285bq	0	0.256438	0.128219
bta-miR-2285bu_bta-mir-2285bu-1	0	0.128219	0.0641095
bta-miR-2285bu_bta-mir-2285bu-2	0	0.128219	0.0641095
bta-miR-2285bz_bta-mir-2285bz	0	0.512876	0.256438
bta-miR-2285ca_bta-mir-2285ca	0	0.128219	0.0641095
bta-miR-2285cc_bta-mir-2285cc	0	7.71998	3.85999
bta-miR-2285ce_bta-mir-2285ce	0	1.66685	0.833423
bta-miR-2285cf_bta-mir-2285cf	0	0.421616	0.210808
bta-miR-2285cj_bta-mir-2285cj	0	1.66685	0.833423
bta-miR-2285cs_bta-mir-2285cs	0	0.384657	0.192328
bta-miR-2285cy_bta-mir-2285cy	0	1.41041	0.705204
bta-miR-2285di_bta-mir-2285di	0	0.293397	0.146698
bta-miR-2285e_bta-mir-2285e-2	0	0.897533	0.448766
bta-miR-2285f_bta-mir-2285f-1	0	2.94904	1.47452
bta-miR-2285j_bta-mir-2285j-1	0	0.897533	0.448766
bta-miR-2285j_bta-mir-2285j-2	0	0.897533	0.448766
bta-miR-2285k_bta-mir-2285k-2	0	0.256438	0.128219
bta-miR-2285k_bta-mir-2285k-3	0	0.256438	0.128219
bta-miR-2285k_bta-mir-2285k-5	0	0.256438	0.128219
bta-miR-2285l_bta-mir-2285l	0	0.897533	0.448766
bta-miR-2285n_bta-mir-2285n-3	0	0.256438	0.128219
bta-miR-2285n_bta-mir-2285n-5	0	0.256438	0.128219
bta-miR-2285n_bta-mir-2285n-6	0	0.256438	0.128219
bta-miR-2285o_bta-mir-2285o-1	0	1.95666	0.978329
bta-miR-2285o_bta-mir-2285o-2	0	1.95666	0.978329
bta-miR-2285o_bta-mir-2285o-3	0	1.95666	0.978329
bta-miR-2285u_bta-mir-2285o-3	0	1.95666	0.978329
bta-miR-2285o_bta-mir-2285o-4	0	1.53863	0.769314
bta-miR-2285o_bta-mir-2285o-5	0	1.53863	0.769314
bta-miR-2285q_bta-mir-2285q	0	6.66739	3.33369
bta-miR-2285bg_bta-mir-2285u	0	0.256438	0.128219
bta-miR-2285u_bta-mir-2285u	0	0.256438	0.128219
bta-miR-2285v_bta-mir-2285v	0	1.15397	0.576985
bta-miR-2299-3p_bta-mir-2299	0	4.23123	2.11561
bta-miR-2299-5p_bta-mir-2299	0	1.02575	0.512876
bta-miR-2308_bta-mir-2308	0	4.48766	2.24383
bta-miR-2311_bta-mir-2311	0	1.28219	0.641095
bta-miR-2312_bta-mir-2312	0	0.293397	0.146698
bta-miR-2323_bta-mir-2323	0	0.512876	0.256438
bta-miR-2330-5p_bta-mir-2330	0	0.256438	0.128219
bta-miR-2331-5p_bta-mir-2331	0	1.53863	0.769314
bta-miR-2336_bta-mir-2336	0	0.512876	0.256438
bta-miR-2338_bta-mir-2338	0	1.41041	0.705204
bta-miR-2350_bta-mir-2350	0	1.15397	0.576985
bta-miR-2378_bta-mir-2378	0	1.28219	0.641095
bta-miR-2387_bta-mir-2387	0	63.729	31.8645
bta-miR-2388-5p_bta-mir-2388	0	5.51342	2.75671
bta-miR-2398_bta-mir-2398	0	46.6478	23.3239
bta-miR-2399-5p_bta-mir-2399	0	13.5033	6.75163
bta-miR-2404_bta-mir-2404-1	0	0.128219	0.0641095
bta-miR-2404_bta-mir-2404-2	0	0.128219	0.0641095
bta-miR-2411-5p_bta-mir-2411	0	50.7857	25.3929
bta-miR-2416_bta-mir-2416	0	4.48766	2.24383
bta-miR-2422_bta-mir-2422	0	4.87232	2.43616
bta-miR-2425-3p_bta-mir-2425	0	1.28219	0.641095
bta-miR-2441_bta-mir-2441	0	9.09619	4.5481
bta-miR-2447_bta-mir-2447	0	0.384657	0.192328
bta-miR-2448-3p_bta-mir-2448	0	3.59013	1.79507
bta-miR-2449_bta-mir-2449	0	2.0515	1.02575
bta-miR-2450c_bta-mir-2450c	0	1.53863	0.769314
bta-miR-2451_bta-mir-2451	0	0.384657	0.192328
bta-miR-2454-5p_bta-mir-2454	0	1.41041	0.705204
bta-miR-2463_bta-mir-2463	0	0.384657	0.192328
bta-miR-2475_bta-mir-2475	0	4.61588	2.30794
bta-miR-2483-3p_bta-mir-2483	0	1.17359	0.586794
bta-miR-27a-5p_bta-mir-27a	0	21.626	10.813
bta-miR-2881_bta-mir-2881	0	0.233236	0.116618
bta-miR-2888_bta-mir-2888-1	0	1.28219	0.641095
bta-miR-2888_bta-mir-2888-2	0	1.28219	0.641095
bta-miR-323_bta-mir-323	0	27.1469	13.5735
bta-miR-326_bta-mir-326	0	1.15397	0.576985
bta-miR-331-3p_bta-mir-331	0	3.71835	1.85917
bta-miR-335_bta-mir-335	0	0.256438	0.128219
bta-miR-339b_bta-mir-339b	0	6.7956	3.3978
bta-miR-3431_bta-mir-3431	0	20.515	10.2575
bta-miR-3533_bta-mir-3533	0	0.641095	0.320547
bta-miR-3613a_bta-mir-3613a	0	0.384657	0.192328
bta-miR-362-5p_bta-mir-362	0	0.293397	0.146698
bta-miR-369-5p_bta-mir-369	0	30.7065	15.3533
bta-miR-374a_bta-mir-374a	0	4.35944	2.17972
bta-miR-374c_bta-mir-374c	0	0.128219	0.0641095
bta-miR-409a_bta-mir-409a	0	12.828	6.41398
bta-miR-410_bta-mir-410	0	50.2252	25.1126
bta-miR-411a_bta-mir-411a	0	12.3017	6.15083
bta-miR-411b_bta-mir-411b	0	0.769314	0.384657
bta-miR-424-5p_bta-mir-424	0	1.02575	0.512876
bta-miR-425-3p_bta-mir-425	0	5.25698	2.62849
bta-miR-431_bta-mir-431	0	1.02575	0.512876
bta-miR-433_bta-mir-433	0	57.9115	28.9557
bta-miR-449a_bta-mir-449a	0	1.41041	0.705204
bta-miR-452_bta-mir-452	0	2.82082	1.41041
bta-miR-4657_bta-mir-4657	0	0.384657	0.192328
bta-miR-487b_bta-mir-487b	0	0.384657	0.192328
bta-miR-491_bta-mir-491	0	0.769314	0.384657
bta-miR-500_bta-mir-500	0	0.641095	0.320547
bta-miR-502b_bta-mir-502b	0	1.28219	0.641095
bta-miR-503-3p_bta-mir-503	0	12.9208	6.46039
bta-miR-503-5p_bta-mir-503	0	3.07726	1.53863
bta-miR-504_bta-mir-504	0	5.00054	2.50027
bta-miR-505_bta-mir-505	0	7.18026	3.59013
bta-miR-507b_bta-mir-507b	0	3.20547	1.60274
bta-miR-6518_bta-mir-6518	0	0.128219	0.0641095
bta-miR-6519_bta-mir-6519	0	0.128219	0.0641095
bta-miR-6524_bta-mir-6524	0	0.384657	0.192328
bta-miR-6531_bta-mir-6531	0	0.128219	0.0641095
bta-miR-6535_bta-mir-6535	0	2.56438	1.28219
bta-miR-664a_bta-mir-664a	0	7.48675	3.74337
bta-miR-677_bta-mir-677	0	0.128219	0.0641095
bta-miR-6775_bta-mir-6775	0	0.641095	0.320547
bta-miR-7859_bta-mir-7859	0	1.79507	0.897533
bta-miR-7860_bta-mir-7860	0	2.30794	1.15397
bta-miR-7862_bta-mir-7862	0	5.89807	2.94904
bta-miR-7863_bta-mir-7863	0	0.769314	0.384657
bta-miR-873_bta-mir-873	0	2.30794	1.15397
bta-miR-874_bta-mir-874	0	0.512876	0.256438
bta-miR-9-3p_bta-mir-9-1	0	1.79507	0.897533
bta-miR-9-3p_bta-mir-9-2	0	1.79507	0.897533
