# Supplementary material for: Changes in the microRNA cargo of granulosa cell-derived extracellular vesicles under oxidative stress in a bovine model
Source: Biol Res. 2026 Mar 25;59:28. doi: 10.1186/s40659-026-00689-8 (PMC13137698; doi:10.1186/s40659-026-00689-8)
Supplement: Supplementary file 9 — Additional File 9. [file 40659_2026_689_MOESM9_ESM.xlsx]

## Sheet: legend
STRESS vs CTR significant up	miRNAs that are significantly higher abandant in STRESSED compared to CONTROL
Lists of targetscan (mouse ortholog; from Targetscan) for "significant miRNAs" in sheet: "Targets_for_miRNAs_Targetscan"
High confidence target genes (mouse ortholog; from Targetscan) for "significant miRNAs" in sheet: "High_conf_Targetscan" *
Lists of target genes were extracted from Targetscan (link below) because they include bovine orthologs in their database
Lists of target genes were also extracted from miRWalk (link below) because they include bovine orthologs in their database
Pathway and GO-term overrrepresentation analysis using a list of target genes as input can be done using the shinyGO web app or String DB:
http://bioinformatics.sdstate.edu/go/
https://string-db.org/cgi/input?sessionId=bKq9TfsmUF9y&input_page_active_form=multiple_identifiers
Other websites that can be used to do enrichment and overrepresentation analyses using lists of mature miRNAs as input:
https://ccb-compute2.cs.uni-saarland.de/mieaa/user_input/
http://mirwalk.umm.uni-heidelberg.de/search_mirnas/
http://userver.bio.uniroma1.it/apps/mienturnet/
*
The confidence levels of predictions of target genes are estimated based on TargetScan’s published methodology and organized into High, Moderate and Low confidence.
High confidence is assigned when the cumulative weighted context score (or “CWCS”) as defined by TargetScan is -0.4 or lower. Such scores predict that a microRNA represses a particular mRNA target by at least 25% relative to the normal level.
Moderate confidence is assigned when CWCS is between -0.2 and -0.4. Such scores predict that a microRNA represses a particular mRNA target between 13% and 25% compared to their normal levels.

## Sheet: lists of important miRNAs
STRESS vs CTR significant up	* targets found on TargetScan
significantly higher abundant	* targets found on MirWALK
bta-miR-10175-5p
bta-miR-134
bta-miR-197
bta-miR-2284h-5p
bta-miR-2284y
bta-miR-2285au
bta-miR-2285av
bta-miR-2387
bta-miR-2411-5p
bta-miR-369-5p

## Sheet: Targets_for_miRNAs_Targetscan
Ortholog of target gene	Representative transcript	bovine ortholog miRNA			Ortholog of target gene	Representative transcript	bovine ortholog miRNA			Ortholog of target gene	Representative transcript	bovine ortholog miRNA				Ortholog of target gene	Representative transcript	bovine ortholog miRNA			Ortholog of target gene	Representative transcript	bovine ortholog miRNA				Ortholog of target gene	Representative transcript
Foxp3	ENSMUST00000115740.2	bta-miR-134			Elp6	ENSMUST00000068071.7	bta-miR-197			Gcsam	ENSMUST00000023339.4	bta-miR-2284y				CDR1as	CDR1as	bta-miR-2387			Prps1l3	ENSMUST00000139049.1	bta-miR-2411-5p				Cryzl1	ENSMUST00000073466.7
Arhgap20	ENSMUST00000065496.6	bta-miR-134			Snf8	ENSMUST00000006217.4	bta-miR-197			Fam45a	ENSMUST00000119633.2	bta-miR-2284y				Dad1	ENSMUST00000022781.7	bta-miR-2387			Prss27	ENSMUST00000059482.5	bta-miR-2411-5p				Iah1	ENSMUST00000076813.6
Capns1	ENSMUST00000001845.6	bta-miR-134			Gm9972	ENSMUST00000069051.1	bta-miR-197			Copz1	ENSMUST00000100162.3	bta-miR-2284y				Nrarp	ENSMUST00000104999.3	bta-miR-2387			Gys1	ENSMUST00000003964.9	bta-miR-2411-5p				Dnm1	ENSMUST00000113352.3
Glra1	ENSMUST00000108853.2	bta-miR-134			1700042G07Rik	ENSMUST00000106492.2	bta-miR-197			Fgf4	ENSMUST00000060336.4	bta-miR-2284y				Isca1	ENSMUST00000057115.6	bta-miR-2387			Slc30a9	ENSMUST00000162372.2	bta-miR-2411-5p				Lipa	ENSMUST00000049572.9
Hyal1	ENSMUST00000010195.8	bta-miR-134			1500011B03Rik	ENSMUST00000112160.3	bta-miR-197			Stxbp4	ENSMUST00000143203.2	bta-miR-2284y				Slc44a4	ENSMUST00000169230.1	bta-miR-2387			Rbp2	ENSMUST00000189446.1	bta-miR-2411-5p				Olig3	ENSMUST00000053225.5
Prpf18	ENSMUST00000035721.8	bta-miR-134			Thoc7	ENSMUST00000065865.8	bta-miR-197			Tas2r143	ENSMUST00000057398.3	bta-miR-2284y				Itgal	ENSMUST00000117762.2	bta-miR-2387			Apod	ENSMUST00000130560.2	bta-miR-2411-5p				Anapc16	ENSMUST00000182898.2
Gm21092	ENSMUST00000178995.1	bta-miR-134			2310022B05Rik	ENSMUST00000034464.6	bta-miR-197			Tmc1	ENSMUST00000039500.3	bta-miR-2284y				S100a5	ENSMUST00000107329.2	bta-miR-2387			Arf3	ENSMUST00000053183.9	bta-miR-2411-5p				Ppapdc1b	ENSMUST00000139836.2
Tcf21	ENSMUST00000049930.7	bta-miR-134			Gm20499	ENSMUST00000140374.1	bta-miR-197			Sfrp2	ENSMUST00000029625.7	bta-miR-2284y				Lingo4	ENSMUST00000050975.3	bta-miR-2387			Rnf34	ENSMUST00000031434.6	bta-miR-2411-5p				Hoxc10	ENSMUST00000001699.7
Zdhhc9	ENSMUST00000037960.5	bta-miR-134			Phactr2	ENSMUST00000105545.5	bta-miR-197			Cd38	ENSMUST00000030964.4	bta-miR-2284y				Apln	ENSMUST00000039026.7	bta-miR-2387			Trp53inp2	ENSMUST00000043237.8	bta-miR-2411-5p				1110032F04Rik	ENSMUST00000054551.2
Sit1	ENSMUST00000030180.6	bta-miR-134			Cox6b1	ENSMUST00000075738.4	bta-miR-197			Ldlrad4	ENSMUST00000063775.3	bta-miR-2284y				Capn1	ENSMUST00000164843.2	bta-miR-2387			Nmb	ENSMUST00000026817.5	bta-miR-2411-5p				Naa60	ENSMUST00000186375.1
Coq5	ENSMUST00000040421.5	bta-miR-134			A730071L15Rik	ENSMUST00000181545.1	bta-miR-197			Spsb4	ENSMUST00000055433.4	bta-miR-2284y				Slc16a5	ENSMUST00000106532.3	bta-miR-2387			Ascl4	ENSMUST00000170396.2	bta-miR-2411-5p				Fbxo33	ENSMUST00000043204.7
Rgs7	ENSMUST00000027812.5	bta-miR-134			Cyb5r1	ENSMUST00000027726.8	bta-miR-197			Aptx	ENSMUST00000030119.4	bta-miR-2284y				Ppap2b	ENSMUST00000064139.7	bta-miR-2387			Mapre1	ENSMUST00000028981.8	bta-miR-2411-5p				Rdh10	ENSMUST00000027053.7
Tlx1	ENSMUST00000026236.10	bta-miR-134			C130074G19Rik	ENSMUST00000048308.5	bta-miR-197			Chd1	ENSMUST00000024620.6	bta-miR-2284y				Anxa5	ENSMUST00000029266.8	bta-miR-2387			Myh6	ENSMUST00000081857.7	bta-miR-2411-5p				Hsd17b12	ENSMUST00000028619.4
Srek1ip1	ENSMUST00000022230.9	bta-miR-134			A930011G23Rik	ENSMUST00000161148.1	bta-miR-197			Dstn	ENSMUST00000103172.3	bta-miR-2284y				4930523C07Rik	ENSMUST00000163892.2	bta-miR-2387			Cx3cl1	ENSMUST00000034230.5	bta-miR-2411-5p				Bik	ENSMUST00000016902.3
N28178	ENSMUST00000107975.2	bta-miR-134			Agtr1b	ENSMUST00000068316.7	bta-miR-197									Gm3625	ENSMUST00000170816.1	bta-miR-2387			Fut8	ENSMUST00000062804.7	bta-miR-2411-5p				Klf6	ENSMUST00000000080.6
1700088E04Rik	ENSMUST00000187550.1	bta-miR-134			Cdk5rap1	ENSMUST00000109731.2	bta-miR-197									Sypl2	ENSMUST00000029486.8	bta-miR-2387			Gm10176	ENSMUST00000159707.1	bta-miR-2411-5p				Zcchc3	ENSMUST00000099207.4
Nhlrc1	ENSMUST00000052747.2	bta-miR-134			Agtr1a	ENSMUST00000066412.7	bta-miR-197									Bace2	ENSMUST00000047275.6	bta-miR-2387			Tpk1	ENSMUST00000067888.8	bta-miR-2411-5p				Pmepa1	ENSMUST00000036248.7
Trp53i11	ENSMUST00000111266.2	bta-miR-134			Dnajb11	ENSMUST00000178320.1	bta-miR-197									4930558K02Rik	ENSMUST00000162676.1	bta-miR-2387			Tmbim7	ENSMUST00000014673.3	bta-miR-2411-5p				Flt4	ENSMUST00000020617.2
Timm23	ENSMUST00000170331.2	bta-miR-134			CTNND1	ENSMUST00000189772.1	bta-miR-197									Fbxo17	ENSMUST00000032818.7	bta-miR-2387			Oaz1	ENSMUST00000179172.2	bta-miR-2411-5p				March3	ENSMUST00000035278.6
Dph2	ENSMUST00000030265.3	bta-miR-134			Ctnnd1	ENSMUST00000111696.2	bta-miR-197									Gm4791	ENSMUST00000178065.1	bta-miR-2387			Ccrn4l	ENSMUST00000023849.9	bta-miR-2411-5p				Kctd17	ENSMUST00000166142.3
Slc14a1	ENSMUST00000091813.6	bta-miR-134			Ptpn9	ENSMUST00000034832.6	bta-miR-197									Gm15800	ENSMUST00000119892.3	bta-miR-2387			Olfml1	ENSMUST00000120990.1	bta-miR-2411-5p				Ptdss1	ENSMUST00000021990.3
Itgb1	ENSMUST00000090006.6	bta-miR-134			Nkx2-2	ENSMUST00000067075.6	bta-miR-197									Tmem216	ENSMUST00000025569.3	bta-miR-2387			Cdc25b	ENSMUST00000079857.8	bta-miR-2411-5p				Crtc3	ENSMUST00000122255.2
Ntm	ENSMUST00000075069.5	bta-miR-134			Rab3c	ENSMUST00000167824.1	bta-miR-197									M5C1000I18Rik	ENSMUST00000068526.6	bta-miR-2387			Ctxn1	ENSMUST00000053252.7	bta-miR-2411-5p				Xkr4	ENSMUST00000070533.4
Kidins220	ENSMUST00000066652.5	bta-miR-134			Rhoq	ENSMUST00000024956.9	bta-miR-197									0610010K14Rik	ENSMUST00000108575.3	bta-miR-2387			Tmem253	ENSMUST00000100638.2	bta-miR-2411-5p				Tmem170b	ENSMUST00000129449.1
Rab5b	ENSMUST00000000727.2	bta-miR-134			Ctr9	ENSMUST00000005749.5	bta-miR-197									Aif1l	ENSMUST00000001920.7	bta-miR-2387			2210010C04Rik	ENSMUST00000031931.5	bta-miR-2411-5p				Cnksr3	ENSMUST00000015346.6
Mbnl1	ENSMUST00000099087.2	bta-miR-134			Caps2	ENSMUST00000132994.1	bta-miR-197									Cldn9	ENSMUST00000085989.6	bta-miR-2387			Cpa4	ENSMUST00000049251.5	bta-miR-2411-5p				Hipk2	ENSMUST00000161779.2
Tmcc2	ENSMUST00000045473.10	bta-miR-134			Aldh8a1	ENSMUST00000042699.8	bta-miR-197									Osbpl7	ENSMUST00000090020.6	bta-miR-2387			Commd4	ENSMUST00000065358.7	bta-miR-2411-5p				Parvg	ENSMUST00000163667.1
Nab1	ENSMUST00000186764.1	bta-miR-134			Epgn	ENSMUST00000041516.8	bta-miR-197									Hars2	ENSMUST00000152954.2	bta-miR-2387			Caps2	ENSMUST00000132994.1	bta-miR-2411-5p				Zfp629	ENSMUST00000151107.2
Trim9	ENSMUST00000167755.1	bta-miR-134			Arl6ip1	ENSMUST00000032888.7	bta-miR-197									4933426M11Rik	ENSMUST00000068519.5	bta-miR-2387			Slc25a23	ENSMUST00000040280.8	bta-miR-2411-5p				Prkci	ENSMUST00000108249.3
Ssbp2	ENSMUST00000004094.9	bta-miR-134			Scn2b	ENSMUST00000170998.2	bta-miR-197									Cav1	ENSMUST00000115453.1	bta-miR-2387			Zfp92	ENSMUST00000033740.6	bta-miR-2411-5p				Tgoln1	ENSMUST00000070524.4
Foxp2	ENSMUST00000115477.2	bta-miR-134			Tspan12	ENSMUST00000120965.2	bta-miR-197									Mal	ENSMUST00000028854.9	bta-miR-2387			Akap10	ENSMUST00000102650.4	bta-miR-2411-5p				Rarb	ENSMUST00000063750.6
Ankrd50	ENSMUST00000094300.3	bta-miR-134			Ginm1	ENSMUST00000039763.8	bta-miR-197									Klk4	ENSMUST00000007161.6	bta-miR-2387			Foxk2	ENSMUST00000106113.1	bta-miR-2411-5p				Bcl2l10	ENSMUST00000034709.5
Nde1	ENSMUST00000115795.3	bta-miR-134			Unc50	ENSMUST00000027285.7	bta-miR-197									Tmem253	ENSMUST00000100638.2	bta-miR-2387			Gng4	ENSMUST00000021734.7	bta-miR-2411-5p				Pcyt1a	ENSMUST00000115137.2
Mat2a	ENSMUST00000059472.8	bta-miR-134			Hnrnpd	ENSMUST00000172361.2	bta-miR-197									Fbxo27	ENSMUST00000039998.5	bta-miR-2387			Slc25a35	ENSMUST00000018884.5	bta-miR-2411-5p				Gm10545	ENSMUST00000097612.2
Hdgf	ENSMUST00000005017.9	bta-miR-134			Zfp286	ENSMUST00000108705.2	bta-miR-197									Ahcy	ENSMUST00000054607.10	bta-miR-2387			Kctd8	ENSMUST00000054095.4	bta-miR-2411-5p				Car4	ENSMUST00000103194.4
Fam168b	ENSMUST00000167518.2	bta-miR-134			Brs3	ENSMUST00000033464.3	bta-miR-197									Pirt	ENSMUST00000123434.2	bta-miR-2387			5730596B20Rik	ENSMUST00000070587.3	bta-miR-2411-5p				Ipo9	ENSMUST00000041023.8
Stac2	ENSMUST00000017544.3	bta-miR-134			Smap1	ENSMUST00000027339.8	bta-miR-197									Mlip	ENSMUST00000185144.2	bta-miR-2387			Gm10735	ENSMUST00000099162.2	bta-miR-2411-5p				Pcx	ENSMUST00000068004.7
Hdx	ENSMUST00000113422.3	bta-miR-134			Cdk8	ENSMUST00000031640.9	bta-miR-197									Slitrk1	ENSMUST00000100322.2	bta-miR-2387			Arl6ip1	ENSMUST00000032888.7	bta-miR-2411-5p				Pak4	ENSMUST00000040531.8
Mmrn1	ENSMUST00000129603.1	bta-miR-134			Dynll2	ENSMUST00000020775.3	bta-miR-197									Glo1	ENSMUST00000024823.7	bta-miR-2387			Tmem263	ENSMUST00000095383.4	bta-miR-2411-5p				Lypla2	ENSMUST00000105852.2
Letmd1	ENSMUST00000037001.8	bta-miR-134			Dtnbp1	ENSMUST00000072329.8	bta-miR-197									Cox17	ENSMUST00000120495.1	bta-miR-2387			Adra2a	ENSMUST00000036700.5	bta-miR-2411-5p				Sik2	ENSMUST00000176824.2
Patz1	ENSMUST00000134089.2	bta-miR-134			Cln5	ENSMUST00000022721.6	bta-miR-197									P2ry4	ENSMUST00000053373.1	bta-miR-2387			Arfip2	ENSMUST00000131446.2	bta-miR-2411-5p				Adam19	ENSMUST00000011400.7
Triqk	ENSMUST00000183345.1	bta-miR-134			Cecr2	ENSMUST00000112686.2	bta-miR-197									Sema5b	ENSMUST00000120756.2	bta-miR-2387			Bcl2l2	ENSMUST00000133397.2	bta-miR-2411-5p				A530084C06Rik	ENSMUST00000170573.1
Otp	ENSMUST00000022195.11	bta-miR-134			8430419L09Rik	ENSMUST00000111915.2	bta-miR-197									Prr15	ENSMUST00000059138.4	bta-miR-2387			1700028J19Rik	ENSMUST00000037220.4	bta-miR-2411-5p				Ormdl3	ENSMUST00000052919.7
Slc30a9	ENSMUST00000162372.2	bta-miR-134			Adh6-ps1	ENSMUST00000171054.1	bta-miR-197									Ska2	ENSMUST00000020794.5	bta-miR-2387			Gm10109	ENSMUST00000072123.4	bta-miR-2411-5p				Mboat7	ENSMUST00000038608.8
Hapln4	ENSMUST00000007738.9	bta-miR-134			Esyt3	ENSMUST00000042158.7	bta-miR-197									Tom1l1	ENSMUST00000020849.3	bta-miR-2387			2310061N02Rik	ENSMUST00000050882.3	bta-miR-2411-5p				Ano1	ENSMUST00000121758.2
Vezf1	ENSMUST00000018521.5	bta-miR-134			Ss18	ENSMUST00000040964.7	bta-miR-197									Abhd12	ENSMUST00000056149.9	bta-miR-2387			P2ry4	ENSMUST00000053373.1	bta-miR-2411-5p				Zbtb40	ENSMUST00000049583.7
Sfmbt1	ENSMUST00000054230.5	bta-miR-134			Hmga1-rs1	ENSMUST00000105046.3	bta-miR-197									Xrcc6	ENSMUST00000100399.5	bta-miR-2387			Foxd4	ENSMUST00000058600.2	bta-miR-2411-5p				Cox10	ENSMUST00000049091.8
Syt14	ENSMUST00000016344.7	bta-miR-134			Zfp276	ENSMUST00000001092.9	bta-miR-197									Rph3al	ENSMUST00000121287.2	bta-miR-2387			Klb	ENSMUST00000031096.7	bta-miR-2411-5p				Cpeb1	ENSMUST00000098331.4
Mmp24	ENSMUST00000029141.5	bta-miR-134			Gng8	ENSMUST00000078182.4	bta-miR-197									Fam89b	ENSMUST00000116558.2	bta-miR-2387			Adam10	ENSMUST00000067880.7	bta-miR-2411-5p				Dlx3	ENSMUST00000092768.6
Gpc6	ENSMUST00000078849.5	bta-miR-134			Eps8	ENSMUST00000058210.7	bta-miR-197									Pigc	ENSMUST00000111594.2	bta-miR-2387			Trpm8	ENSMUST00000040210.8	bta-miR-2411-5p				Fbxo40	ENSMUST00000075869.7
Manbal	ENSMUST00000081202.5	bta-miR-134			Slc16a3	ENSMUST00000168579.2	bta-miR-197									mt-Nd4l	ENSMUST00000084013.1	bta-miR-2387			Ddr2	ENSMUST00000170800.2	bta-miR-2411-5p				Pbx1	ENSMUST00000176540.2
Lsm12	ENSMUST00000107156.3	bta-miR-134			Mc1r	ENSMUST00000098324.2	bta-miR-197									9930022D16Rik	ENSMUST00000055404.7	bta-miR-2387			Paqr8	ENSMUST00000189400.1	bta-miR-2411-5p				Mafa	ENSMUST00000062002.4
Antxr1	ENSMUST00000042025.9	bta-miR-134			Psen1	ENSMUST00000101225.1	bta-miR-197									Mc4r	ENSMUST00000057942.2	bta-miR-2387			Tpm4	ENSMUST00000003575.9	bta-miR-2411-5p				Ptgfrn	ENSMUST00000102694.3
Slc30a4	ENSMUST00000005952.5	bta-miR-134			Cd274	ENSMUST00000016640.7	bta-miR-197									Bzw1	ENSMUST00000050552.9	bta-miR-2387			Il1rn	ENSMUST00000114487.3	bta-miR-2411-5p				Irx6	ENSMUST00000034185.7
Med13	ENSMUST00000043624.8	bta-miR-134			Trem1	ENSMUST00000048782.6	bta-miR-197									Ankrd23	ENSMUST00000054665.4	bta-miR-2387			Atp1b2	ENSMUST00000047889.7	bta-miR-2411-5p				Grip2	ENSMUST00000162300.2
Cmtm6	ENSMUST00000035007.8	bta-miR-134			9330159N05Rik	ENSMUST00000180541.1	bta-miR-197									Dip2c	ENSMUST00000174552.2	bta-miR-2387			Sec14l1	ENSMUST00000090433.5	bta-miR-2411-5p				Gpr157	ENSMUST00000094451.3
Usp27x	ENSMUST00000191497.1	bta-miR-134			Hspa12a	ENSMUST00000066285.4	bta-miR-197									Elmo2	ENSMUST00000103091.3	bta-miR-2387			Opcml	ENSMUST00000115243.3	bta-miR-2411-5p				Fam102b	ENSMUST00000046924.4
Cep128	ENSMUST00000141429.2	bta-miR-134			Dok2	ENSMUST00000022698.7	bta-miR-197									Wdr82	ENSMUST00000020490.6	bta-miR-2387			Dr1	ENSMUST00000031190.4	bta-miR-2411-5p				Zfp518b	ENSMUST00000057258.5
Atxn7l3b	ENSMUST00000099276.3	bta-miR-134			Cpox	ENSMUST00000060077.5	bta-miR-197									Cd300lb	ENSMUST00000106581.2	bta-miR-2387			B3gnt1	ENSMUST00000053705.6	bta-miR-2411-5p				Snx30	ENSMUST00000030080.6
Rhoq	ENSMUST00000024956.9	bta-miR-134			Tmem128	ENSMUST00000087511.4	bta-miR-197									Npr1	ENSMUST00000029540.7	bta-miR-2387			Mrps28	ENSMUST00000042148.5	bta-miR-2411-5p				Plekhh2	ENSMUST00000047206.5
Rab3gap1	ENSMUST00000037649.5	bta-miR-134			Mga	ENSMUST00000079934.6	bta-miR-197									Mfap5	ENSMUST00000121656.1	bta-miR-2387			Calr	ENSMUST00000003912.6	bta-miR-2411-5p				Kcnj5	ENSMUST00000034533.5
Tgfa	ENSMUST00000032066.9	bta-miR-134			Agxt2	ENSMUST00000110542.2	bta-miR-197									Ube2d3	ENSMUST00000166033.1	bta-miR-2387			Vmac	ENSMUST00000164907.1	bta-miR-2411-5p				Slc4a4	ENSMUST00000148750.2
Il1rapl1	ENSMUST00000113966.2	bta-miR-134			C12orf54	ENSMUST00000189907.1	bta-miR-197									Jun	ENSMUST00000107094.1	bta-miR-2387			Anpep	ENSMUST00000107392.2	bta-miR-2411-5p				Fmr1	ENSMUST00000088546.6
Ppp1r10	ENSMUST00000087211.3	bta-miR-134			Zbtb42	ENSMUST00000174780.1	bta-miR-197									1700101E01Rik	ENSMUST00000157048.3	bta-miR-2387			Stac2	ENSMUST00000017544.3	bta-miR-2411-5p				Cd300lg	ENSMUST00000017453.6
Gm12689	ENSMUST00000094955.2	bta-miR-134			Rgs8	ENSMUST00000041776.6	bta-miR-197									Cdk5r2	ENSMUST00000160379.3	bta-miR-2387			Syn1	ENSMUST00000115345.2	bta-miR-2411-5p				Il6ra	ENSMUST00000029559.6
Gsx2	ENSMUST00000160104.1	bta-miR-134			Tmem259	ENSMUST00000052885.8	bta-miR-197									Ripk2	ENSMUST00000037035.6	bta-miR-2387			Trim44	ENSMUST00000102573.2	bta-miR-2411-5p				Ppp1r14c	ENSMUST00000043374.5
Irak1	ENSMUST00000114354.4	bta-miR-134			Rfc1	ENSMUST00000031092.9	bta-miR-197									Hpca	ENSMUST00000095807.4	bta-miR-2387			1700092M07Rik	ENSMUST00000163172.1	bta-miR-2411-5p				Thrb	ENSMUST00000091471.5
Gm9804	ENSMUST00000056234.3	bta-miR-134			Herc4	ENSMUST00000020258.8	bta-miR-197									Cfl2	ENSMUST00000078124.7	bta-miR-2387			Runx1	ENSMUST00000023673.8	bta-miR-2411-5p				Unc80	ENSMUST00000061620.10
Cps1	ENSMUST00000027144.7	bta-miR-134			Ascc3	ENSMUST00000035606.8	bta-miR-197									Npffr1	ENSMUST00000020287.6	bta-miR-2387			Sdpr	ENSMUST00000051572.7	bta-miR-2411-5p				Midn	ENSMUST00000042057.6
Cttnbp2nl	ENSMUST00000077548.6	bta-miR-134			Zic3	ENSMUST00000088627.5	bta-miR-197									Stard5	ENSMUST00000075418.8	bta-miR-2387			Kif22	ENSMUST00000032915.6	bta-miR-2411-5p				Irs2	ENSMUST00000040514.6
Etv5	ENSMUST00000079601.7	bta-miR-134			Pdia6	ENSMUST00000057288.5	bta-miR-197									Sv2c	ENSMUST00000161263.2	bta-miR-2387			Ube2l3	ENSMUST00000115699.2	bta-miR-2411-5p				Avl9	ENSMUST00000031805.8
Ubash3b	ENSMUST00000044155.9	bta-miR-134			Ina	ENSMUST00000037636.3	bta-miR-197									Gm26657	ENSMUST00000181745.1	bta-miR-2387			Med1	ENSMUST00000107545.3	bta-miR-2411-5p				Prdm11	ENSMUST00000111274.2
Tnfsf15	ENSMUST00000062246.6	bta-miR-134			Txndc12	ENSMUST00000030296.8	bta-miR-197									Map3k9	ENSMUST00000035987.7	bta-miR-2387			Rasl12	ENSMUST00000085453.4	bta-miR-2411-5p				Slc7a1	ENSMUST00000048116.9
D15Ertd621e	ENSMUST00000037270.3	bta-miR-134			Nmbr	ENSMUST00000190751.1	bta-miR-197									Sep15	ENSMUST00000106211.1	bta-miR-2387			Dedd2	ENSMUST00000058702.5	bta-miR-2411-5p				Pitx1	ENSMUST00000021968.6
Vgll4	ENSMUST00000032459.8	bta-miR-134			Oard1	ENSMUST00000046651.6	bta-miR-197									Marcksl1	ENSMUST00000062356.6	bta-miR-2387			Golga7	ENSMUST00000121783.2	bta-miR-2411-5p				Gprin3	ENSMUST00000051065.4
Grpel2	ENSMUST00000062991.7	bta-miR-134			Ept1	ENSMUST00000145167.2	bta-miR-197									Nucb1	ENSMUST00000033096.8	bta-miR-2387			Arpp21	ENSMUST00000111872.3	bta-miR-2411-5p				Marf1	ENSMUST00000090300.4
4933426M11Rik	ENSMUST00000068519.5	bta-miR-134			Bzw2	ENSMUST00000020856.4	bta-miR-197									Bloc1s5	ENSMUST00000035899.6	bta-miR-2387			Kansl1l	ENSMUST00000068168.4	bta-miR-2411-5p				Dpy19l4	ENSMUST00000084892.6
Eif3j1	ENSMUST00000028668.7	bta-miR-134			Atf6	ENSMUST00000027974.6	bta-miR-197									Fcer2a	ENSMUST00000005678.4	bta-miR-2387			Clgn	ENSMUST00000002259.7	bta-miR-2411-5p				Sybu	ENSMUST00000110267.2
Rfc5	ENSMUST00000086461.7	bta-miR-134			Farp1	ENSMUST00000026635.7	bta-miR-197									Ppp2r2a	ENSMUST00000089230.5	bta-miR-2387			Ar	ENSMUST00000052837.7	bta-miR-2411-5p				Sept8	ENSMUST00000117061.2
Dennd4b	ENSMUST00000129564.2	bta-miR-134			Ccnt1	ENSMUST00000169707.2	bta-miR-197									Gsdma2	ENSMUST00000093938.4	bta-miR-2387			G6pdx	ENSMUST00000004327.5	bta-miR-2411-5p				Sec22c	ENSMUST00000078547.5
Rnf103	ENSMUST00000064637.5	bta-miR-134			Xrcc6bp1	ENSMUST00000168520.1	bta-miR-197									Bmf	ENSMUST00000090219.7	bta-miR-2387			Lypd5	ENSMUST00000032683.4	bta-miR-2411-5p				Usp13	ENSMUST00000072312.6
Stx16	ENSMUST00000087908.4	bta-miR-134			Pum2	ENSMUST00000178015.2	bta-miR-197									Slc16a12	ENSMUST00000009522.3	bta-miR-2387			Rbm47	ENSMUST00000113726.2	bta-miR-2411-5p				Ccdc127	ENSMUST00000022063.8
Mapk4	ENSMUST00000159162.1	bta-miR-134			Morc2a	ENSMUST00000096441.3	bta-miR-197									E130309D02Rik	ENSMUST00000046418.2	bta-miR-2387			Arl5c	ENSMUST00000042971.10	bta-miR-2411-5p				Kmt2c	ENSMUST00000045291.8
Arcn1	ENSMUST00000034607.9	bta-miR-134			P2ry10	ENSMUST00000118666.2	bta-miR-197									Flt3	ENSMUST00000176456.2	bta-miR-2387			Rph3al	ENSMUST00000121287.2	bta-miR-2411-5p				Zscan20	ENSMUST00000097877.3
Sh2b3	ENSMUST00000086310.2	bta-miR-134			Lsm14b	ENSMUST00000058764.5	bta-miR-197									Foxred2	ENSMUST00000016696.7	bta-miR-2387			Cldn23	ENSMUST00000060128.5	bta-miR-2411-5p				Zfp91	ENSMUST00000038627.8
Fam168a	ENSMUST00000049053.7	bta-miR-134			Zfp92	ENSMUST00000033740.6	bta-miR-197									Tor3a	ENSMUST00000079625.5	bta-miR-2387			CDR1as	CDR1as	bta-miR-2411-5p				Rap1gap2	ENSMUST00000102521.2
Gltscr1	ENSMUST00000094821.3	bta-miR-134			Klk10	ENSMUST00000014058.9	bta-miR-197									Sp6	ENSMUST00000047997.7	bta-miR-2387			Naa50	ENSMUST00000161326.2	bta-miR-2411-5p				Tacr2	ENSMUST00000020278.5
Kras	ENSMUST00000111710.2	bta-miR-134			Meiob	ENSMUST00000024972.5	bta-miR-197									Pskh1	ENSMUST00000049699.8	bta-miR-2387			Gm6133	ENSMUST00000164064.1	bta-miR-2411-5p				E2f2	ENSMUST00000061721.5
Braf	ENSMUST00000002487.9	bta-miR-134			Map7d2	ENSMUST00000112471.3	bta-miR-197									Tmem109	ENSMUST00000038128.9	bta-miR-2387			Upk1a	ENSMUST00000006476.4	bta-miR-2411-5p				Bach2	ENSMUST00000171600.1
Slc5a1	ENSMUST00000011178.2	bta-miR-134			Ppil1	ENSMUST00000024802.8	bta-miR-197									Sycn	ENSMUST00000119180.2	bta-miR-2387			Fcer1a	ENSMUST00000049706.5	bta-miR-2411-5p				Mapt	ENSMUST00000106992.4
Dync1li2	ENSMUST00000041769.6	bta-miR-134			Meaf6	ENSMUST00000154689.2	bta-miR-197									Vamp3	ENSMUST00000030797.3	bta-miR-2387			Nkrf	ENSMUST00000057093.6	bta-miR-2411-5p				Slc29a4	ENSMUST00000058418.7
Celf2	ENSMUST00000170438.2	bta-miR-134			Haus4	ENSMUST00000022784.8	bta-miR-197									Asf1b	ENSMUST00000005607.8	bta-miR-2387			Myoz3	ENSMUST00000056533.7	bta-miR-2411-5p				Pknox2	ENSMUST00000177218.2
Chst7	ENSMUST00000044138.7	bta-miR-134			Zfp580	ENSMUST00000069324.5	bta-miR-197									Nav2	ENSMUST00000184945.2	bta-miR-2387			Srf	ENSMUST00000015749.5	bta-miR-2411-5p				Gatsl2	ENSMUST00000016088.8
Gdf11	ENSMUST00000026408.6	bta-miR-134			Tgoln1	ENSMUST00000070524.4	bta-miR-197									Rassf3	ENSMUST00000026902.7	bta-miR-2387			Prss55	ENSMUST00000171503.2	bta-miR-2411-5p				Gosr1	ENSMUST00000010536.8
Rab21	ENSMUST00000020343.7	bta-miR-134			Maml2	ENSMUST00000177755.1	bta-miR-197									Fndc5	ENSMUST00000102600.3	bta-miR-2387			Sytl4	ENSMUST00000113297.3	bta-miR-2411-5p				Mlec	ENSMUST00000112121.2
Hdac5	ENSMUST00000008999.6	bta-miR-134			Rtn4rl2	ENSMUST00000054514.5	bta-miR-197									Snai1	ENSMUST00000052631.7	bta-miR-2387			Sh3rf1	ENSMUST00000034060.5	bta-miR-2411-5p				Celf1	ENSMUST00000068726.7
Shisa3	ENSMUST00000087241.5	bta-miR-134			Ccr7	ENSMUST00000103134.3	bta-miR-197									Rap2c	ENSMUST00000053593.7	bta-miR-2387			Fxyd6	ENSMUST00000085939.6	bta-miR-2411-5p				Map4k5	ENSMUST00000110567.2
Fchsd2	ENSMUST00000032931.7	bta-miR-134			Csf1	ENSMUST00000118593.2	bta-miR-197									Epha8	ENSMUST00000030420.8	bta-miR-2387			Galnt6	ENSMUST00000159715.2	bta-miR-2411-5p				2900026A02Rik	ENSMUST00000050125.8
Ticam2	ENSMUST00000070084.4	bta-miR-134			Trpv2	ENSMUST00000018651.8	bta-miR-197									A4galt	ENSMUST00000049530.7	bta-miR-2387			Srrt	ENSMUST00000040873.7	bta-miR-2411-5p				Siae	ENSMUST00000002007.3
Gnao1	ENSMUST00000125716.2	bta-miR-134			Tdgf1	ENSMUST00000035075.8	bta-miR-197									Cdca7	ENSMUST00000102691.5	bta-miR-2387			Xpnpep2	ENSMUST00000077775.5	bta-miR-2411-5p				Fut9	ENSMUST00000084770.4
Stk40	ENSMUST00000094761.5	bta-miR-134			Fgfbp1	ENSMUST00000061299.7	bta-miR-197									Efnb1	ENSMUST00000052839.6	bta-miR-2387			Cst6	ENSMUST00000025764.5	bta-miR-2411-5p				Grin2b	ENSMUST00000053880.7
4833403I15Rik	ENSMUST00000025358.2	bta-miR-134			Gm12830	ENSMUST00000137570.1	bta-miR-197									Shb	ENSMUST00000061986.6	bta-miR-2387			Tmigd1	ENSMUST00000102495.2	bta-miR-2411-5p				Arhgef7	ENSMUST00000074856.7
Slco3a1	ENSMUST00000026897.8	bta-miR-134			Psrc1	ENSMUST00000102629.2	bta-miR-197									Trpd52l3	ENSMUST00000025727.4	bta-miR-2387			Pou2f2	ENSMUST00000175774.3	bta-miR-2411-5p				Eya3	ENSMUST00000081726.7
Tbx20	ENSMUST00000052946.5	bta-miR-134			Specc1l	ENSMUST00000105421.3	bta-miR-197									Sf3b5	ENSMUST00000105139.4	bta-miR-2387			9430015G10Rik	ENSMUST00000072554.7	bta-miR-2411-5p				Ulk2	ENSMUST00000004920.3
Tspan18	ENSMUST00000111265.3	bta-miR-134			D17H6S53E	ENSMUST00000061859.6	bta-miR-197									Nsun7	ENSMUST00000065530.7	bta-miR-2387			Tepp	ENSMUST00000098480.3	bta-miR-2411-5p				Utp11l	ENSMUST00000030738.7
Ppp2r5e	ENSMUST00000021447.7	bta-miR-134			Adamts5	ENSMUST00000023611.5	bta-miR-197									Fgf15	ENSMUST00000033389.5	bta-miR-2387			Ascl1	ENSMUST00000020243.7	bta-miR-2411-5p				Tsr2	ENSMUST00000112683.3
Ildr2	ENSMUST00000111416.1	bta-miR-134			Pianp	ENSMUST00000032479.5	bta-miR-197									E130309D14Rik	ENSMUST00000100866.2	bta-miR-2387			Tmem229b	ENSMUST00000070174.8	bta-miR-2411-5p				Col23a1	ENSMUST00000102765.3
Zdhhc23	ENSMUST00000036321.8	bta-miR-134			Acvr1	ENSMUST00000112599.2	bta-miR-197									Dcx	ENSMUST00000033642.4	bta-miR-2387			1500009C09Rik	ENSMUST00000143238.1	bta-miR-2411-5p				Scai	ENSMUST00000038874.6
Lamtor3	ENSMUST00000168345.1	bta-miR-134			Tcf7	ENSMUST00000086844.4	bta-miR-197									Ccdc157	ENSMUST00000093381.5	bta-miR-2387			Foxd2	ENSMUST00000068654.4	bta-miR-2411-5p				Tmed8	ENSMUST00000037418.5
Tulp1	ENSMUST00000041819.7	bta-miR-134			Cox17	ENSMUST00000120495.1	bta-miR-197									Slc34a2	ENSMUST00000094787.5	bta-miR-2387			Phb2	ENSMUST00000004375.10	bta-miR-2411-5p				Ccdc116	ENSMUST00000023452.8
Wdr20	ENSMUST00000095410.2	bta-miR-134			Tank	ENSMUST00000112502.2	bta-miR-197									Ppp1r14d	ENSMUST00000076084.5	bta-miR-2387			Ccdc102a	ENSMUST00000077955.5	bta-miR-2411-5p				Hoxc8	ENSMUST00000001703.7
Crim1	ENSMUST00000112498.2	bta-miR-134			Tmem164	ENSMUST00000101198.3	bta-miR-197									Tmem218	ENSMUST00000034632.8	bta-miR-2387			Tbc1d10b	ENSMUST00000120705.1	bta-miR-2411-5p				Cux1	ENSMUST00000004097.10
Proser2	ENSMUST00000054254.6	bta-miR-134			Snx30	ENSMUST00000030080.6	bta-miR-197									Psmd11	ENSMUST00000017572.8	bta-miR-2387			Tmem50a	ENSMUST00000030626.6	bta-miR-2411-5p				Pik3ip1	ENSMUST00000045153.5
Elp4	ENSMUST00000122965.2	bta-miR-134			Mycbp2	ENSMUST00000159855.2	bta-miR-197									Mif4gd	ENSMUST00000106507.3	bta-miR-2387			Fcer2a	ENSMUST00000005678.4	bta-miR-2411-5p				1810030O07Rik	ENSMUST00000060108.6
Golph3	ENSMUST00000059680.5	bta-miR-134			Il25	ENSMUST00000037863.5	bta-miR-197									Efr3a	ENSMUST00000015146.10	bta-miR-2387			Gdf10	ENSMUST00000168727.1	bta-miR-2411-5p				Dusp8	ENSMUST00000039926.4
Myo1h	ENSMUST00000169347.1	bta-miR-134			1110051M20Rik	ENSMUST00000102594.5	bta-miR-197									Adra2b	ENSMUST00000104934.1	bta-miR-2387			Atf3	ENSMUST00000027941.8	bta-miR-2411-5p				Plxna1	ENSMUST00000163139.2
Srsf2	ENSMUST00000092404.7	bta-miR-134			Crb3	ENSMUST00000097299.4	bta-miR-197									Chst2	ENSMUST00000036267.7	bta-miR-2387			Ceacam19	ENSMUST00000052605.7	bta-miR-2411-5p				Slc4a8	ENSMUST00000023776.7
Zbtb5	ENSMUST00000055028.8	bta-miR-134			Fn3krp	ENSMUST00000038096.7	bta-miR-197									Trim15	ENSMUST00000025329.7	bta-miR-2387			Rgs9bp	ENSMUST00000069912.5	bta-miR-2411-5p				Rfxank	ENSMUST00000075724.7
Scamp1	ENSMUST00000022197.9	bta-miR-134			Ankub1	ENSMUST00000099091.3	bta-miR-197									Gpr56	ENSMUST00000179619.2	bta-miR-2387			Usp46	ENSMUST00000119154.2	bta-miR-2411-5p				Hspa1b	ENSMUST00000172753.1
Lrch3	ENSMUST00000023491.7	bta-miR-134			Nubpl	ENSMUST00000040090.10	bta-miR-197									Zic2	ENSMUST00000075888.5	bta-miR-2387			B4galnt1	ENSMUST00000006914.9	bta-miR-2411-5p				Slc38a9	ENSMUST00000052514.4
Pik3ca	ENSMUST00000029201.8	bta-miR-134			Kat7	ENSMUST00000092766.6	bta-miR-197									Sarm1	ENSMUST00000108287.4	bta-miR-2387			BC051076	ENSMUST00000069773.6	bta-miR-2411-5p				Lrrc14	ENSMUST00000127208.2
Cep85l	ENSMUST00000095691.5	bta-miR-134			Chic2	ENSMUST00000075452.5	bta-miR-197									Dnajb1	ENSMUST00000005620.8	bta-miR-2387			Slpi	ENSMUST00000109367.4	bta-miR-2411-5p				Tagln	ENSMUST00000034590.2
Pde8b	ENSMUST00000162412.2	bta-miR-134			Clmp	ENSMUST00000034522.7	bta-miR-197									Ago1	ENSMUST00000097888.4	bta-miR-2387			Sp2	ENSMUST00000107626.2	bta-miR-2411-5p				Rnf217	ENSMUST00000081989.7
A4gnt	ENSMUST00000042553.7	bta-miR-134			Nup153	ENSMUST00000021803.9	bta-miR-197									Antxr2	ENSMUST00000031281.9	bta-miR-2387			Pcsk4	ENSMUST00000020340.9	bta-miR-2411-5p				Helz	ENSMUST00000106746.2
Dgki	ENSMUST00000101532.4	bta-miR-134			Serping1	ENSMUST00000111641.1	bta-miR-197									Hrasls5	ENSMUST00000025929.5	bta-miR-2387			Ly6g5b	ENSMUST00000172854.1	bta-miR-2411-5p				Hrct1	ENSMUST00000095109.4
Sox11	ENSMUST00000079063.6	bta-miR-134			Dcaf17	ENSMUST00000154704.2	bta-miR-197									Ccdc69	ENSMUST00000055040.7	bta-miR-2387			Rragc	ENSMUST00000030399.6	bta-miR-2411-5p				Rbfox2	ENSMUST00000171751.2
Pax8	ENSMUST00000153601.2	bta-miR-134			Pggt1b	ENSMUST00000025354.3	bta-miR-197									Hand1	ENSMUST00000160392.3	bta-miR-2387			Rell2	ENSMUST00000091932.6	bta-miR-2411-5p				Crybg3	ENSMUST00000044604.9
Rras2	ENSMUST00000069449.5	bta-miR-134			Slc13a1	ENSMUST00000031713.8	bta-miR-197									Hpgd	ENSMUST00000034026.8	bta-miR-2387			Cox17	ENSMUST00000120495.1	bta-miR-2411-5p				Ltc4s	ENSMUST00000101265.3
Smad6	ENSMUST00000041029.5	bta-miR-134			Gdap1	ENSMUST00000026879.7	bta-miR-197									Larp1b	ENSMUST00000065411.7	bta-miR-2387			Abl2	ENSMUST00000166172.3	bta-miR-2411-5p				Megf9	ENSMUST00000107359.3
Ralgps1	ENSMUST00000042615.7	bta-miR-134			Abhd3	ENSMUST00000117828.2	bta-miR-197									Plekhm2	ENSMUST00000084203.5	bta-miR-2387			Adcy3	ENSMUST00000124505.2	bta-miR-2411-5p				Nhej1	ENSMUST00000152855.1
Akap2	ENSMUST00000102903.2	bta-miR-134			Mypop	ENSMUST00000131087.1	bta-miR-197									Pcp4l1	ENSMUST00000111332.1	bta-miR-2387			Far2	ENSMUST00000032443.8	bta-miR-2411-5p				Prpf6	ENSMUST00000002529.6
Plxnc1	ENSMUST00000099337.3	bta-miR-134			Tchp	ENSMUST00000094441.5	bta-miR-197									Anks6	ENSMUST00000084616.2	bta-miR-2387			3830408C21Rik	ENSMUST00000095459.1	bta-miR-2411-5p				Gcat	ENSMUST00000006544.7
Wdr82	ENSMUST00000020490.6	bta-miR-134			Sf3b3	ENSMUST00000042012.5	bta-miR-197									Reep4	ENSMUST00000047218.3	bta-miR-2387			Pigb	ENSMUST00000093819.1	bta-miR-2411-5p				Stam	ENSMUST00000102960.5
B430305J03Rik	ENSMUST00000066298.2	bta-miR-134			Sertad4	ENSMUST00000155579.2	bta-miR-197									Tagap	ENSMUST00000036370.7	bta-miR-2387			Pfn2	ENSMUST00000066882.8	bta-miR-2411-5p				1700025G04Rik	ENSMUST00000044581.8
Gatc	ENSMUST00000139167.1	bta-miR-134			Crp	ENSMUST00000038495.3	bta-miR-197									Setd7	ENSMUST00000037141.7	bta-miR-2387			Ero1l	ENSMUST00000022378.7	bta-miR-2411-5p				Mrpl24	ENSMUST00000019854.7
Wdr11	ENSMUST00000084519.5	bta-miR-134			Ccr2	ENSMUST00000168841.1	bta-miR-197									Rqcd1	ENSMUST00000087215.6	bta-miR-2387			Soat1	ENSMUST00000189661.1	bta-miR-2411-5p				Ino80b	ENSMUST00000113935.2
Serpine1	ENSMUST00000041388.5	bta-miR-134			Jazf1	ENSMUST00000074541.5	bta-miR-197									Zfp606	ENSMUST00000098822.4	bta-miR-2387			Ctf2	ENSMUST00000076091.2	bta-miR-2411-5p				Tcf20	ENSMUST00000109510.3
Rag1	ENSMUST00000078494.5	bta-miR-134			Arg2	ENSMUST00000021550.6	bta-miR-197									Ppp2r2d	ENSMUST00000041097.7	bta-miR-2387			Sertm1	ENSMUST00000162201.1	bta-miR-2411-5p				Lsm3	ENSMUST00000040607.4
Pan3	ENSMUST00000176600.2	bta-miR-134			Clec1a	ENSMUST00000037481.7	bta-miR-197									Mtif3	ENSMUST00000066675.4	bta-miR-2387			Cdhr5	ENSMUST00000167263.2	bta-miR-2411-5p				Nup85	ENSMUST00000021085.5
Tmem184b	ENSMUST00000074991.3	bta-miR-134			Nrf1	ENSMUST00000115208.2	bta-miR-197									Vat1	ENSMUST00000040430.7	bta-miR-2387			Fut9	ENSMUST00000084770.4	bta-miR-2411-5p				Bcorl1	ENSMUST00000136348.2
Mbtd1	ENSMUST00000063718.5	bta-miR-134			Gucy2e	ENSMUST00000021259.3	bta-miR-197									Ttbk2	ENSMUST00000057135.8	bta-miR-2387			Park2	ENSMUST00000191124.1	bta-miR-2411-5p				Atp8b2	ENSMUST00000069805.8
Hs6st3	ENSMUST00000065904.3	bta-miR-134			Ppp3r2	ENSMUST00000029991.2	bta-miR-197									Efnb2	ENSMUST00000001319.8	bta-miR-2387			Mamld1	ENSMUST00000082088.4	bta-miR-2411-5p				Cyp4b1	ENSMUST00000102707.4
Gucy2f	ENSMUST00000042530.3	bta-miR-134			Prkcb	ENSMUST00000064989.6	bta-miR-197									Clec4f	ENSMUST00000014686.2	bta-miR-2387			Mesdc1	ENSMUST00000094216.4	bta-miR-2411-5p				Fgfr2	ENSMUST00000124096.2
Zbtb20	ENSMUST00000114694.3	bta-miR-134			Mpp3	ENSMUST00000100400.3	bta-miR-197									Slc25a41	ENSMUST00000058661.8	bta-miR-2387			Slc7a14	ENSMUST00000091259.3	bta-miR-2411-5p				H1f0	ENSMUST00000180086.1
Nrcam	ENSMUST00000020939.9	bta-miR-134			Nhlh2	ENSMUST00000066187.4	bta-miR-197									Als2	ENSMUST00000027178.7	bta-miR-2387			Mat2b	ENSMUST00000040167.5	bta-miR-2411-5p				Zfp503	ENSMUST00000043409.7
Zfp704	ENSMUST00000041124.7	bta-miR-134			Htr7	ENSMUST00000166074.1	bta-miR-197									Pigb	ENSMUST00000093819.1	bta-miR-2387			Prkaa1	ENSMUST00000051186.8	bta-miR-2411-5p				Pou3f4	ENSMUST00000078229.4
Psd3	ENSMUST00000038959.10	bta-miR-134			Zfp706	ENSMUST00000078976.7	bta-miR-197									9130011E15Rik	ENSMUST00000045396.7	bta-miR-2387			Awat1	ENSMUST00000096361.4	bta-miR-2411-5p				Elfn2	ENSMUST00000088592.4
Zfp462	ENSMUST00000098070.4	bta-miR-134			Fosl2	ENSMUST00000031017.9	bta-miR-197									Bmp10	ENSMUST00000032125.5	bta-miR-2387			Rdh19	ENSMUST00000077530.2	bta-miR-2411-5p				Jade1	ENSMUST00000026865.9
Palm2Akap2	ENSMUST00000150412.1	bta-miR-134			Kcnv1	ENSMUST00000022967.5	bta-miR-197									Med24	ENSMUST00000017354.7	bta-miR-2387			Gstm3	ENSMUST00000004136.9	bta-miR-2411-5p				Slc38a11	ENSMUST00000112420.2
Rpgrip1	ENSMUST00000111600.5	bta-miR-134			Pex12	ENSMUST00000018877.3	bta-miR-197									Pla2g2f	ENSMUST00000030526.6	bta-miR-2387			Pip4k2c	ENSMUST00000013970.7	bta-miR-2411-5p				Nsun4	ENSMUST00000165493.2
Strbp	ENSMUST00000028279.4	bta-miR-134			Olfr443-ps1	ENSMUST00000163240.1	bta-miR-197									Tmem55b	ENSMUST00000160835.2	bta-miR-2387			Clic4	ENSMUST00000037099.8	bta-miR-2411-5p				Lrrc8d	ENSMUST00000060531.10
Kat7	ENSMUST00000092766.6	bta-miR-134			Tef	ENSMUST00000109553.3	bta-miR-197									Vhl	ENSMUST00000035673.7	bta-miR-2387			Tifab	ENSMUST00000169652.1	bta-miR-2411-5p				Arhgef2	ENSMUST00000176500.2
Itgb8	ENSMUST00000026360.8	bta-miR-134			Gsk3b	ENSMUST00000023507.7	bta-miR-197									Prx	ENSMUST00000108355.1	bta-miR-2387			Idh3a	ENSMUST00000167866.1	bta-miR-2411-5p				Exoc7	ENSMUST00000106411.4
Msantd2	ENSMUST00000048604.6	bta-miR-134			Rin2	ENSMUST00000110005.2	bta-miR-197									Def8	ENSMUST00000065534.4	bta-miR-2387			Nipal1	ENSMUST00000087212.3	bta-miR-2411-5p				Rgma	ENSMUST00000094312.6
Plekha8	ENSMUST00000119706.2	bta-miR-134			Olfr605	ENSMUST00000080660.4	bta-miR-197									Tnfrsf12a	ENSMUST00000167059.2	bta-miR-2387			Thap11	ENSMUST00000040445.7	bta-miR-2411-5p				Atxn7l3b	ENSMUST00000099276.3
Zbtb10	ENSMUST00000155203.1	bta-miR-134			Nlgn1	ENSMUST00000108308.4	bta-miR-197									6030458C11Rik	ENSMUST00000057256.3	bta-miR-2387			Ankrd13a	ENSMUST00000102578.5	bta-miR-2411-5p
Otud7b	ENSMUST00000090785.3	bta-miR-134			1700025G04Rik	ENSMUST00000044581.8	bta-miR-197									Rraga	ENSMUST00000091064.7	bta-miR-2387			Btn1a1	ENSMUST00000041674.8	bta-miR-2411-5p
Zfp618	ENSMUST00000107415.2	bta-miR-134			Wdr13	ENSMUST00000033506.7	bta-miR-197									Gcnt4	ENSMUST00000171324.1	bta-miR-2387			Rpgrip1l	ENSMUST00000047783.8	bta-miR-2411-5p
Usp31	ENSMUST00000046929.6	bta-miR-134			Rfk	ENSMUST00000025617.3	bta-miR-197									Socs5	ENSMUST00000041369.6	bta-miR-2387			Gja4	ENSMUST00000053753.7	bta-miR-2411-5p
Cux1	ENSMUST00000004097.10	bta-miR-134			Dnajc9	ENSMUST00000022345.6	bta-miR-197									Aftph	ENSMUST00000177543.2	bta-miR-2387			St3gal2	ENSMUST00000034197.4	bta-miR-2411-5p
Cbx5	ENSMUST00000118152.2	bta-miR-134			Sst	ENSMUST00000004480.3	bta-miR-197									Cenpi	ENSMUST00000081064.6	bta-miR-2387			Tmem30b	ENSMUST00000042975.5	bta-miR-2411-5p
Lrrc15	ENSMUST00000064606.7	bta-miR-134			Riok3	ENSMUST00000025270.6	bta-miR-197									E2f4	ENSMUST00000015003.8	bta-miR-2387			Lce1m	ENSMUST00000029520.7	bta-miR-2411-5p
Stox2	ENSMUST00000110367.3	bta-miR-134			Xylt1	ENSMUST00000032892.5	bta-miR-197									Srgap2	ENSMUST00000097588.3	bta-miR-2387			Fam83d	ENSMUST00000029183.2	bta-miR-2411-5p
Mlxip	ENSMUST00000068237.6	bta-miR-134			Ebf1	ENSMUST00000081265.6	bta-miR-197									Polr2d	ENSMUST00000025106.3	bta-miR-2387			Zw10	ENSMUST00000034803.8	bta-miR-2411-5p
Stxbp1	ENSMUST00000077458.4	bta-miR-134			Trnt1	ENSMUST00000057578.10	bta-miR-197									Odf3l2	ENSMUST00000095464.2	bta-miR-2387			Senp1	ENSMUST00000044189.10	bta-miR-2411-5p
Suv420h1	ENSMUST00000113977.3	bta-miR-134			Ppp3ca	ENSMUST00000070198.8	bta-miR-197									Trpm6	ENSMUST00000040489.7	bta-miR-2387			Cenpn	ENSMUST00000034205.4	bta-miR-2411-5p
Usp9x	ENSMUST00000089302.5	bta-miR-134			Ubfd1	ENSMUST00000033158.4	bta-miR-197									Fblim1	ENSMUST00000006381.5	bta-miR-2387			Arf1	ENSMUST00000163300.2	bta-miR-2411-5p
Nhs	ENSMUST00000087085.4	bta-miR-134			Rnf182	ENSMUST00000059986.2	bta-miR-197									A730049H05Rik	ENSMUST00000057977.3	bta-miR-2387			Unc5d	ENSMUST00000168630.2	bta-miR-2411-5p
Neurl1b	ENSMUST00000053020.7	bta-miR-134			Akr1d1	ENSMUST00000040987.8	bta-miR-197									Sprr2e	ENSMUST00000068399.1	bta-miR-2387			Grap	ENSMUST00000004959.2	bta-miR-2411-5p
Rasa2	ENSMUST00000034984.7	bta-miR-134			Tsr2	ENSMUST00000112683.3	bta-miR-197									Mboat1	ENSMUST00000047311.9	bta-miR-2387			Esam	ENSMUST00000002011.8	bta-miR-2411-5p
Ptgs1	ENSMUST00000062069.5	bta-miR-134			Cacng2	ENSMUST00000019290.2	bta-miR-197									Stx3	ENSMUST00000069285.4	bta-miR-2387			Jph4	ENSMUST00000022819.6	bta-miR-2411-5p
Zfp219	ENSMUST00000067549.8	bta-miR-134			Slc29a3	ENSMUST00000119595.2	bta-miR-197									Srl	ENSMUST00000090500.4	bta-miR-2387			Tgif1	ENSMUST00000186358.1	bta-miR-2411-5p
Phlpp2	ENSMUST00000034175.4	bta-miR-134			Msrb1	ENSMUST00000101800.5	bta-miR-197									Foxm1	ENSMUST00000073316.7	bta-miR-2387			D930048N14Rik	ENSMUST00000117859.2	bta-miR-2411-5p
Mpp6	ENSMUST00000166318.2	bta-miR-134			Dmkn	ENSMUST00000041703.8	bta-miR-197									Fgd5	ENSMUST00000089334.3	bta-miR-2387			Cobl	ENSMUST00000172919.2	bta-miR-2411-5p
Dnajc18	ENSMUST00000025208.5	bta-miR-134			Nudt16	ENSMUST00000035179.7	bta-miR-197									Cdr2l	ENSMUST00000053288.5	bta-miR-2387			Stim2	ENSMUST00000117661.3	bta-miR-2411-5p
Grik3	ENSMUST00000030676.7	bta-miR-134			Cyld	ENSMUST00000043526.9	bta-miR-197									Pax3	ENSMUST00000087086.6	bta-miR-2387			Efnb3	ENSMUST00000004036.5	bta-miR-2411-5p
Adam22	ENSMUST00000088761.5	bta-miR-134			Trak1	ENSMUST00000045903.6	bta-miR-197									Tbx15	ENSMUST00000029462.5	bta-miR-2387			Hnrnpa0	ENSMUST00000007980.6	bta-miR-2411-5p
Dcaf10	ENSMUST00000155551.2	bta-miR-134			Nsg2	ENSMUST00000020537.3	bta-miR-197									Rnf122	ENSMUST00000046941.7	bta-miR-2387			Mapk14	ENSMUST00000004990.7	bta-miR-2411-5p
Fam134b	ENSMUST00000022881.8	bta-miR-134			Atxn7l3b	ENSMUST00000099276.3	bta-miR-197									Zfp281	ENSMUST00000047734.9	bta-miR-2387			Gtf3c3	ENSMUST00000041638.7	bta-miR-2411-5p
Kcnk12	ENSMUST00000055221.7	bta-miR-134			Susd4	ENSMUST00000085724.3	bta-miR-197									Mpl	ENSMUST00000102671.4	bta-miR-2387			Pcdh8	ENSMUST00000039568.5	bta-miR-2411-5p
Srrm4	ENSMUST00000076124.5	bta-miR-134			Rnd3	ENSMUST00000154545.1	bta-miR-197									Srsf2	ENSMUST00000092404.7	bta-miR-2387			Skap2	ENSMUST00000078214.5	bta-miR-2411-5p
Kdm2a	ENSMUST00000047898.8	bta-miR-134			Derl2	ENSMUST00000143850.2	bta-miR-197									Gm5464	ENSMUST00000100453.1	bta-miR-2387			Hmgb1	ENSMUST00000085546.7	bta-miR-2411-5p
Mga	ENSMUST00000079934.6	bta-miR-134			Dag1	ENSMUST00000166905.2	bta-miR-197									Fam132b	ENSMUST00000086861.6	bta-miR-2387			Gsdma3	ENSMUST00000107508.3	bta-miR-2411-5p
Bdnf	ENSMUST00000053317.6	bta-miR-134			Wnt8b	ENSMUST00000041163.4	bta-miR-197									Relb	ENSMUST00000094762.4	bta-miR-2387			Igsf6	ENSMUST00000047194.2	bta-miR-2411-5p
Slc38a7	ENSMUST00000040481.3	bta-miR-134			Lphn2	ENSMUST00000106128.2	bta-miR-197									Cnot10	ENSMUST00000070117.6	bta-miR-2387			Esr1	ENSMUST00000105590.2	bta-miR-2411-5p
Kirrel	ENSMUST00000159976.2	bta-miR-134			Hs3st5	ENSMUST00000168572.2	bta-miR-197									Prdm11	ENSMUST00000111274.2	bta-miR-2387			Cnr2	ENSMUST00000097843.3	bta-miR-2411-5p
Spats2l	ENSMUST00000167085.2	bta-miR-134			Sdc3	ENSMUST00000070478.3	bta-miR-197									Ywhaq	ENSMUST00000103002.2	bta-miR-2387			Gramd3	ENSMUST00000070166.5	bta-miR-2411-5p
St6galnac3	ENSMUST00000064460.5	bta-miR-134			Tril	ENSMUST00000127748.3	bta-miR-197									Sepn1	ENSMUST00000060435.6	bta-miR-2387			G6pc	ENSMUST00000019469.2	bta-miR-2411-5p
Lrrc4c	ENSMUST00000135431.2	bta-miR-134			Nek9	ENSMUST00000040992.7	bta-miR-197									Hsd3b6	ENSMUST00000029463.7	bta-miR-2387			Gpx7	ENSMUST00000030332.6	bta-miR-2411-5p
Ppp1r7	ENSMUST00000027494.5	bta-miR-134			1110057K04Rik	ENSMUST00000169104.1	bta-miR-197									Dapp1	ENSMUST00000029806.7	bta-miR-2387			Lrch3	ENSMUST00000023491.7	bta-miR-2411-5p
Sidt2	ENSMUST00000038488.10	bta-miR-134			Ppcs	ENSMUST00000030385.7	bta-miR-197									Pcyt2	ENSMUST00000026129.10	bta-miR-2387			Slc7a11	ENSMUST00000029297.4	bta-miR-2411-5p
Mfhas1	ENSMUST00000037666.5	bta-miR-134			Pitpna	ENSMUST00000143219.2	bta-miR-197									Gpr179	ENSMUST00000093942.4	bta-miR-2387			Tspyl4	ENSMUST00000047935.7	bta-miR-2411-5p
Cntn2	ENSMUST00000086521.5	bta-miR-134			Rxrb	ENSMUST00000044858.9	bta-miR-197									Tcf23	ENSMUST00000006818.2	bta-miR-2387			Naaladl1	ENSMUST00000044451.3	bta-miR-2411-5p
Slc5a3	ENSMUST00000113975.2	bta-miR-134			Prpf40b	ENSMUST00000145482.2	bta-miR-197									Rerg	ENSMUST00000032347.5	bta-miR-2387			Slc25a5	ENSMUST00000016463.3	bta-miR-2411-5p
Lrrc28	ENSMUST00000053950.3	bta-miR-134			F930017D23Rik	ENSMUST00000099888.2	bta-miR-197									Eomes	ENSMUST00000035020.9	bta-miR-2387			Il1a	ENSMUST00000028882.1	bta-miR-2411-5p
Tab1	ENSMUST00000023050.7	bta-miR-134			Fam3a	ENSMUST00000114143.4	bta-miR-197									Nedd1	ENSMUST00000020163.6	bta-miR-2387			A330017A19Rik	ENSMUST00000086675.3	bta-miR-2411-5p
Eif4e3	ENSMUST00000032151.2	bta-miR-134			St13	ENSMUST00000172107.2	bta-miR-197									Snx32	ENSMUST00000070172.4	bta-miR-2387			Meis2	ENSMUST00000110907.2	bta-miR-2411-5p
N4bp1	ENSMUST00000034074.7	bta-miR-134			Actbl2	ENSMUST00000054716.3	bta-miR-197									Exoc8	ENSMUST00000098312.2	bta-miR-2387			Cdk14	ENSMUST00000115451.2	bta-miR-2411-5p
Mfi2	ENSMUST00000023464.5	bta-miR-134			Insig1	ENSMUST00000059155.10	bta-miR-197									Gna13	ENSMUST00000020930.8	bta-miR-2387			Hspa1l	ENSMUST00000007248.4	bta-miR-2411-5p
Magix	ENSMUST00000115695.3	bta-miR-134			Atp6v1a	ENSMUST00000114666.3	bta-miR-197									Mfap2	ENSMUST00000071977.8	bta-miR-2387			Sema4a	ENSMUST00000029700.6	bta-miR-2411-5p
Zbtb1	ENSMUST00000042779.3	bta-miR-134			Maff	ENSMUST00000096350.4	bta-miR-197									Gpx4	ENSMUST00000105372.2	bta-miR-2387			Tmcc3	ENSMUST00000065060.6	bta-miR-2411-5p
Tmem260	ENSMUST00000111735.3	bta-miR-134			Ugcg	ENSMUST00000030074.7	bta-miR-197									Ttll3	ENSMUST00000038889.6	bta-miR-2387			Pkm	ENSMUST00000034834.10	bta-miR-2411-5p
Fam189a1	ENSMUST00000119118.2	bta-miR-134			Hs3st2	ENSMUST00000084628.3	bta-miR-197									Galnt1	ENSMUST00000000430.8	bta-miR-2387			Pdilt	ENSMUST00000033267.2	bta-miR-2411-5p
3110021N24Rik	ENSMUST00000178992.1	bta-miR-134			Tasp1	ENSMUST00000110079.3	bta-miR-197									Tjp2	ENSMUST00000099558.4	bta-miR-2387			Otub1	ENSMUST00000025679.5	bta-miR-2411-5p
Ankrd52	ENSMUST00000014642.4	bta-miR-134			Tnfsf15	ENSMUST00000062246.6	bta-miR-197									P2ry13	ENSMUST00000040622.1	bta-miR-2387			Col3a1	ENSMUST00000087883.7	bta-miR-2411-5p
Gprin3	ENSMUST00000051065.4	bta-miR-134			Apcdd1	ENSMUST00000096554.5	bta-miR-197									Slc9a1	ENSMUST00000030669.7	bta-miR-2387			G6b	ENSMUST00000097337.2	bta-miR-2411-5p
Etf1	ENSMUST00000025218.7	bta-miR-134			Mest	ENSMUST00000163949.3	bta-miR-197									Lman1l	ENSMUST00000044937.4	bta-miR-2387			Izumo1	ENSMUST00000033100.4	bta-miR-2411-5p
Lrrc14	ENSMUST00000127208.2	bta-miR-134			Fam122b	ENSMUST00000071023.6	bta-miR-197									Rab31	ENSMUST00000070673.7	bta-miR-2387			Ppic	ENSMUST00000025419.7	bta-miR-2411-5p
Rims2	ENSMUST00000082054.6	bta-miR-134			Trmt6	ENSMUST00000039554.6	bta-miR-197									Slc25a53	ENSMUST00000113069.3	bta-miR-2387			Slc35b1	ENSMUST00000021243.8	bta-miR-2411-5p
Gm608	ENSMUST00000119746.2	bta-miR-134			Nrp2	ENSMUST00000102822.3	bta-miR-197									Tspyl4	ENSMUST00000047935.7	bta-miR-2387			Gucy2f	ENSMUST00000042530.3	bta-miR-2411-5p
Nt5c2	ENSMUST00000086961.8	bta-miR-134			Gdpd4	ENSMUST00000041860.7	bta-miR-197									Hspa1l	ENSMUST00000007248.4	bta-miR-2387			Gsto1	ENSMUST00000026050.7	bta-miR-2411-5p
Fam169a	ENSMUST00000169863.2	bta-miR-134			Rnf125	ENSMUST00000050004.1	bta-miR-197									Trim25	ENSMUST00000107896.4	bta-miR-2387			Wls	ENSMUST00000068952.5	bta-miR-2411-5p
Aff3	ENSMUST00000095027.3	bta-miR-134			Mib1	ENSMUST00000052838.5	bta-miR-197									AI467606	ENSMUST00000056288.5	bta-miR-2387			Aak1	ENSMUST00000089519.7	bta-miR-2411-5p
Alkbh7	ENSMUST00000002737.6	bta-miR-134			4930447F04Rik	ENSMUST00000033525.2	bta-miR-197									Irs3	ENSMUST00000057314.3	bta-miR-2387			Laptm4b	ENSMUST00000022867.3	bta-miR-2411-5p
Hao1	ENSMUST00000028704.2	bta-miR-134			Gatad2a	ENSMUST00000065169.5	bta-miR-197									Dnpep	ENSMUST00000185419.1	bta-miR-2387			Nr5a1	ENSMUST00000112883.2	bta-miR-2411-5p
Acbd4	ENSMUST00000024492.9	bta-miR-134			Mbp	ENSMUST00000091789.5	bta-miR-197									Sec31b	ENSMUST00000063632.8	bta-miR-2387			Ralgps1	ENSMUST00000042615.7	bta-miR-2411-5p
Tmigd1	ENSMUST00000102495.2	bta-miR-134			Zfp395	ENSMUST00000066994.6	bta-miR-197									Mllt11	ENSMUST00000065482.5	bta-miR-2387			Ctf1	ENSMUST00000047393.5	bta-miR-2411-5p
Tmem248	ENSMUST00000065329.7	bta-miR-134			Alk	ENSMUST00000086639.4	bta-miR-197									Astl	ENSMUST00000059839.3	bta-miR-2387			Gng12	ENSMUST00000043148.7	bta-miR-2411-5p
Banf1	ENSMUST00000025762.9	bta-miR-134			Fam174b	ENSMUST00000107456.2	bta-miR-197									Penk	ENSMUST00000070375.7	bta-miR-2387			Chst12	ENSMUST00000043050.8	bta-miR-2411-5p
Cpsf6	ENSMUST00000176686.2	bta-miR-134			Ndrg2	ENSMUST00000004673.8	bta-miR-197									Klhl25	ENSMUST00000092073.6	bta-miR-2387			C1qa	ENSMUST00000046285.5	bta-miR-2411-5p
Daam1	ENSMUST00000085299.2	bta-miR-134			Nfatc1	ENSMUST00000170905.2	bta-miR-197									Aven	ENSMUST00000099588.3	bta-miR-2387			Abtb1	ENSMUST00000032169.5	bta-miR-2411-5p
Drp2	ENSMUST00000153424.2	bta-miR-134			Syngap1	ENSMUST00000081285.4	bta-miR-197									Polr3f	ENSMUST00000028914.3	bta-miR-2387			Gsc2	ENSMUST00000012279.4	bta-miR-2411-5p
Dvl2	ENSMUST00000190940.1	bta-miR-134			Arhgap11a	ENSMUST00000110948.2	bta-miR-197									Chst4	ENSMUST00000109222.2	bta-miR-2387			Glipr1l2	ENSMUST00000020434.3	bta-miR-2411-5p
Mcmbp	ENSMUST00000057557.8	bta-miR-134			Epm2a	ENSMUST00000069106.4	bta-miR-197									Pla2g10	ENSMUST00000115807.3	bta-miR-2387			Ddah1	ENSMUST00000029845.9	bta-miR-2411-5p
Lpcat4	ENSMUST00000028554.3	bta-miR-134			Uhrf1bp1l	ENSMUST00000020112.5	bta-miR-197									Col9a2	ENSMUST00000030372.5	bta-miR-2387			Sox6	ENSMUST00000166877.2	bta-miR-2411-5p
Angptl4	ENSMUST00000002360.10	bta-miR-134			Syncrip	ENSMUST00000174391.2	bta-miR-197									Apex2	ENSMUST00000112720.2	bta-miR-2387			Ptbp3	ENSMUST00000030076.6	bta-miR-2411-5p
Dimt1	ENSMUST00000022203.8	bta-miR-134			Scaper	ENSMUST00000037408.8	bta-miR-197									Dos	ENSMUST00000170219.3	bta-miR-2387			Lrrc75a	ENSMUST00000057194.8	bta-miR-2411-5p
Eif3f	ENSMUST00000033342.6	bta-miR-134			Eml2	ENSMUST00000120595.2	bta-miR-197									Arl4a	ENSMUST00000146905.1	bta-miR-2387			Trdn	ENSMUST00000095762.4	bta-miR-2411-5p
Kctd1	ENSMUST00000168989.2	bta-miR-134			Ube3a	ENSMUST00000107537.1	bta-miR-197									Cacng4	ENSMUST00000021066.3	bta-miR-2387			Dazl	ENSMUST00000010736.7	bta-miR-2411-5p
Vsig10l	ENSMUST00000107977.1	bta-miR-134			Zfp182	ENSMUST00000115333.3	bta-miR-197									Ptpn6	ENSMUST00000004377.9	bta-miR-2387			Eif5a2	ENSMUST00000060500.7	bta-miR-2411-5p
Nsun5	ENSMUST00000000940.9	bta-miR-134			Ostn	ENSMUST00000066852.8	bta-miR-197									Pglyrp1	ENSMUST00000032573.6	bta-miR-2387			Nuak2	ENSMUST00000082125.5	bta-miR-2411-5p
Bckdk	ENSMUST00000071056.8	bta-miR-134			Klf10	ENSMUST00000074043.5	bta-miR-197									Dph1	ENSMUST00000044949.5	bta-miR-2387			AI413582	ENSMUST00000154473.2	bta-miR-2411-5p
Idh2	ENSMUST00000107384.4	bta-miR-134			Mt3	ENSMUST00000034211.8	bta-miR-197									Mical3	ENSMUST00000098457.3	bta-miR-2387			Prkar2a	ENSMUST00000035220.6	bta-miR-2411-5p
Actn2	ENSMUST00000064204.8	bta-miR-134			Etf1	ENSMUST00000025218.7	bta-miR-197									Zfp775	ENSMUST00000061720.4	bta-miR-2387			Angpt4	ENSMUST00000028955.5	bta-miR-2411-5p
Cdk13	ENSMUST00000042365.7	bta-miR-134			Slco2a1	ENSMUST00000035148.7	bta-miR-197									Ndfip1	ENSMUST00000025293.3	bta-miR-2387			Aqp4	ENSMUST00000079081.6	bta-miR-2411-5p
Ankrd40	ENSMUST00000051221.7	bta-miR-134			Ccdc50	ENSMUST00000100026.4	bta-miR-197									Snx6	ENSMUST00000005798.8	bta-miR-2387			Mapk4	ENSMUST00000159162.1	bta-miR-2411-5p
Epn3	ENSMUST00000127305.1	bta-miR-134			Spsb4	ENSMUST00000055433.4	bta-miR-197									Prr24	ENSMUST00000169612.1	bta-miR-2387			Mob3c	ENSMUST00000030477.3	bta-miR-2411-5p
Ext1	ENSMUST00000077273.3	bta-miR-134			Il1a	ENSMUST00000028882.1	bta-miR-197									Naglu	ENSMUST00000001802.9	bta-miR-2387			Tbc1d22b	ENSMUST00000048677.7	bta-miR-2411-5p
Cnksr3	ENSMUST00000015346.6	bta-miR-134			Ryk	ENSMUST00000035142.7	bta-miR-197									Fktn	ENSMUST00000128667.2	bta-miR-2387			Sema3e	ENSMUST00000073957.6	bta-miR-2411-5p
Tspan14	ENSMUST00000047652.5	bta-miR-134			Suco	ENSMUST00000048377.5	bta-miR-197									Naa40	ENSMUST00000025675.9	bta-miR-2387			A830073O21Rik	ENSMUST00000169090.1	bta-miR-2411-5p
Traf4	ENSMUST00000017530.3	bta-miR-134			Mchr1	ENSMUST00000166855.1	bta-miR-197									Becn1	ENSMUST00000130916.2	bta-miR-2387			Trim28	ENSMUST00000005705.7	bta-miR-2411-5p
Camk2n1	ENSMUST00000050918.3	bta-miR-134			Zc3hav1l	ENSMUST00000058524.2	bta-miR-197									Sms	ENSMUST00000112529.2	bta-miR-2387			Alas2	ENSMUST00000066337.7	bta-miR-2411-5p
Zfp474	ENSMUST00000072666.3	bta-miR-134			Ppm1k	ENSMUST00000042766.3	bta-miR-197									Fbxo36	ENSMUST00000097672.3	bta-miR-2387			Spef1	ENSMUST00000028801.2	bta-miR-2411-5p
Itga9	ENSMUST00000044165.8	bta-miR-134			Cpne6	ENSMUST00000171643.1	bta-miR-197									Sufu	ENSMUST00000039922.7	bta-miR-2387			Mlf2	ENSMUST00000032214.8	bta-miR-2411-5p
Mtcl1	ENSMUST00000097291.4	bta-miR-134			Gng5	ENSMUST00000118280.1	bta-miR-197									1700001O22Rik	ENSMUST00000050003.8	bta-miR-2387			Zcchc16	ENSMUST00000112843.1	bta-miR-2411-5p
Magi2	ENSMUST00000101558.4	bta-miR-134			Ube2h	ENSMUST00000102993.4	bta-miR-197									Klhl20	ENSMUST00000111611.2	bta-miR-2387			Rhoj	ENSMUST00000055390.5	bta-miR-2411-5p
Pin1	ENSMUST00000034689.6	bta-miR-134			Ogfod1	ENSMUST00000109556.3	bta-miR-197									Tmem178b	ENSMUST00000061740.7	bta-miR-2387			Oxt	ENSMUST00000028764.5	bta-miR-2411-5p
Hoxb4	ENSMUST00000049241.8	bta-miR-134			Tgfbr2	ENSMUST00000061101.5	bta-miR-197									Zhx3	ENSMUST00000103111.3	bta-miR-2387			Dcp1b	ENSMUST00000112777.3	bta-miR-2411-5p
Fkbp15	ENSMUST00000084527.4	bta-miR-134			Ccdc181	ENSMUST00000027867.6	bta-miR-197									Wdr7	ENSMUST00000072726.5	bta-miR-2387			Arhgef16	ENSMUST00000030898.6	bta-miR-2411-5p
Polr1a	ENSMUST00000055296.8	bta-miR-134			5031439G07Rik	ENSMUST00000047144.7	bta-miR-197									E2f1	ENSMUST00000103145.5	bta-miR-2387			Tmc4	ENSMUST00000038743.9	bta-miR-2411-5p
Psmd11	ENSMUST00000017572.8	bta-miR-134			Dio2	ENSMUST00000082432.3	bta-miR-197									Lsm2	ENSMUST00000173004.1	bta-miR-2387			E130311K13Rik	ENSMUST00000061706.6	bta-miR-2411-5p
Mrpl15	ENSMUST00000156816.1	bta-miR-134			Cers3	ENSMUST00000066475.9	bta-miR-197									Plod3	ENSMUST00000004968.5	bta-miR-2387			1700052N19Rik	ENSMUST00000118544.2	bta-miR-2411-5p
Aven	ENSMUST00000099588.3	bta-miR-134			Fundc1	ENSMUST00000026016.7	bta-miR-197									Marveld1	ENSMUST00000061111.9	bta-miR-2387			Pianp	ENSMUST00000032479.5	bta-miR-2411-5p
Mms19	ENSMUST00000171561.2	bta-miR-134			Mtus2	ENSMUST00000071878.6	bta-miR-197									Dcaf7	ENSMUST00000058438.8	bta-miR-2387			Six5	ENSMUST00000049454.5	bta-miR-2411-5p
Kcnj4	ENSMUST00000057801.6	bta-miR-134			B3gnt9	ENSMUST00000136822.2	bta-miR-197									Cd72	ENSMUST00000098104.4	bta-miR-2387			Slc5a9	ENSMUST00000102721.2	bta-miR-2411-5p
Mxra8	ENSMUST00000030947.3	bta-miR-134			Csrnp3	ENSMUST00000122912.2	bta-miR-197									Krt84	ENSMUST00000023720.7	bta-miR-2387			Flt3	ENSMUST00000176456.2	bta-miR-2411-5p
Phf8	ENSMUST00000046950.7	bta-miR-134			Eya3	ENSMUST00000081726.7	bta-miR-197									Nipal2	ENSMUST00000040791.7	bta-miR-2387			Mthfd2	ENSMUST00000005810.6	bta-miR-2411-5p
Rars2	ENSMUST00000029968.8	bta-miR-134			Il13ra1	ENSMUST00000033418.7	bta-miR-197									Slc20a1	ENSMUST00000028880.4	bta-miR-2387			Pin1	ENSMUST00000034689.6	bta-miR-2411-5p
Lrrc8d	ENSMUST00000060531.10	bta-miR-134			Cbln2	ENSMUST00000068423.4	bta-miR-197									Mrrf	ENSMUST00000028250.3	bta-miR-2387			Stard7	ENSMUST00000110375.3	bta-miR-2411-5p
Nudt2	ENSMUST00000030154.6	bta-miR-134			Zfp687	ENSMUST00000019482.2	bta-miR-197									Lect1	ENSMUST00000165835.2	bta-miR-2387			Herpud2	ENSMUST00000008573.7	bta-miR-2411-5p
Grik2	ENSMUST00000105487.2	bta-miR-134			Fbxw7	ENSMUST00000107679.2	bta-miR-197									Slc29a3	ENSMUST00000119595.2	bta-miR-2387			Pgc	ENSMUST00000024782.6	bta-miR-2411-5p
Elfn2	ENSMUST00000088592.4	bta-miR-134			Clgn	ENSMUST00000002259.7	bta-miR-197									Wwox	ENSMUST00000004756.8	bta-miR-2387			Rabl3	ENSMUST00000023524.7	bta-miR-2411-5p
Nme2	ENSMUST00000021217.5	bta-miR-134			Btaf1	ENSMUST00000099494.3	bta-miR-197									Bend7	ENSMUST00000056914.6	bta-miR-2387			Tex9	ENSMUST00000085358.6	bta-miR-2411-5p
Gm20390	ENSMUST00000170303.1	bta-miR-134			Nmt2	ENSMUST00000081932.7	bta-miR-197									Ppp2r4	ENSMUST00000113601.4	bta-miR-2387			Pgf	ENSMUST00000004913.6	bta-miR-2411-5p
Gpx3	ENSMUST00000082430.4	bta-miR-134			Mrgprb1	ENSMUST00000094384.3	bta-miR-197									Mertk	ENSMUST00000014505.4	bta-miR-2387			Osbpl9	ENSMUST00000084366.7	bta-miR-2411-5p
Aldh1a1	ENSMUST00000087638.3	bta-miR-134			Taok3	ENSMUST00000092889.6	bta-miR-197									Snx9	ENSMUST00000002436.9	bta-miR-2387			Dtx1	ENSMUST00000031607.6	bta-miR-2411-5p
Tbc1d19	ENSMUST00000037337.6	bta-miR-134			Fam195b	ENSMUST00000034913.4	bta-miR-197									Tmem87a	ENSMUST00000090046.6	bta-miR-2387			Cnep1r1	ENSMUST00000095214.4	bta-miR-2411-5p
Rtn4	ENSMUST00000078830.5	bta-miR-134			Car12	ENSMUST00000071889.7	bta-miR-197									Thtpa	ENSMUST00000185121.2	bta-miR-2387			Ccdc178	ENSMUST00000025160.3	bta-miR-2411-5p
4932438A13Rik	ENSMUST00000057272.9	bta-miR-134			Cish	ENSMUST00000168260.1	bta-miR-197									Lhx6	ENSMUST00000112961.4	bta-miR-2387			Mylip	ENSMUST00000038275.9	bta-miR-2411-5p
					Prosc	ENSMUST00000033875.8	bta-miR-197									Gadl1	ENSMUST00000069651.7	bta-miR-2387			Rnf141	ENSMUST00000177236.2	bta-miR-2411-5p
					Mreg	ENSMUST00000048860.8	bta-miR-197									Mb21d1	ENSMUST00000034898.8	bta-miR-2387			Ifitm5	ENSMUST00000026562.4	bta-miR-2411-5p
					Mnd1	ENSMUST00000047368.6	bta-miR-197									Chtf8	ENSMUST00000177068.2	bta-miR-2387			Lzts2	ENSMUST00000039016.7	bta-miR-2411-5p
					mt-Nd6	ENSMUST00000082419.1	bta-miR-197									Trim47	ENSMUST00000106441.2	bta-miR-2387			Kcnj5	ENSMUST00000034533.5	bta-miR-2411-5p
					Ssh2	ENSMUST00000037912.6	bta-miR-197									Ttll5	ENSMUST00000040179.8	bta-miR-2387			Igfbp5	ENSMUST00000027377.8	bta-miR-2411-5p
					Rcor1	ENSMUST00000084968.8	bta-miR-197									Dbndd2	ENSMUST00000109349.3	bta-miR-2387			Draxin	ENSMUST00000030862.4	bta-miR-2411-5p
					Ipcef1	ENSMUST00000105617.2	bta-miR-197									9330171B17Rik	ENSMUST00000035939.6	bta-miR-2387			Soat2	ENSMUST00000023806.7	bta-miR-2411-5p
					Thumpd1	ENSMUST00000033236.7	bta-miR-197									Hdgfl1	ENSMUST00000055915.4	bta-miR-2387			Bai2	ENSMUST00000120204.2	bta-miR-2411-5p
					Parp11	ENSMUST00000039680.5	bta-miR-197									Josd2	ENSMUST00000035844.5	bta-miR-2387			Carns1	ENSMUST00000167055.1	bta-miR-2411-5p
					Ppapdc2	ENSMUST00000045674.3	bta-miR-197									Hlx	ENSMUST00000048572.6	bta-miR-2387			Tal2	ENSMUST00000030124.3	bta-miR-2411-5p
					Kpna6	ENSMUST00000102590.5	bta-miR-197									Prnp	ENSMUST00000091288.7	bta-miR-2387			Tmem106b	ENSMUST00000031556.8	bta-miR-2411-5p
					Ctsk	ENSMUST00000015664.3	bta-miR-197									Rras	ENSMUST00000044111.7	bta-miR-2387			Faim3	ENSMUST00000038829.6	bta-miR-2411-5p
					Syt11	ENSMUST00000107503.2	bta-miR-197									Tnfsf18	ENSMUST00000086084.1	bta-miR-2387			Chrnb4	ENSMUST00000034854.6	bta-miR-2411-5p
					Xpnpep3	ENSMUST00000041609.5	bta-miR-197									Atp4a	ENSMUST00000005692.7	bta-miR-2387			Tnfsf4	ENSMUST00000028024.4	bta-miR-2411-5p
					Acoxl	ENSMUST00000028859.2	bta-miR-197									Igsf8	ENSMUST00000139528.2	bta-miR-2387			Lrrn4	ENSMUST00000049787.2	bta-miR-2411-5p
					Mapt	ENSMUST00000106992.4	bta-miR-197									Ccl3	ENSMUST00000001008.5	bta-miR-2387			Nsdhl	ENSMUST00000033715.4	bta-miR-2411-5p
					Elavl1	ENSMUST00000098950.4	bta-miR-197									Il7r	ENSMUST00000003981.4	bta-miR-2387			Adamts6	ENSMUST00000065766.6	bta-miR-2411-5p
					Ccdc175	ENSMUST00000021494.4	bta-miR-197									Kdelr1	ENSMUST00000107719.2	bta-miR-2387			Myadml2	ENSMUST00000026134.2	bta-miR-2411-5p
					Nfkbib	ENSMUST00000032815.5	bta-miR-197									Sirpa	ENSMUST00000103203.2	bta-miR-2387			St6galnac3	ENSMUST00000064460.5	bta-miR-2411-5p
					Gab2	ENSMUST00000004622.5	bta-miR-197									Krtap8-1	ENSMUST00000072280.3	bta-miR-2387			6820408C15Rik	ENSMUST00000039961.6	bta-miR-2411-5p
					Erlin2	ENSMUST00000033873.7	bta-miR-197									Tmem44	ENSMUST00000140402.2	bta-miR-2387			Cplx2	ENSMUST00000026985.8	bta-miR-2411-5p
					Fst	ENSMUST00000022287.5	bta-miR-197									Hrct1	ENSMUST00000095109.4	bta-miR-2387			Fkbp10	ENSMUST00000001595.4	bta-miR-2411-5p
					Fam83c	ENSMUST00000029143.5	bta-miR-197									Prkar2a	ENSMUST00000035220.6	bta-miR-2387			1300002K09Rik	ENSMUST00000107783.2	bta-miR-2411-5p
					Mfap3l	ENSMUST00000160719.2	bta-miR-197									Eya1	ENSMUST00000027066.7	bta-miR-2387			Parp11	ENSMUST00000039680.5	bta-miR-2411-5p
					Gm4861	ENSMUST00000068546.5	bta-miR-197									Park2	ENSMUST00000191124.1	bta-miR-2387			Tmem216	ENSMUST00000025569.3	bta-miR-2411-5p
					Phyhip	ENSMUST00000003561.4	bta-miR-197									Ak2	ENSMUST00000102604.5	bta-miR-2387			Gm10295	ENSMUST00000094315.2	bta-miR-2411-5p
					Grin3a	ENSMUST00000093859.5	bta-miR-197									Gatsl3	ENSMUST00000020699.3	bta-miR-2387			Nup62cl	ENSMUST00000101212.3	bta-miR-2411-5p
					Neurl1b	ENSMUST00000053020.7	bta-miR-197									Mocs1	ENSMUST00000024797.10	bta-miR-2387			Slc16a1	ENSMUST00000046212.1	bta-miR-2411-5p
					Slc1a1	ENSMUST00000025875.4	bta-miR-197									Lpin2	ENSMUST00000129635.2	bta-miR-2387			Slc15a2	ENSMUST00000023616.3	bta-miR-2411-5p
					Fam126b	ENSMUST00000161600.2	bta-miR-197									Actb	ENSMUST00000100497.5	bta-miR-2387			Tra2a	ENSMUST00000031841.7	bta-miR-2411-5p
					Kcnd2	ENSMUST00000081542.5	bta-miR-197									Chst15	ENSMUST00000077472.4	bta-miR-2387			Bean1	ENSMUST00000171018.2	bta-miR-2411-5p
					Slc35e4	ENSMUST00000109995.1	bta-miR-197									Peli1	ENSMUST00000093290.6	bta-miR-2387			Kcnip1	ENSMUST00000101368.3	bta-miR-2411-5p
					Dlk1	ENSMUST00000056110.9	bta-miR-197									Ankrd33	ENSMUST00000070875.6	bta-miR-2387			Tmem144	ENSMUST00000168038.2	bta-miR-2411-5p
					Grm6	ENSMUST00000171427.2	bta-miR-197									Pced1b	ENSMUST00000059433.6	bta-miR-2387			Cyb5b	ENSMUST00000034400.3	bta-miR-2411-5p
					Efnb2	ENSMUST00000001319.8	bta-miR-197									Gjd2	ENSMUST00000090275.4	bta-miR-2387			Kctd9	ENSMUST00000078053.7	bta-miR-2411-5p
					Gareml	ENSMUST00000058045.4	bta-miR-197									Sgcg	ENSMUST00000077954.6	bta-miR-2387			Preb	ENSMUST00000088063.2	bta-miR-2411-5p
					Hcar1	ENSMUST00000164267.1	bta-miR-197									Gm9887	ENSMUST00000053451.1	bta-miR-2387			Cdkn1b	ENSMUST00000067327.5	bta-miR-2411-5p
					Gabra5	ENSMUST00000068456.6	bta-miR-197									Casq2	ENSMUST00000029454.6	bta-miR-2387			Zer1	ENSMUST00000044751.9	bta-miR-2411-5p
					Fam84a	ENSMUST00000020926.6	bta-miR-197									Gsdma	ENSMUST00000017348.2	bta-miR-2387			Rnf150	ENSMUST00000078525.5	bta-miR-2411-5p
					Stam	ENSMUST00000102960.5	bta-miR-197									Akap7	ENSMUST00000100012.2	bta-miR-2387			2510039O18Rik	ENSMUST00000103232.1	bta-miR-2411-5p
					Zzz3	ENSMUST00000106100.3	bta-miR-197									Hs1bp3	ENSMUST00000020927.8	bta-miR-2387			Krt84	ENSMUST00000023720.7	bta-miR-2411-5p
					Pla2g3	ENSMUST00000064265.7	bta-miR-197									Commd4	ENSMUST00000065358.7	bta-miR-2387			Stmn3	ENSMUST00000103045.3	bta-miR-2411-5p
					Rab33b	ENSMUST00000054387.6	bta-miR-197									Rassf2	ENSMUST00000028814.9	bta-miR-2387			Med12l	ENSMUST00000040325.8	bta-miR-2411-5p
					Syn2	ENSMUST00000009538.6	bta-miR-197									Sat2	ENSMUST00000108656.3	bta-miR-2387			Tbc1d10a	ENSMUST00000041042.7	bta-miR-2411-5p
					Coro1c	ENSMUST00000004646.7	bta-miR-197									Rnf14	ENSMUST00000170811.2	bta-miR-2387			Rp1	ENSMUST00000027032.4	bta-miR-2411-5p
					Unkl	ENSMUST00000039734.6	bta-miR-197									Tram2	ENSMUST00000037998.5	bta-miR-2387			Tmc3	ENSMUST00000039317.8	bta-miR-2411-5p
					Dnd1	ENSMUST00000061522.7	bta-miR-197									Cish	ENSMUST00000168260.1	bta-miR-2387			Gm12216	ENSMUST00000120776.2	bta-miR-2411-5p
					Apool	ENSMUST00000026599.4	bta-miR-197									Srcrb4d	ENSMUST00000111153.2	bta-miR-2387			Pmepa1	ENSMUST00000036248.7	bta-miR-2411-5p
					Pdk2	ENSMUST00000038431.7	bta-miR-197									B230217C12Rik	ENSMUST00000054783.4	bta-miR-2387			Nme4	ENSMUST00000025007.5	bta-miR-2411-5p
					Fam26e	ENSMUST00000069125.6	bta-miR-197									Wnt11	ENSMUST00000067495.3	bta-miR-2387			Map7d2	ENSMUST00000112471.3	bta-miR-2411-5p
					Mapk8	ENSMUST00000111945.3	bta-miR-197									Fnip2	ENSMUST00000076136.5	bta-miR-2387			Klf17	ENSMUST00000062747.5	bta-miR-2411-5p
					Arpc1a	ENSMUST00000031625.9	bta-miR-197									Kcna6	ENSMUST00000185333.1	bta-miR-2387			Zfyve27	ENSMUST00000169536.2	bta-miR-2411-5p
					Wdr26	ENSMUST00000162819.2	bta-miR-197									Lrp11	ENSMUST00000130590.2	bta-miR-2387			Kcnv1	ENSMUST00000022967.5	bta-miR-2411-5p
					4933426M11Rik	ENSMUST00000068519.5	bta-miR-197									Plekha6	ENSMUST00000105082.3	bta-miR-2387			Obfc1	ENSMUST00000049369.10	bta-miR-2411-5p
					Gm5447	ENSMUST00000070258.2	bta-miR-197									Zmiz1	ENSMUST00000162645.2	bta-miR-2387			Inpp5j	ENSMUST00000044507.6	bta-miR-2411-5p
					Cnpy4	ENSMUST00000110934.3	bta-miR-197									Ppp2r5a	ENSMUST00000067976.3	bta-miR-2387			Bmpr2	ENSMUST00000087435.6	bta-miR-2411-5p
					Lrrc39	ENSMUST00000029573.5	bta-miR-197									Elk3	ENSMUST00000008542.6	bta-miR-2387			Anxa11	ENSMUST00000022416.9	bta-miR-2411-5p
					March9	ENSMUST00000040307.5	bta-miR-197									Eif2s1	ENSMUST00000071230.7	bta-miR-2387			P2ry13	ENSMUST00000040622.1	bta-miR-2411-5p
					Ndrg4	ENSMUST00000073139.8	bta-miR-197									Zfp821	ENSMUST00000034163.8	bta-miR-2387			Rasgrp3	ENSMUST00000164192.2	bta-miR-2411-5p
					Prdm4	ENSMUST00000037646.7	bta-miR-197									Muc5b	ENSMUST00000165147.2	bta-miR-2387			Arpc2	ENSMUST00000113820.3	bta-miR-2411-5p
					4930563D23Rik	ENSMUST00000062638.5	bta-miR-197									Psmf1	ENSMUST00000042452.5	bta-miR-2387			Tnfaip2	ENSMUST00000102745.4	bta-miR-2411-5p
					Scamp5	ENSMUST00000046587.6	bta-miR-197									St3gal5	ENSMUST00000069994.5	bta-miR-2387			Prkra	ENSMUST00000002808.6	bta-miR-2411-5p
					Abi2	ENSMUST00000052332.9	bta-miR-197									Nipal1	ENSMUST00000087212.3	bta-miR-2387			Casq1	ENSMUST00000003554.5	bta-miR-2411-5p
					Gm26596	ENSMUST00000180464.1	bta-miR-197									Acsm2	ENSMUST00000098084.4	bta-miR-2387			Lenep	ENSMUST00000057431.5	bta-miR-2411-5p
					Wnt1	ENSMUST00000023734.7	bta-miR-197									Cabp7	ENSMUST00000009219.2	bta-miR-2387			Smc2	ENSMUST00000102915.4	bta-miR-2411-5p
					Dusp18	ENSMUST00000055931.4	bta-miR-197									Cyp2u1	ENSMUST00000106337.2	bta-miR-2387			Rap1gap	ENSMUST00000097837.5	bta-miR-2411-5p
					Otub1	ENSMUST00000025679.5	bta-miR-197									Enah	ENSMUST00000078719.7	bta-miR-2387			Slc46a1	ENSMUST00000001126.3	bta-miR-2411-5p
					Cmtr2	ENSMUST00000056972.5	bta-miR-197									Rasgef1b	ENSMUST00000031276.9	bta-miR-2387			Opalin	ENSMUST00000087176.6	bta-miR-2411-5p
					Lrrc4	ENSMUST00000062304.6	bta-miR-197									Casp3	ENSMUST00000093517.5	bta-miR-2387			Atp7a	ENSMUST00000055941.6	bta-miR-2411-5p
					Tiam1	ENSMUST00000114122.2	bta-miR-197									Serinc4	ENSMUST00000056312.4	bta-miR-2387			Vps45	ENSMUST00000015891.5	bta-miR-2411-5p
					Fgf2	ENSMUST00000138563.3	bta-miR-197									Ammecr1	ENSMUST00000041317.2	bta-miR-2387			Acacb	ENSMUST00000102582.2	bta-miR-2411-5p
					Chd3	ENSMUST00000108661.2	bta-miR-197									Pglyrp4	ENSMUST00000169698.2	bta-miR-2387			Ccdc6	ENSMUST00000147545.2	bta-miR-2411-5p
					Cplx2	ENSMUST00000026985.8	bta-miR-197									P4ha2	ENSMUST00000174616.2	bta-miR-2387			A930033H14Rik	ENSMUST00000170048.1	bta-miR-2411-5p
					Cd28	ENSMUST00000027165.2	bta-miR-197									Slc25a32	ENSMUST00000022908.8	bta-miR-2387			Trappc2	ENSMUST00000112192.2	bta-miR-2411-5p
					Abcc4	ENSMUST00000036554.7	bta-miR-197									Asb16	ENSMUST00000036467.4	bta-miR-2387			Pcif1	ENSMUST00000041643.3	bta-miR-2411-5p
					Cul5	ENSMUST00000120122.2	bta-miR-197									Mturn	ENSMUST00000190641.1	bta-miR-2387			Dlst	ENSMUST00000053811.8	bta-miR-2411-5p
					Bend7	ENSMUST00000056914.6	bta-miR-197									Zfyve19	ENSMUST00000102519.4	bta-miR-2387			Cdk5	ENSMUST00000030814.6	bta-miR-2411-5p
					Samd5	ENSMUST00000100070.2	bta-miR-197									Slc26a11	ENSMUST00000050880.7	bta-miR-2387			Fto	ENSMUST00000069718.8	bta-miR-2411-5p
					Gm21092	ENSMUST00000178995.1	bta-miR-197									Gk5	ENSMUST00000122383.2	bta-miR-2387			Josd1	ENSMUST00000023061.5	bta-miR-2411-5p
					Adam10	ENSMUST00000067880.7	bta-miR-197									Txnl4b	ENSMUST00000034159.2	bta-miR-2387			Tmem72	ENSMUST00000056623.7	bta-miR-2411-5p
					Hgf	ENSMUST00000030683.3	bta-miR-197									Med22	ENSMUST00000102899.4	bta-miR-2387			Ulk3	ENSMUST00000053230.6	bta-miR-2411-5p
					Dmrtc1a	ENSMUST00000120808.2	bta-miR-197									Tspan18	ENSMUST00000111265.3	bta-miR-2387			Nupr1	ENSMUST00000032961.3	bta-miR-2411-5p
					Tap1	ENSMUST00000170086.2	bta-miR-197									Nhej1	ENSMUST00000152855.1	bta-miR-2387			Etv4	ENSMUST00000164750.2	bta-miR-2411-5p
					Npvf	ENSMUST00000031853.7	bta-miR-197									Fam19a4	ENSMUST00000089295.4	bta-miR-2387			Zdhhc12	ENSMUST00000102865.5	bta-miR-2411-5p
					Casp7	ENSMUST00000026062.9	bta-miR-197									1810011H11Rik	ENSMUST00000039191.6	bta-miR-2387			Sfn	ENSMUST00000057311.3	bta-miR-2411-5p
					Fam198b	ENSMUST00000029567.8	bta-miR-197									Usb1	ENSMUST00000034245.9	bta-miR-2387			Il22ra1	ENSMUST00000102546.3	bta-miR-2411-5p
					Apmap	ENSMUST00000046399.6	bta-miR-197									Dffa	ENSMUST00000030816.3	bta-miR-2387			Xrcc6	ENSMUST00000100399.5	bta-miR-2411-5p
					Spata2	ENSMUST00000057627.10	bta-miR-197									Sorbs2	ENSMUST00000171337.3	bta-miR-2387			Wnt2b	ENSMUST00000029429.4	bta-miR-2411-5p
					Abcg4	ENSMUST00000034648.10	bta-miR-197									Ubap2	ENSMUST00000108068.2	bta-miR-2387			Samd10	ENSMUST00000060173.8	bta-miR-2411-5p
					Peg10	ENSMUST00000176204.2	bta-miR-197									Tnpo2	ENSMUST00000093360.5	bta-miR-2387			Pa2g4	ENSMUST00000026425.7	bta-miR-2411-5p
					Prkcz	ENSMUST00000103178.5	bta-miR-197									Aak1	ENSMUST00000089519.7	bta-miR-2387			Mrgprb2	ENSMUST00000052730.2	bta-miR-2411-5p
					Csrp2bp	ENSMUST00000028911.9	bta-miR-197									P2ry2	ENSMUST00000037540.3	bta-miR-2387			Vamp3	ENSMUST00000030797.3	bta-miR-2411-5p
					Sult1b1	ENSMUST00000031199.5	bta-miR-197									Gdf9	ENSMUST00000018382.6	bta-miR-2387			9930012K11Rik	ENSMUST00000058240.8	bta-miR-2411-5p
					Cebpa	ENSMUST00000042985.9	bta-miR-197									Parvb	ENSMUST00000023072.6	bta-miR-2387			Dcc	ENSMUST00000114943.4	bta-miR-2411-5p
					Vhl	ENSMUST00000035673.7	bta-miR-197									Fam161b	ENSMUST00000021659.1	bta-miR-2387			Mettl21b	ENSMUST00000116231.3	bta-miR-2411-5p
					Dnm1	ENSMUST00000113352.3	bta-miR-197									Pctp	ENSMUST00000020864.8	bta-miR-2387			Olfm3	ENSMUST00000081752.7	bta-miR-2411-5p
					Urad	ENSMUST00000100433.4	bta-miR-197									Mfn2	ENSMUST00000105716.3	bta-miR-2387			Spred2	ENSMUST00000093299.7	bta-miR-2411-5p
					Tspyl1	ENSMUST00000061372.6	bta-miR-197									Foxi1	ENSMUST00000060271.2	bta-miR-2387			Pcdh12	ENSMUST00000025311.5	bta-miR-2411-5p
					Pdgfc	ENSMUST00000029652.3	bta-miR-197									Scrt1	ENSMUST00000096365.3	bta-miR-2387			Rarb	ENSMUST00000063750.6	bta-miR-2411-5p
					Dcakd	ENSMUST00000021313.3	bta-miR-197									Hsd17b12	ENSMUST00000028619.4	bta-miR-2387			Urad	ENSMUST00000100433.4	bta-miR-2411-5p
					Inhba	ENSMUST00000164993.1	bta-miR-197									Porcn	ENSMUST00000082320.6	bta-miR-2387			Clic6	ENSMUST00000023670.3	bta-miR-2411-5p
					Cbln1	ENSMUST00000034076.9	bta-miR-197									Gng12	ENSMUST00000043148.7	bta-miR-2387			Hebp2	ENSMUST00000020000.5	bta-miR-2411-5p
					Nr2f2	ENSMUST00000032768.8	bta-miR-197									Mlx	ENSMUST00000107302.2	bta-miR-2387			Hhat	ENSMUST00000044190.6	bta-miR-2411-5p
					Sdf2	ENSMUST00000002133.8	bta-miR-197									Eya3	ENSMUST00000081726.7	bta-miR-2387			Epb4.1l3	ENSMUST00000112680.2	bta-miR-2411-5p
					Uts2r	ENSMUST00000039044.1	bta-miR-197									Tmprss11b	ENSMUST00000038448.6	bta-miR-2387			Fgf12	ENSMUST00000100024.1	bta-miR-2411-5p
					Gnat2	ENSMUST00000058669.9	bta-miR-197									Muc13	ENSMUST00000023520.6	bta-miR-2387			Zfp286	ENSMUST00000108705.2	bta-miR-2411-5p
					Rnf43	ENSMUST00000092800.6	bta-miR-197									Gfap	ENSMUST00000067444.4	bta-miR-2387			Morc4	ENSMUST00000033811.8	bta-miR-2411-5p
					Cttnbp2nl	ENSMUST00000077548.6	bta-miR-197									Eepd1	ENSMUST00000040677.5	bta-miR-2387			Dkk2	ENSMUST00000029665.5	bta-miR-2411-5p
					Rala	ENSMUST00000009003.7	bta-miR-197									Rhoc	ENSMUST00000176347.1	bta-miR-2387			Repin1	ENSMUST00000118229.1	bta-miR-2411-5p
					Fam126a	ENSMUST00000030849.7	bta-miR-197									Islr	ENSMUST00000041477.8	bta-miR-2387			Nol4l	ENSMUST00000035346.8	bta-miR-2411-5p
					Pax7	ENSMUST00000030508.8	bta-miR-197									Zscan12	ENSMUST00000053293.7	bta-miR-2387			Fbxo42	ENSMUST00000030757.9	bta-miR-2411-5p
					Fgf9	ENSMUST00000165526.2	bta-miR-197									Zcchc3	ENSMUST00000099207.4	bta-miR-2387			Golgb1	ENSMUST00000114812.2	bta-miR-2411-5p
					Lpcat2b	ENSMUST00000166599.1	bta-miR-197									Ampd3	ENSMUST00000005829.7	bta-miR-2387			Mstn	ENSMUST00000191197.1	bta-miR-2411-5p
					Ltb4r2	ENSMUST00000044554.4	bta-miR-197									Dennd1b	ENSMUST00000168527.2	bta-miR-2387			Rb1cc1	ENSMUST00000027040.7	bta-miR-2411-5p
					Uhmk1	ENSMUST00000123399.1	bta-miR-197									Rab15	ENSMUST00000021459.8	bta-miR-2387			Ctps	ENSMUST00000030381.7	bta-miR-2411-5p
					Bod1	ENSMUST00000058060.8	bta-miR-197									Rph3a	ENSMUST00000079204.5	bta-miR-2387			Diras1	ENSMUST00000055125.4	bta-miR-2411-5p
					Casp6	ENSMUST00000029626.8	bta-miR-197									Tm9sf1	ENSMUST00000120041.2	bta-miR-2387			Ocln	ENSMUST00000069756.5	bta-miR-2411-5p
					Tet2	ENSMUST00000098603.3	bta-miR-197									Itgb3	ENSMUST00000021028.4	bta-miR-2387			Fndc5	ENSMUST00000102600.3	bta-miR-2411-5p
					Nudt21	ENSMUST00000034204.9	bta-miR-197									Sephs1	ENSMUST00000027973.8	bta-miR-2387			Stx6	ENSMUST00000027743.7	bta-miR-2411-5p
					Rap1gap2	ENSMUST00000102521.2	bta-miR-197									Gphb5	ENSMUST00000051079.2	bta-miR-2387			Vstm4	ENSMUST00000053175.6	bta-miR-2411-5p
					Elac1	ENSMUST00000041138.2	bta-miR-197									Gulp1	ENSMUST00000162600.1	bta-miR-2387			C1qtnf5	ENSMUST00000114815.1	bta-miR-2411-5p
					Zfp46	ENSMUST00000069195.4	bta-miR-197									Arhgap15	ENSMUST00000055776.7	bta-miR-2387			Barhl1	ENSMUST00000050776.3	bta-miR-2411-5p
					Spata18	ENSMUST00000071077.8	bta-miR-197									Impad1	ENSMUST00000084949.2	bta-miR-2387			Npepps	ENSMUST00000001480.8	bta-miR-2411-5p
					Snca	ENSMUST00000163779.2	bta-miR-197									Vwa7	ENSMUST00000007245.2	bta-miR-2387			Fam76a	ENSMUST00000030696.5	bta-miR-2411-5p
					Ppp1r3f	ENSMUST00000150787.2	bta-miR-197									Gm10300	ENSMUST00000094662.1	bta-miR-2387			Jph1	ENSMUST00000038382.4	bta-miR-2411-5p
					4930544L04Rik	ENSMUST00000097982.2	bta-miR-197									Arhgap23	ENSMUST00000121799.2	bta-miR-2387			Fam43a	ENSMUST00000059078.3	bta-miR-2411-5p
					Nxph3	ENSMUST00000058866.7	bta-miR-197									Wasf2	ENSMUST00000084241.6	bta-miR-2387			Lamtor1	ENSMUST00000033131.6	bta-miR-2411-5p
					Snph	ENSMUST00000094456.4	bta-miR-197									Cplx3	ENSMUST00000045068.8	bta-miR-2387			Slc6a2	ENSMUST00000072939.6	bta-miR-2411-5p
					Tox3	ENSMUST00000109621.4	bta-miR-197									Ddx5	ENSMUST00000021062.6	bta-miR-2387			Nudt16l1	ENSMUST00000050881.8	bta-miR-2411-5p
					Mbnl1	ENSMUST00000099087.2	bta-miR-197									Dlx3	ENSMUST00000092768.6	bta-miR-2387			Armcx6	ENSMUST00000113194.2	bta-miR-2411-5p
					1700052N19Rik	ENSMUST00000118544.2	bta-miR-197									Nudt3	ENSMUST00000025050.6	bta-miR-2387			Fam126b	ENSMUST00000161600.2	bta-miR-2411-5p
					Yeats2	ENSMUST00000090052.5	bta-miR-197									Il1rn	ENSMUST00000114487.3	bta-miR-2387			Atp4b	ENSMUST00000033826.2	bta-miR-2411-5p
					Bend4	ENSMUST00000169190.1	bta-miR-197									Kctd12	ENSMUST00000184744.1	bta-miR-2387			Kif14	ENSMUST00000047817.6	bta-miR-2411-5p
					Mrps18b	ENSMUST00000025305.10	bta-miR-197									Vamp1	ENSMUST00000100942.3	bta-miR-2387			Por	ENSMUST00000122113.2	bta-miR-2411-5p
					Erh	ENSMUST00000021559.8	bta-miR-197									Phactr3	ENSMUST00000108917.2	bta-miR-2387			Dusp4	ENSMUST00000033930.4	bta-miR-2411-5p
					Chic1	ENSMUST00000116547.2	bta-miR-197									Oas1g	ENSMUST00000086368.6	bta-miR-2387			Gm6878	ENSMUST00000100448.2	bta-miR-2411-5p
					Hdgf	ENSMUST00000005017.9	bta-miR-197									A530084C06Rik	ENSMUST00000170573.1	bta-miR-2387			mt-Nd4l	ENSMUST00000084013.1	bta-miR-2411-5p
					B630005N14Rik	ENSMUST00000045235.5	bta-miR-197									Hoxc11	ENSMUST00000001701.3	bta-miR-2387			Pcdh7	ENSMUST00000094783.4	bta-miR-2411-5p
					Hif1an	ENSMUST00000040455.4	bta-miR-197									Gm15737	ENSMUST00000113434.1	bta-miR-2387			Smad4	ENSMUST00000025393.8	bta-miR-2411-5p
					Atg101	ENSMUST00000048393.6	bta-miR-197									Hspbp1	ENSMUST00000079970.4	bta-miR-2387			Phox2a	ENSMUST00000008090.10	bta-miR-2411-5p
					Sec22c	ENSMUST00000078547.5	bta-miR-197									Ngb	ENSMUST00000110176.1	bta-miR-2387			Acot11	ENSMUST00000102762.4	bta-miR-2411-5p
					Emc4	ENSMUST00000028551.3	bta-miR-197									Prkcsh	ENSMUST00000115331.3	bta-miR-2387			Pla2g6	ENSMUST00000174021.2	bta-miR-2411-5p
					Lphn3	ENSMUST00000120128.2	bta-miR-197									Limd2	ENSMUST00000045923.4	bta-miR-2387			Ubtd1	ENSMUST00000026170.1	bta-miR-2411-5p
					Sos2	ENSMUST00000035773.8	bta-miR-197									Stx4a	ENSMUST00000121705.2	bta-miR-2387			Gas7	ENSMUST00000108682.3	bta-miR-2411-5p
					Sphk1	ENSMUST00000106386.2	bta-miR-197									Suv39h1	ENSMUST00000115638.4	bta-miR-2387			Sept3	ENSMUST00000023095.7	bta-miR-2411-5p
					Nkap	ENSMUST00000016553.4	bta-miR-197									Mlc1	ENSMUST00000042594.7	bta-miR-2387			Timm50	ENSMUST00000081946.4	bta-miR-2411-5p
					Gpc2	ENSMUST00000161827.2	bta-miR-197									Chmp6	ENSMUST00000026434.7	bta-miR-2387			Arsb	ENSMUST00000091403.4	bta-miR-2411-5p
					Lphn1	ENSMUST00000141158.2	bta-miR-197									Rer1	ENSMUST00000030914.3	bta-miR-2387			4930544L04Rik	ENSMUST00000097982.2	bta-miR-2411-5p
					Cpsf7	ENSMUST00000038379.3	bta-miR-197									Cd47	ENSMUST00000084838.7	bta-miR-2387			Arhgap36	ENSMUST00000114904.4	bta-miR-2411-5p
					2310035C23Rik	ENSMUST00000086721.4	bta-miR-197									Gstt3	ENSMUST00000001715.4	bta-miR-2387			Tmem56	ENSMUST00000128909.2	bta-miR-2411-5p
					Uck2	ENSMUST00000053686.3	bta-miR-197									Hoxb13	ENSMUST00000062709.3	bta-miR-2387			Trmt6	ENSMUST00000039554.6	bta-miR-2411-5p
					Gpr114	ENSMUST00000166802.2	bta-miR-197									Grin2b	ENSMUST00000053880.7	bta-miR-2387			Slc7a6os	ENSMUST00000035925.5	bta-miR-2411-5p
					Phc1	ENSMUST00000081849.4	bta-miR-197									Glg1	ENSMUST00000169020.2	bta-miR-2387			Nrgn	ENSMUST00000065668.6	bta-miR-2411-5p
					Zc3h12b	ENSMUST00000082183.7	bta-miR-197									Siglec15	ENSMUST00000170760.2	bta-miR-2387			Gapt	ENSMUST00000058806.5	bta-miR-2411-5p
					Nt5c1a	ENSMUST00000068262.5	bta-miR-197									4921536K21Rik	ENSMUST00000020712.4	bta-miR-2387			Plp1	ENSMUST00000033800.7	bta-miR-2411-5p
					Mpp7	ENSMUST00000115869.2	bta-miR-197									Tfrc	ENSMUST00000023486.9	bta-miR-2387			Nicn1	ENSMUST00000035227.6	bta-miR-2411-5p
					Tmc1	ENSMUST00000039500.3	bta-miR-197									Prss44	ENSMUST00000098345.2	bta-miR-2387			Zcwpw1	ENSMUST00000035852.8	bta-miR-2411-5p
					Zfp263	ENSMUST00000162207.1	bta-miR-197									Prnd	ENSMUST00000110172.3	bta-miR-2387			5730409E04Rik	ENSMUST00000097886.3	bta-miR-2411-5p
					Mrgprx2	ENSMUST00000098433.4	bta-miR-197									Gm28045	ENSMUST00000136783.1	bta-miR-2387			Zbtb34	ENSMUST00000113158.2	bta-miR-2411-5p
					Tstd2	ENSMUST00000107772.2	bta-miR-197									Yipf2	ENSMUST00000034700.8	bta-miR-2387			Aplnr	ENSMUST00000057019.8	bta-miR-2411-5p
					Fbxo21	ENSMUST00000035579.6	bta-miR-197									Ncaph	ENSMUST00000110387.3	bta-miR-2387			Ugt8a	ENSMUST00000057944.7	bta-miR-2411-5p
					Insr	ENSMUST00000091291.4	bta-miR-197									Nos2	ENSMUST00000018610.6	bta-miR-2387			Fam84a	ENSMUST00000020926.6	bta-miR-2411-5p
					Lamp1	ENSMUST00000033824.6	bta-miR-197									Mgat5b	ENSMUST00000103027.4	bta-miR-2387			Fam53c	ENSMUST00000049281.6	bta-miR-2411-5p
					Tmem170	ENSMUST00000034431.1	bta-miR-197									Il6ra	ENSMUST00000029559.6	bta-miR-2387			Ndrg3	ENSMUST00000069600.7	bta-miR-2411-5p
					Svop	ENSMUST00000058472.7	bta-miR-197									Leng1	ENSMUST00000019878.7	bta-miR-2387			Lhfpl2	ENSMUST00000054274.2	bta-miR-2411-5p
					Taf11	ENSMUST00000114848.2	bta-miR-197									Fam84a	ENSMUST00000020926.6	bta-miR-2387			6330416G13Rik	ENSMUST00000077709.5	bta-miR-2411-5p
					Arl5b	ENSMUST00000069870.4	bta-miR-197									Ptplad1	ENSMUST00000036615.5	bta-miR-2387			Cdkl3	ENSMUST00000109077.3	bta-miR-2411-5p
					Grb14	ENSMUST00000028252.8	bta-miR-197									Fam129a	ENSMUST00000148810.2	bta-miR-2387			Anks1b	ENSMUST00000182356.2	bta-miR-2411-5p
					Slc45a3	ENSMUST00000177943.2	bta-miR-197									Lpxn	ENSMUST00000025601.6	bta-miR-2387			Cited4	ENSMUST00000094814.5	bta-miR-2411-5p
					5830462I19Rik	ENSMUST00000168137.1	bta-miR-197									Cacfd1	ENSMUST00000114007.2	bta-miR-2387			Slc25a29	ENSMUST00000021693.3	bta-miR-2411-5p
					Chchd3	ENSMUST00000066379.5	bta-miR-197									Cog3	ENSMUST00000049168.7	bta-miR-2387			Hykk	ENSMUST00000039742.7	bta-miR-2411-5p
					Pgs1	ENSMUST00000132676.2	bta-miR-197									Osbp	ENSMUST00000025590.9	bta-miR-2387			F11	ENSMUST00000034064.3	bta-miR-2411-5p
					Plekha2	ENSMUST00000064883.7	bta-miR-197									Mylk3	ENSMUST00000034133.8	bta-miR-2387			Cyp4a12b	ENSMUST00000094887.3	bta-miR-2411-5p
					Sh3bgrl2	ENSMUST00000113215.4	bta-miR-197									Nsdhl	ENSMUST00000033715.4	bta-miR-2387			Sumo1	ENSMUST00000091374.3	bta-miR-2411-5p
					Pml	ENSMUST00000085673.5	bta-miR-197									Pdyn	ENSMUST00000028883.6	bta-miR-2387			Ikzf4	ENSMUST00000133342.2	bta-miR-2411-5p
					BC089491	ENSMUST00000056589.7	bta-miR-197									Ikbkb	ENSMUST00000063401.4	bta-miR-2387			Chrm5	ENSMUST00000099589.3	bta-miR-2411-5p
					Mylk3	ENSMUST00000034133.8	bta-miR-197									Csnk1g1	ENSMUST00000034949.4	bta-miR-2387			AW549877	ENSMUST00000046633.8	bta-miR-2411-5p
					Ebf3	ENSMUST00000106118.3	bta-miR-197									Farsb	ENSMUST00000170217.2	bta-miR-2387			Tspan5	ENSMUST00000029800.3	bta-miR-2411-5p
					Adamts4	ENSMUST00000111315.2	bta-miR-197									Ccm2l	ENSMUST00000109800.1	bta-miR-2387			Tlx1	ENSMUST00000026236.10	bta-miR-2411-5p
					Trim17	ENSMUST00000047697.6	bta-miR-197									Gm4861	ENSMUST00000068546.5	bta-miR-2387			Hpcal4	ENSMUST00000059667.3	bta-miR-2411-5p
					Fgfr1op2	ENSMUST00000067404.7	bta-miR-197									Parp8	ENSMUST00000022239.6	bta-miR-2387			March10	ENSMUST00000138977.2	bta-miR-2411-5p
					Ccdc127	ENSMUST00000022063.8	bta-miR-197									Gtf3c2	ENSMUST00000088010.6	bta-miR-2387			Abr	ENSMUST00000094012.5	bta-miR-2411-5p
					Spp1	ENSMUST00000031243.9	bta-miR-197									Mtpn	ENSMUST00000031866.5	bta-miR-2387			Cd28	ENSMUST00000027165.2	bta-miR-2411-5p
					Gm281	ENSMUST00000144914.1	bta-miR-197									Itpr1	ENSMUST00000032192.6	bta-miR-2387			Numbl	ENSMUST00000079258.6	bta-miR-2411-5p
					Tbx4	ENSMUST00000000096.6	bta-miR-197									M1ap	ENSMUST00000113980.3	bta-miR-2387			Vwc2l	ENSMUST00000161937.1	bta-miR-2411-5p
					Lrrc15	ENSMUST00000064606.7	bta-miR-197									4930568D16Rik	ENSMUST00000028243.1	bta-miR-2387			L1cam	ENSMUST00000114430.2	bta-miR-2411-5p
					Hoxa10	ENSMUST00000125581.1	bta-miR-197									Gh	ENSMUST00000103071.3	bta-miR-2387			Bcat2	ENSMUST00000033098.8	bta-miR-2411-5p
					Lhfpl2	ENSMUST00000054274.2	bta-miR-197									Tktl1	ENSMUST00000010127.6	bta-miR-2387			Wbp11	ENSMUST00000116514.1	bta-miR-2411-5p
					Hipk3	ENSMUST00000028600.8	bta-miR-197									Usp25	ENSMUST00000023580.6	bta-miR-2387			Eno2	ENSMUST00000112476.2	bta-miR-2411-5p
					Hoxa6	ENSMUST00000062829.8	bta-miR-197									Mfsd7b	ENSMUST00000085635.4	bta-miR-2387			Gm26596	ENSMUST00000180464.1	bta-miR-2411-5p
					Gdf11	ENSMUST00000026408.6	bta-miR-197									Kcnk3	ENSMUST00000066295.2	bta-miR-2387			Nono	ENSMUST00000033673.6	bta-miR-2411-5p
					Ing4	ENSMUST00000032480.8	bta-miR-197									Otof	ENSMUST00000074171.7	bta-miR-2387			Npy6r	ENSMUST00000042747.3	bta-miR-2411-5p
					Lypd6b	ENSMUST00000028103.7	bta-miR-197									Calm3	ENSMUST00000019514.9	bta-miR-2387			Tac2	ENSMUST00000179960.2	bta-miR-2411-5p
					Snx14	ENSMUST00000165315.2	bta-miR-197									Mat2a	ENSMUST00000059472.8	bta-miR-2387			Sec14l3	ENSMUST00000068322.6	bta-miR-2411-5p
					Hnrnpa1	ENSMUST00000036004.10	bta-miR-197									A830073O21Rik	ENSMUST00000169090.1	bta-miR-2387			Fcho2	ENSMUST00000099277.5	bta-miR-2411-5p
					Samd12	ENSMUST00000078673.7	bta-miR-197									Hmgb3	ENSMUST00000072699.7	bta-miR-2387			Rffl	ENSMUST00000074515.5	bta-miR-2411-5p
					Nolc1	ENSMUST00000165017.1	bta-miR-197									Purg	ENSMUST00000070340.4	bta-miR-2387			Atp1b1	ENSMUST00000027863.7	bta-miR-2411-5p
					Fam196b	ENSMUST00000165963.2	bta-miR-197									1700025G04Rik	ENSMUST00000044581.8	bta-miR-2387			Impg2	ENSMUST00000069936.7	bta-miR-2411-5p
					Arap2	ENSMUST00000076623.5	bta-miR-197									Mcur1	ENSMUST00000021800.4	bta-miR-2387			Serpina3b	ENSMUST00000085052.2	bta-miR-2411-5p
					Tmem88	ENSMUST00000050140.5	bta-miR-197									Shmt2	ENSMUST00000026470.4	bta-miR-2387			Hif3a	ENSMUST00000108492.3	bta-miR-2411-5p
					G6pc	ENSMUST00000019469.2	bta-miR-197									Atp6v0e2	ENSMUST00000040361.5	bta-miR-2387			Slc22a17	ENSMUST00000050772.7	bta-miR-2411-5p
					Fam219a	ENSMUST00000108049.3	bta-miR-197									Sertad4	ENSMUST00000155579.2	bta-miR-2387			Pafah1b1	ENSMUST00000021091.9	bta-miR-2411-5p
					Akap7	ENSMUST00000100012.2	bta-miR-197									Syt14	ENSMUST00000016344.7	bta-miR-2387			Mtmr9	ENSMUST00000058679.5	bta-miR-2411-5p
					Trim2	ENSMUST00000107692.2	bta-miR-197									Tmem235	ENSMUST00000093905.2	bta-miR-2387			Mtf1	ENSMUST00000030723.2	bta-miR-2411-5p
					Atp8a1	ENSMUST00000037380.9	bta-miR-197									Tro	ENSMUST00000087258.4	bta-miR-2387			Fam172a	ENSMUST00000163257.2	bta-miR-2411-5p
					Zfp280d	ENSMUST00000183410.2	bta-miR-197									Slc39a9	ENSMUST00000085245.5	bta-miR-2387			Stx1b	ENSMUST00000106267.3	bta-miR-2411-5p
					Txnrd1	ENSMUST00000020484.6	bta-miR-197									Zbtb4	ENSMUST00000108639.2	bta-miR-2387			Syt16	ENSMUST00000110451.2	bta-miR-2411-5p
					Hrh1	ENSMUST00000088987.2	bta-miR-197									Lsm12	ENSMUST00000107156.3	bta-miR-2387			Ppt1	ENSMUST00000030412.5	bta-miR-2411-5p
					Tmem139	ENSMUST00000095987.3	bta-miR-197									Il13	ENSMUST00000020650.1	bta-miR-2387			Cyp2c55	ENSMUST00000025966.4	bta-miR-2411-5p
					Sptlc1	ENSMUST00000021920.6	bta-miR-197									Dnajc5g	ENSMUST00000066544.2	bta-miR-2387			Wnt10b	ENSMUST00000023732.6	bta-miR-2411-5p
					Qpct	ENSMUST00000040789.4	bta-miR-197									Gm4450	ENSMUST00000167753.2	bta-miR-2387			Npas3	ENSMUST00000101432.2	bta-miR-2411-5p
					Trim34a	ENSMUST00000143414.1	bta-miR-197									Lphn1	ENSMUST00000141158.2	bta-miR-2387			Psip1	ENSMUST00000030207.9	bta-miR-2411-5p
					Mon1b	ENSMUST00000179926.2	bta-miR-197									Lrrc10b	ENSMUST00000171400.2	bta-miR-2387			Zbtb4	ENSMUST00000108639.2	bta-miR-2411-5p
					Bicd1	ENSMUST00000086829.5	bta-miR-197									Kif21b	ENSMUST00000075164.5	bta-miR-2387			Ly6g6d	ENSMUST00000007259.3	bta-miR-2411-5p
					Jmjd8	ENSMUST00000026832.8	bta-miR-197									Vsx2	ENSMUST00000021665.6	bta-miR-2387			Cckbr	ENSMUST00000033189.4	bta-miR-2411-5p
					Dkk2	ENSMUST00000029665.5	bta-miR-197									Gpr50	ENSMUST00000070449.5	bta-miR-2387			Opa3	ENSMUST00000063976.8	bta-miR-2411-5p
					Arsi	ENSMUST00000040359.5	bta-miR-197									Hsd3b4	ENSMUST00000179429.1	bta-miR-2387			Slc13a2	ENSMUST00000001122.5	bta-miR-2411-5p
					Arhgap33	ENSMUST00000044338.4	bta-miR-197									Gm10681	ENSMUST00000178221.2	bta-miR-2387			4933426M11Rik	ENSMUST00000068519.5	bta-miR-2411-5p
					Faxc	ENSMUST00000029908.7	bta-miR-197									Rps6kl1	ENSMUST00000019379.7	bta-miR-2387			Rac1	ENSMUST00000080537.8	bta-miR-2411-5p
					Irs2	ENSMUST00000040514.6	bta-miR-197									Dcaf5	ENSMUST00000054145.6	bta-miR-2387			Cacfd1	ENSMUST00000114007.2	bta-miR-2411-5p
					Peg3	ENSMUST00000051209.5	bta-miR-197									Pfn1	ENSMUST00000018437.2	bta-miR-2387			Vsig1	ENSMUST00000033806.4	bta-miR-2411-5p
					Nsmaf	ENSMUST00000029910.6	bta-miR-197									Ncoa5	ENSMUST00000122070.1	bta-miR-2387			Rnf170	ENSMUST00000014022.9	bta-miR-2411-5p
					Rab17	ENSMUST00000027529.6	bta-miR-197									Pcyt1a	ENSMUST00000115137.2	bta-miR-2387			Lrp10	ENSMUST00000022782.8	bta-miR-2411-5p
					Prss33	ENSMUST00000059906.6	bta-miR-197									Efcab8	ENSMUST00000175856.1	bta-miR-2387			Kat2a	ENSMUST00000006973.6	bta-miR-2411-5p
					Cbll1	ENSMUST00000064240.7	bta-miR-197									Sap130	ENSMUST00000178164.2	bta-miR-2387			Thoc6	ENSMUST00000047436.5	bta-miR-2411-5p
					Smox	ENSMUST00000110179.3	bta-miR-197									Tspan5	ENSMUST00000029800.3	bta-miR-2387			Grina	ENSMUST00000023225.6	bta-miR-2411-5p
					Arrb1	ENSMUST00000098266.3	bta-miR-197									March10	ENSMUST00000138977.2	bta-miR-2387			Litaf	ENSMUST00000023143.8	bta-miR-2411-5p
					Rbm27	ENSMUST00000046972.8	bta-miR-197									R3hdm4	ENSMUST00000045628.8	bta-miR-2387			Akap17b	ENSMUST00000051906.7	bta-miR-2411-5p
					Glipr1l2	ENSMUST00000020434.3	bta-miR-197									4930571K23Rik	ENSMUST00000166958.1	bta-miR-2387			Hcrtr2	ENSMUST00000063140.9	bta-miR-2411-5p
					Usp13	ENSMUST00000072312.6	bta-miR-197									Abcc1	ENSMUST00000100167.4	bta-miR-2387			Tyr	ENSMUST00000004770.5	bta-miR-2411-5p
					Man2a1	ENSMUST00000086723.4	bta-miR-197									Hoxa2	ENSMUST00000014848.9	bta-miR-2387			Tmtc4	ENSMUST00000037726.8	bta-miR-2411-5p
					Dlg1	ENSMUST00000100001.4	bta-miR-197									Diap1	ENSMUST00000115634.2	bta-miR-2387			Rdh1	ENSMUST00000073639.5	bta-miR-2411-5p
					Lpin1	ENSMUST00000111067.3	bta-miR-197									Ppm1l	ENSMUST00000029355.7	bta-miR-2387			Rgp1	ENSMUST00000107886.3	bta-miR-2411-5p
					Vezf1	ENSMUST00000018521.5	bta-miR-197									Dnaja4	ENSMUST00000070070.7	bta-miR-2387			Ehd2	ENSMUST00000098799.3	bta-miR-2411-5p
					Atp7b	ENSMUST00000006742.5	bta-miR-197									Gm10742	ENSMUST00000099198.2	bta-miR-2387			Exoc6b	ENSMUST00000160197.2	bta-miR-2411-5p
					Fbxo33	ENSMUST00000043204.7	bta-miR-197									Nrip2	ENSMUST00000001561.6	bta-miR-2387			Jade1	ENSMUST00000026865.9	bta-miR-2411-5p
					Megf9	ENSMUST00000107359.3	bta-miR-197									Doc2b	ENSMUST00000021209.7	bta-miR-2387			R3hcc1l	ENSMUST00000026188.4	bta-miR-2411-5p
					Cxadr	ENSMUST00000023572.8	bta-miR-197									Tsc22d2	ENSMUST00000099090.2	bta-miR-2387			Ttc4	ENSMUST00000026480.7	bta-miR-2411-5p
					Ccdc81	ENSMUST00000041195.5	bta-miR-197									Triobp	ENSMUST00000109689.3	bta-miR-2387			Patz1	ENSMUST00000134089.2	bta-miR-2411-5p
					Nedd1	ENSMUST00000020163.6	bta-miR-197									Foxc2	ENSMUST00000054691.7	bta-miR-2387			Csf1	ENSMUST00000118593.2	bta-miR-2411-5p
					Mtmr12	ENSMUST00000038172.9	bta-miR-197									Ccdc174	ENSMUST00000037783.5	bta-miR-2387			Tspan2	ENSMUST00000029451.6	bta-miR-2411-5p
					Fam46c	ENSMUST00000061455.8	bta-miR-197									Slc25a34	ENSMUST00000038661.7	bta-miR-2387			Maml2	ENSMUST00000177755.1	bta-miR-2411-5p
					Scamp1	ENSMUST00000022197.9	bta-miR-197									Lhfpl2	ENSMUST00000054274.2	bta-miR-2387			Usp37	ENSMUST00000044260.5	bta-miR-2411-5p
					Kirrel	ENSMUST00000159976.2	bta-miR-197									Ulk3	ENSMUST00000053230.6	bta-miR-2387			Inadl	ENSMUST00000041284.4	bta-miR-2411-5p
					Crtac1	ENSMUST00000048630.6	bta-miR-197									Adcy7	ENSMUST00000169037.2	bta-miR-2387			Timm22	ENSMUST00000021203.6	bta-miR-2411-5p
					Zfp672	ENSMUST00000064786.6	bta-miR-197									Tmtc2	ENSMUST00000061506.8	bta-miR-2387			Gm5464	ENSMUST00000100453.1	bta-miR-2411-5p
					Frmpd4	ENSMUST00000112149.2	bta-miR-197									Anxa6	ENSMUST00000108883.4	bta-miR-2387			Gm10113	ENSMUST00000072437.3	bta-miR-2411-5p
					Antxr1	ENSMUST00000042025.9	bta-miR-197									Tnpo3	ENSMUST00000012679.9	bta-miR-2387			Homer1	ENSMUST00000079086.6	bta-miR-2411-5p
					Maea	ENSMUST00000114449.3	bta-miR-197									Ptchd2	ENSMUST00000047720.8	bta-miR-2387			Rspo4	ENSMUST00000042217.3	bta-miR-2411-5p
					Mfsd1	ENSMUST00000029344.8	bta-miR-197									Fancc	ENSMUST00000073029.6	bta-miR-2387			B3gnt2	ENSMUST00000062844.10	bta-miR-2411-5p
					Rcan3	ENSMUST00000030606.8	bta-miR-197									Hs3st3b1	ENSMUST00000094103.3	bta-miR-2387			Cacng5	ENSMUST00000106742.2	bta-miR-2411-5p
					Tmsb4x	ENSMUST00000112172.3	bta-miR-197									Rasl10b	ENSMUST00000175848.2	bta-miR-2387			Crabp2	ENSMUST00000005019.5	bta-miR-2411-5p
					Slc39a9	ENSMUST00000085245.5	bta-miR-197									Lypd1	ENSMUST00000159417.1	bta-miR-2387			Armc4	ENSMUST00000081275.4	bta-miR-2411-5p
					Reep4	ENSMUST00000047218.3	bta-miR-197									Ovol1	ENSMUST00000025861.1	bta-miR-2387			Zfp212	ENSMUST00000009411.8	bta-miR-2411-5p
					AW549877	ENSMUST00000046633.8	bta-miR-197									Tmem82	ENSMUST00000053263.8	bta-miR-2387			Abhd6	ENSMUST00000166497.2	bta-miR-2411-5p
					Tmprss11e	ENSMUST00000161306.1	bta-miR-197									Rbm5	ENSMUST00000182659.2	bta-miR-2387			Thsd4	ENSMUST00000098660.4	bta-miR-2411-5p
					Slc22a4	ENSMUST00000020586.6	bta-miR-197									Lzts1	ENSMUST00000185176.2	bta-miR-2387			Ccnyl1	ENSMUST00000114077.2	bta-miR-2411-5p
					Tal2	ENSMUST00000030124.3	bta-miR-197									Pigz	ENSMUST00000052174.2	bta-miR-2387			Chrd	ENSMUST00000007171.7	bta-miR-2411-5p
					Ptplb	ENSMUST00000061156.8	bta-miR-197									Rin1	ENSMUST00000025818.6	bta-miR-2387			Arhgap25	ENSMUST00000113637.3	bta-miR-2411-5p
					Asb7	ENSMUST00000124899.2	bta-miR-197									Nacc1	ENSMUST00000001975.4	bta-miR-2387			Prokr1	ENSMUST00000050887.7	bta-miR-2411-5p
					Tmem204	ENSMUST00000024984.6	bta-miR-197									Prdm2	ENSMUST00000105778.2	bta-miR-2387			Tfeb	ENSMUST00000086932.4	bta-miR-2411-5p
					Pafah1b1	ENSMUST00000021091.9	bta-miR-197									Prtg	ENSMUST00000055535.8	bta-miR-2387			Fbxo46	ENSMUST00000053109.3	bta-miR-2411-5p
					Cbfb	ENSMUST00000109392.2	bta-miR-197									Apbb2	ENSMUST00000159786.2	bta-miR-2387			Grk6	ENSMUST00000001115.9	bta-miR-2411-5p
					Ms4a18	ENSMUST00000177684.2	bta-miR-197									Ctnnbip1	ENSMUST00000030839.7	bta-miR-2387			Stk17b	ENSMUST00000027263.8	bta-miR-2411-5p
					Amigo3	ENSMUST00000085060.2	bta-miR-197									Slc1a7	ENSMUST00000106713.3	bta-miR-2387			Raph1	ENSMUST00000140485.2	bta-miR-2411-5p
					Dact1	ENSMUST00000061273.6	bta-miR-197									Stac	ENSMUST00000035083.7	bta-miR-2387			Abat	ENSMUST00000065987.8	bta-miR-2411-5p
					Taf1d	ENSMUST00000164079.2	bta-miR-197									Gm9979	ENSMUST00000069457.1	bta-miR-2387			Gm4980	ENSMUST00000178124.2	bta-miR-2411-5p
					Hdgfrp3	ENSMUST00000107305.2	bta-miR-197									Stat6	ENSMUST00000092074.6	bta-miR-2387			Tmem154	ENSMUST00000107682.1	bta-miR-2411-5p
					Tmem132a	ENSMUST00000120524.1	bta-miR-197									Sgsh	ENSMUST00000100172.2	bta-miR-2387			Ctdnep1	ENSMUST00000108593.2	bta-miR-2411-5p
					E2f7	ENSMUST00000073781.6	bta-miR-197									Ksr2	ENSMUST00000180430.1	bta-miR-2387			1110065P20Rik	ENSMUST00000106190.4	bta-miR-2411-5p
					Pla2g4e	ENSMUST00000090071.4	bta-miR-197									Slc9a3r2	ENSMUST00000019684.6	bta-miR-2387			Pim3	ENSMUST00000042818.9	bta-miR-2411-5p
					Zfp316	ENSMUST00000161448.2	bta-miR-197									Eif2s3x	ENSMUST00000050328.9	bta-miR-2387			Chrna2	ENSMUST00000022620.9	bta-miR-2411-5p
					Pcdh12	ENSMUST00000025311.5	bta-miR-197									Gm9112	ENSMUST00000113610.2	bta-miR-2387			Pdk4	ENSMUST00000019721.4	bta-miR-2411-5p
					Fancl	ENSMUST00000004120.3	bta-miR-197									Dll4	ENSMUST00000102517.3	bta-miR-2387			Yes1	ENSMUST00000072311.7	bta-miR-2411-5p
					Ppp4r4	ENSMUST00000021631.6	bta-miR-197									Ubald1	ENSMUST00000037843.6	bta-miR-2387			Umod	ENSMUST00000033263.4	bta-miR-2411-5p
					Dock7	ENSMUST00000075836.6	bta-miR-197									Il1b	ENSMUST00000028881.8	bta-miR-2387			Ina	ENSMUST00000037636.3	bta-miR-2411-5p
					St3gal6	ENSMUST00000137035.2	bta-miR-197									Pithd1	ENSMUST00000105851.3	bta-miR-2387			Ampd3	ENSMUST00000005829.7	bta-miR-2411-5p
					Cds1	ENSMUST00000031273.8	bta-miR-197									Esam	ENSMUST00000002011.8	bta-miR-2387			Sypl2	ENSMUST00000029486.8	bta-miR-2411-5p
					Crb2	ENSMUST00000050372.7	bta-miR-197									Grina	ENSMUST00000023225.6	bta-miR-2387			Ccdc42b	ENSMUST00000177908.1	bta-miR-2411-5p
					Psme4	ENSMUST00000041231.8	bta-miR-197									Phox2b	ENSMUST00000012664.9	bta-miR-2387			Rab3gap1	ENSMUST00000037649.5	bta-miR-2411-5p
					Hey2	ENSMUST00000019924.8	bta-miR-197									Jade1	ENSMUST00000026865.9	bta-miR-2387			Rimkla	ENSMUST00000049994.7	bta-miR-2411-5p
					Mef2a	ENSMUST00000156690.2	bta-miR-197									Wdr20	ENSMUST00000095410.2	bta-miR-2387			Efna1	ENSMUST00000029566.3	bta-miR-2411-5p
					Fkbp15	ENSMUST00000084527.4	bta-miR-197									Tmem98	ENSMUST00000040865.8	bta-miR-2387			Calcoco1	ENSMUST00000023818.4	bta-miR-2411-5p
					Cox10	ENSMUST00000049091.8	bta-miR-197									Hvcn1	ENSMUST00000072602.8	bta-miR-2387			Gnal	ENSMUST00000025402.8	bta-miR-2411-5p
					Abce1	ENSMUST00000080536.6	bta-miR-197									Per3	ENSMUST00000103204.5	bta-miR-2387			Car10	ENSMUST00000107863.2	bta-miR-2411-5p
					Pax3	ENSMUST00000087086.6	bta-miR-197									Tns4	ENSMUST00000017751.2	bta-miR-2387			Ralgapb	ENSMUST00000109486.3	bta-miR-2411-5p
					Cx3cr1	ENSMUST00000064165.3	bta-miR-197									Cebpa	ENSMUST00000042985.9	bta-miR-2387			Fcamr	ENSMUST00000027670.3	bta-miR-2411-5p
					Taf13	ENSMUST00000143054.1	bta-miR-197									Uox	ENSMUST00000121133.1	bta-miR-2387			Mctp2	ENSMUST00000079323.6	bta-miR-2411-5p
					2510009E07Rik	ENSMUST00000053336.7	bta-miR-197									Lrrc55	ENSMUST00000111601.1	bta-miR-2387			Ipcef1	ENSMUST00000105617.2	bta-miR-2411-5p
					Serpinb11	ENSMUST00000027566.2	bta-miR-197									Psca	ENSMUST00000023265.4	bta-miR-2387			Mc3r	ENSMUST00000038532.1	bta-miR-2411-5p
					Dab2ip	ENSMUST00000112987.2	bta-miR-197									Glyatl3	ENSMUST00000166343.1	bta-miR-2387			Cntn5	ENSMUST00000162484.2	bta-miR-2411-5p
					Gm12689	ENSMUST00000094955.2	bta-miR-197									Rab40c	ENSMUST00000167626.2	bta-miR-2387			Cdca7l	ENSMUST00000021592.10	bta-miR-2411-5p
					Nudt9	ENSMUST00000031250.8	bta-miR-197									Snx11	ENSMUST00000021246.3	bta-miR-2387			Nmnat2	ENSMUST00000043313.9	bta-miR-2411-5p
					Dnajc27	ENSMUST00000020986.8	bta-miR-197									Tecpr1	ENSMUST00000085701.6	bta-miR-2387			Napepld	ENSMUST00000115217.2	bta-miR-2411-5p
					Ncoa3	ENSMUST00000088095.5	bta-miR-197									Tagln	ENSMUST00000034590.2	bta-miR-2387			Wdr1	ENSMUST00000005234.9	bta-miR-2411-5p
					Rnf145	ENSMUST00000019333.4	bta-miR-197									Araf	ENSMUST00000001155.5	bta-miR-2387			Pcgf2	ENSMUST00000179765.2	bta-miR-2411-5p
					Zfp697	ENSMUST00000056096.9	bta-miR-197									Tbx19	ENSMUST00000027859.6	bta-miR-2387			Plekhm3	ENSMUST00000097713.1	bta-miR-2411-5p
					Wdhd1	ENSMUST00000111791.2	bta-miR-197									Kcne4	ENSMUST00000057262.7	bta-miR-2387			Pard6a	ENSMUST00000098444.3	bta-miR-2411-5p
					Ago2	ENSMUST00000044113.10	bta-miR-197									4930402H24Rik	ENSMUST00000044766.9	bta-miR-2387			Pla2g15	ENSMUST00000034377.6	bta-miR-2411-5p
					Cldn18	ENSMUST00000136429.2	bta-miR-197									Peak1	ENSMUST00000188142.1	bta-miR-2387			Sidt2	ENSMUST00000038488.10	bta-miR-2411-5p
					Rassf4	ENSMUST00000035842.4	bta-miR-197									Plxnb3	ENSMUST00000002079.6	bta-miR-2387			Egr2	ENSMUST00000048289.8	bta-miR-2411-5p
					Tnpo1	ENSMUST00000109399.3	bta-miR-197									Asb4	ENSMUST00000043294.6	bta-miR-2387			Prelp	ENSMUST00000048432.5	bta-miR-2411-5p
					1810011O10Rik	ENSMUST00000052622.5	bta-miR-197									Lrig2	ENSMUST00000046316.6	bta-miR-2387			Palm2	ENSMUST00000102905.2	bta-miR-2411-5p
					Agr2	ENSMUST00000020898.6	bta-miR-197									Gdpd4	ENSMUST00000041860.7	bta-miR-2387			Gldn	ENSMUST00000056740.5	bta-miR-2411-5p
					Lrrc4c	ENSMUST00000135431.2	bta-miR-197									Gls	ENSMUST00000114510.2	bta-miR-2387			Irs3	ENSMUST00000057314.3	bta-miR-2411-5p
					Axl	ENSMUST00000002677.5	bta-miR-197									Mtf1	ENSMUST00000030723.2	bta-miR-2387			Stxbp1	ENSMUST00000077458.4	bta-miR-2411-5p
					Arhgef3	ENSMUST00000049206.5	bta-miR-197									Ephb2	ENSMUST00000105845.3	bta-miR-2387			Zfp512	ENSMUST00000076264.4	bta-miR-2411-5p
					Cebpzos	ENSMUST00000063817.5	bta-miR-197									Shroom4	ENSMUST00000089520.2	bta-miR-2387			Ppp2r2a	ENSMUST00000089230.5	bta-miR-2411-5p
					Nfyb	ENSMUST00000130911.2	bta-miR-197									Grik4	ENSMUST00000114865.2	bta-miR-2387			Grb10	ENSMUST00000093321.6	bta-miR-2411-5p
					Ncan	ENSMUST00000002412.8	bta-miR-197									Serf2	ENSMUST00000139253.2	bta-miR-2387			Wdr55	ENSMUST00000049323.7	bta-miR-2411-5p
					Lrrc8c	ENSMUST00000067924.7	bta-miR-197									Ubap1	ENSMUST00000072866.6	bta-miR-2387			4732456N10Rik	ENSMUST00000023714.4	bta-miR-2411-5p
					P2rx1	ENSMUST00000021141.8	bta-miR-197									Rnf39	ENSMUST00000040498.6	bta-miR-2387			Slc10a5	ENSMUST00000078748.3	bta-miR-2411-5p
					Rab40c	ENSMUST00000167626.2	bta-miR-197									Fhl5	ENSMUST00000029922.8	bta-miR-2387			Rhbdl3	ENSMUST00000017836.7	bta-miR-2411-5p
					Siglec1	ENSMUST00000028794.4	bta-miR-197									Vwc2l	ENSMUST00000161937.1	bta-miR-2387			Mfge8	ENSMUST00000032825.9	bta-miR-2411-5p
					Bhlhe40	ENSMUST00000032194.5	bta-miR-197									Fam83f	ENSMUST00000023044.5	bta-miR-2387			Hif1an	ENSMUST00000040455.4	bta-miR-2411-5p
					Ccng1	ENSMUST00000020576.7	bta-miR-197									Tmem40	ENSMUST00000112946.2	bta-miR-2387			Fktn	ENSMUST00000128667.2	bta-miR-2411-5p
					Ajap1	ENSMUST00000105646.2	bta-miR-197									Carkd	ENSMUST00000178721.1	bta-miR-2387			Gm5531	ENSMUST00000055314.3	bta-miR-2411-5p
					Cdh11	ENSMUST00000075190.3	bta-miR-197									Camk1d	ENSMUST00000044009.8	bta-miR-2387			Etv3	ENSMUST00000119109.2	bta-miR-2411-5p
					Tmod1	ENSMUST00000107773.2	bta-miR-197									Iqce	ENSMUST00000041783.8	bta-miR-2387			Hoxa7	ENSMUST00000048715.7	bta-miR-2411-5p
					Gja5	ENSMUST00000072600.6	bta-miR-197									Phc2	ENSMUST00000030588.7	bta-miR-2387			Iyd	ENSMUST00000019896.4	bta-miR-2411-5p
					Olfr558	ENSMUST00000094124.3	bta-miR-197									Med14	ENSMUST00000096495.5	bta-miR-2387			AU040320	ENSMUST00000047431.5	bta-miR-2411-5p
					Psen2	ENSMUST00000111106.2	bta-miR-197									Man2a1	ENSMUST00000086723.4	bta-miR-2387			Eya3	ENSMUST00000081726.7	bta-miR-2411-5p
					Sfrp1	ENSMUST00000033952.7	bta-miR-197									Fosb	ENSMUST00000003640.2	bta-miR-2387			Kcne1l	ENSMUST00000134825.2	bta-miR-2411-5p
					Smim3	ENSMUST00000042710.6	bta-miR-197									Mybpc3	ENSMUST00000169776.1	bta-miR-2387			Gm28048	ENSMUST00000160826.1	bta-miR-2411-5p
					B4galt6	ENSMUST00000070080.5	bta-miR-197									Ehd4	ENSMUST00000028755.7	bta-miR-2387			Eif4ebp2	ENSMUST00000020288.8	bta-miR-2411-5p
					Ung	ENSMUST00000031587.7	bta-miR-197									Rhof	ENSMUST00000186469.1	bta-miR-2387			Bnip3l	ENSMUST00000111115.2	bta-miR-2411-5p
					Ctns	ENSMUST00000006103.3	bta-miR-197									Bpifa3	ENSMUST00000109746.2	bta-miR-2387			Ubr1	ENSMUST00000028728.5	bta-miR-2411-5p
					Cyp2b23	ENSMUST00000077356.6	bta-miR-197									Lox	ENSMUST00000171470.2	bta-miR-2387			Zfp36	ENSMUST00000051241.5	bta-miR-2411-5p
					Pax9	ENSMUST00000001538.9	bta-miR-197									Smg5	ENSMUST00000001451.5	bta-miR-2387			Nfam1	ENSMUST00000109503.4	bta-miR-2411-5p
					Adra1a	ENSMUST00000159365.2	bta-miR-197									Ly6g6c	ENSMUST00000173478.1	bta-miR-2387			Twsg1	ENSMUST00000024906.4	bta-miR-2411-5p
					Akt3	ENSMUST00000111160.3	bta-miR-197									Slitrk5	ENSMUST00000042767.7	bta-miR-2387			Cdipt	ENSMUST00000032920.3	bta-miR-2411-5p
					Smc2	ENSMUST00000102915.4	bta-miR-197									Cln6	ENSMUST00000034776.7	bta-miR-2387			Fgf10	ENSMUST00000022246.8	bta-miR-2411-5p
					Cdc42bpg	ENSMUST00000025681.7	bta-miR-197									Tal1	ENSMUST00000030489.3	bta-miR-2387			Map3k7	ENSMUST00000108183.2	bta-miR-2411-5p
					Gxylt1	ENSMUST00000057896.4	bta-miR-197									Rasal2	ENSMUST00000078308.7	bta-miR-2387			Phka1	ENSMUST00000052012.8	bta-miR-2411-5p
					Ccser2	ENSMUST00000090024.5	bta-miR-197									Clic6	ENSMUST00000023670.3	bta-miR-2387			Akt1	ENSMUST00000001780.4	bta-miR-2411-5p
					Hoxc4	ENSMUST00000165375.2	bta-miR-197									Kif13b	ENSMUST00000100473.4	bta-miR-2387			Kndc1	ENSMUST00000053445.10	bta-miR-2411-5p
					Rbm19	ENSMUST00000031590.8	bta-miR-197									Surf4	ENSMUST00000015011.4	bta-miR-2387			Nxph4	ENSMUST00000095266.2	bta-miR-2411-5p
					Clspn	ENSMUST00000048391.9	bta-miR-197									Mtor	ENSMUST00000103221.4	bta-miR-2387			Gm20489	ENSMUST00000117736.1	bta-miR-2411-5p
					Adora2b	ENSMUST00000018644.2	bta-miR-197									Mtmr3	ENSMUST00000109943.4	bta-miR-2387			Ablim1	ENSMUST00000079360.6	bta-miR-2411-5p
					Serp1	ENSMUST00000029385.7	bta-miR-197									Tcf24	ENSMUST00000185184.1	bta-miR-2387			Grm8	ENSMUST00000115323.2	bta-miR-2411-5p
					Tac1	ENSMUST00000185187.2	bta-miR-197									Appbp2	ENSMUST00000018625.9	bta-miR-2387			Lpxn	ENSMUST00000025601.6	bta-miR-2411-5p
					Phactr4	ENSMUST00000102568.4	bta-miR-197									Ncs1	ENSMUST00000000199.7	bta-miR-2387			Tnfaip8l2	ENSMUST00000013851.3	bta-miR-2411-5p
					Lmbrd2	ENSMUST00000090380.4	bta-miR-197									Kif18b	ENSMUST00000021311.9	bta-miR-2387			Col1a2	ENSMUST00000031668.8	bta-miR-2411-5p
					Psmb11	ENSMUST00000097177.4	bta-miR-197									Rnf224	ENSMUST00000091318.4	bta-miR-2387			Msrb3	ENSMUST00000092143.6	bta-miR-2411-5p
					Ttll7	ENSMUST00000170055.2	bta-miR-197									Bmp7	ENSMUST00000009143.7	bta-miR-2387			Zfp46	ENSMUST00000069195.4	bta-miR-2411-5p
					Ubn2	ENSMUST00000160583.2	bta-miR-197									Srsf4	ENSMUST00000053819.4	bta-miR-2387			Dact1	ENSMUST00000061273.6	bta-miR-2411-5p
					Dcaf12l2	ENSMUST00000115057.1	bta-miR-197									Rcan3	ENSMUST00000030606.8	bta-miR-2387			Slc24a2	ENSMUST00000107157.3	bta-miR-2411-5p
					Vav3	ENSMUST00000046864.8	bta-miR-197									Uncx	ENSMUST00000172997.1	bta-miR-2387			Pabpc1l	ENSMUST00000067715.4	bta-miR-2411-5p
					ZNF383	ENSMUST00000186475.1	bta-miR-197									Dio2	ENSMUST00000082432.3	bta-miR-2387			Cish	ENSMUST00000168260.1	bta-miR-2411-5p
					Mob4	ENSMUST00000162364.2	bta-miR-197									Cyp2c29	ENSMUST00000003137.9	bta-miR-2387			Cdk15	ENSMUST00000160662.2	bta-miR-2411-5p
					Lsm6	ENSMUST00000130325.2	bta-miR-197									Mup3	ENSMUST00000107488.3	bta-miR-2387			Ccdc127	ENSMUST00000022063.8	bta-miR-2411-5p
					Shmt2	ENSMUST00000026470.4	bta-miR-197									Arid4a	ENSMUST00000046305.6	bta-miR-2387			6430571L13Rik	ENSMUST00000042581.2	bta-miR-2411-5p
					Rhpn1	ENSMUST00000121137.2	bta-miR-197									Elp6	ENSMUST00000068071.7	bta-miR-2387			Sox5	ENSMUST00000111748.2	bta-miR-2411-5p
					March5	ENSMUST00000024078.8	bta-miR-197									Ppp1r3g	ENSMUST00000132661.1	bta-miR-2387			Mipol1	ENSMUST00000123498.2	bta-miR-2411-5p
					Enpp4	ENSMUST00000024757.8	bta-miR-197									Tmed9	ENSMUST00000109905.3	bta-miR-2387			Slc9a5	ENSMUST00000073149.5	bta-miR-2411-5p
					Onecut2	ENSMUST00000175965.3	bta-miR-197									Ttc4	ENSMUST00000026480.7	bta-miR-2387			Mrvi1	ENSMUST00000005751.7	bta-miR-2411-5p
					Atxn1l	ENSMUST00000093162.3	bta-miR-197									Tnnc1	ENSMUST00000169169.2	bta-miR-2387			Luzp1	ENSMUST00000105849.3	bta-miR-2411-5p
					Igsf3	ENSMUST00000043983.5	bta-miR-197									E2f2	ENSMUST00000061721.5	bta-miR-2387			Tnn	ENSMUST00000039178.6	bta-miR-2411-5p
					Omp	ENSMUST00000098281.2	bta-miR-197									Gxylt1	ENSMUST00000057896.4	bta-miR-2387			Rab22a	ENSMUST00000029024.4	bta-miR-2411-5p
					Polr3d	ENSMUST00000000793.6	bta-miR-197									Zfp202	ENSMUST00000168832.1	bta-miR-2387			Sp1	ENSMUST00000001326.6	bta-miR-2411-5p
					Edrf1	ENSMUST00000051169.7	bta-miR-197									Slit3	ENSMUST00000069837.3	bta-miR-2387			Fxyd7	ENSMUST00000073892.4	bta-miR-2411-5p
					Lepr	ENSMUST00000106921.3	bta-miR-197									Arap1	ENSMUST00000098243.2	bta-miR-2387			Adamts12	ENSMUST00000061318.7	bta-miR-2411-5p
					Drd1a	ENSMUST00000021932.5	bta-miR-197									Khsrp	ENSMUST00000007814.8	bta-miR-2387			Ecel1	ENSMUST00000161002.2	bta-miR-2411-5p
					Tmem79	ENSMUST00000001456.5	bta-miR-197									Chp1	ENSMUST00000119172.1	bta-miR-2387			Slc30a4	ENSMUST00000005952.5	bta-miR-2411-5p
					Ets2	ENSMUST00000023612.9	bta-miR-197									Nfic	ENSMUST00000020461.9	bta-miR-2387			Gpr124	ENSMUST00000033876.8	bta-miR-2411-5p
					Rnf165	ENSMUST00000026494.8	bta-miR-197									Taf7	ENSMUST00000066272.4	bta-miR-2387			Hs3st4	ENSMUST00000106437.1	bta-miR-2411-5p
					Prrxl1	ENSMUST00000189022.1	bta-miR-197									Scnn1a	ENSMUST00000081440.8	bta-miR-2387			Prcp	ENSMUST00000076052.6	bta-miR-2411-5p
					Slitrk4	ENSMUST00000069926.8	bta-miR-197									Map3k14	ENSMUST00000021324.2	bta-miR-2387			Krt9	ENSMUST00000059707.2	bta-miR-2411-5p
					Etv1	ENSMUST00000095767.4	bta-miR-197									Cdc25b	ENSMUST00000079857.8	bta-miR-2387			Ace3	ENSMUST00000190995.1	bta-miR-2411-5p
					Mid1ip1	ENSMUST00000115524.2	bta-miR-197									Ckap4	ENSMUST00000053871.3	bta-miR-2387			Gpr149	ENSMUST00000058535.5	bta-miR-2411-5p
					Arrdc3	ENSMUST00000099356.3	bta-miR-197									Tex261	ENSMUST00000014892.7	bta-miR-2387			Adck4	ENSMUST00000003860.7	bta-miR-2411-5p
					Cerk	ENSMUST00000044332.10	bta-miR-197									Ffar3	ENSMUST00000094583.1	bta-miR-2387			Rtn4rl1	ENSMUST00000102514.3	bta-miR-2411-5p
					Fyttd1	ENSMUST00000171325.2	bta-miR-197									BC016579	ENSMUST00000036732.7	bta-miR-2387			Dctd	ENSMUST00000170263.3	bta-miR-2411-5p
					Foxp2	ENSMUST00000115477.2	bta-miR-197									Kcne3	ENSMUST00000178946.2	bta-miR-2387			Inpp5d	ENSMUST00000169754.2	bta-miR-2411-5p
					Pard6g	ENSMUST00000070219.7	bta-miR-197									Meis1	ENSMUST00000144988.2	bta-miR-2387			Vash2	ENSMUST00000047409.7	bta-miR-2411-5p
					Apba1	ENSMUST00000025830.7	bta-miR-197									Tesk2	ENSMUST00000045542.7	bta-miR-2387			Mars2	ENSMUST00000061334.9	bta-miR-2411-5p
					Ppig	ENSMUST00000090858.4	bta-miR-197									Ago2	ENSMUST00000044113.10	bta-miR-2387			Tmem87a	ENSMUST00000090046.6	bta-miR-2411-5p
					Map3k12	ENSMUST00000023812.3	bta-miR-197									Vtn	ENSMUST00000017488.4	bta-miR-2387			Kcnj14	ENSMUST00000071937.5	bta-miR-2411-5p
					Ror2	ENSMUST00000130235.2	bta-miR-197									Emilin3	ENSMUST00000109454.2	bta-miR-2387			Trp53i11	ENSMUST00000111266.2	bta-miR-2411-5p
					Mtmr3	ENSMUST00000109943.4	bta-miR-197									Tmem91	ENSMUST00000079439.4	bta-miR-2387			Pax7	ENSMUST00000030508.8	bta-miR-2411-5p
					Med25	ENSMUST00000003049.6	bta-miR-197									Cbx2	ENSMUST00000026662.7	bta-miR-2387			Slc38a5	ENSMUST00000115591.2	bta-miR-2411-5p
					Acer2	ENSMUST00000045224.8	bta-miR-197									Tmem28	ENSMUST00000096363.2	bta-miR-2387			Polr3d	ENSMUST00000000793.6	bta-miR-2411-5p
					Foxo3	ENSMUST00000105502.2	bta-miR-197									Tomt	ENSMUST00000106969.2	bta-miR-2387			Serpina3j	ENSMUST00000109957.2	bta-miR-2411-5p
					Acot12	ENSMUST00000022120.4	bta-miR-197									Rgcc	ENSMUST00000022595.7	bta-miR-2387			Arel1	ENSMUST00000043169.8	bta-miR-2411-5p
					Gria2	ENSMUST00000107745.2	bta-miR-197									Sprr2j-ps	ENSMUST00000029533.1	bta-miR-2387			Srcin1	ENSMUST00000107596.3	bta-miR-2411-5p
					Tor1aip2	ENSMUST00000111757.4	bta-miR-197									Palm	ENSMUST00000046945.7	bta-miR-2387			Aida	ENSMUST00000109166.2	bta-miR-2411-5p
					Ubxn7	ENSMUST00000115151.3	bta-miR-197									Prima1	ENSMUST00000074416.4	bta-miR-2387			Rorb	ENSMUST00000040153.9	bta-miR-2411-5p
					Caprin1	ENSMUST00000028607.7	bta-miR-197									Hnf4a	ENSMUST00000109411.2	bta-miR-2387			Atf7	ENSMUST00000184616.2	bta-miR-2411-5p
					Prlr	ENSMUST00000124470.2	bta-miR-197									Rangap1	ENSMUST00000170134.2	bta-miR-2387			Ikbkap	ENSMUST00000030140.2	bta-miR-2411-5p
					Sass6	ENSMUST00000029571.8	bta-miR-197									Skp2	ENSMUST00000110585.3	bta-miR-2387			Rgag1	ENSMUST00000165829.2	bta-miR-2411-5p
					Ammecr1	ENSMUST00000041317.2	bta-miR-197									Rassf5	ENSMUST00000112442.1	bta-miR-2387			R3hdm2	ENSMUST00000105249.3	bta-miR-2411-5p
					Mid2	ENSMUST00000112990.2	bta-miR-197									Cul4a	ENSMUST00000016680.8	bta-miR-2387			Rnf38	ENSMUST00000098098.3	bta-miR-2411-5p
					Rnf121	ENSMUST00000096639.6	bta-miR-197									Rgma	ENSMUST00000094312.6	bta-miR-2387			Itga10	ENSMUST00000029744.5	bta-miR-2411-5p
					Pax5	ENSMUST00000107825.3	bta-miR-197									Stard13	ENSMUST00000110483.3	bta-miR-2387			Rhoa	ENSMUST00000007959.8	bta-miR-2411-5p
					Slc9a3r2	ENSMUST00000019684.6	bta-miR-197									Wdr25	ENSMUST00000167816.2	bta-miR-2387			Cttnbp2nl	ENSMUST00000077548.6	bta-miR-2411-5p
					Slc35e3	ENSMUST00000079041.5	bta-miR-197									Tgfa	ENSMUST00000032066.9	bta-miR-2387			Cacna2d2	ENSMUST00000010210.7	bta-miR-2411-5p
					Btg4	ENSMUST00000114431.2	bta-miR-197									Sbno2	ENSMUST00000042771.7	bta-miR-2387			Syngap1	ENSMUST00000081285.4	bta-miR-2411-5p
					Ddr2	ENSMUST00000170800.2	bta-miR-197									Mxd4	ENSMUST00000042701.7	bta-miR-2387			Ccr7	ENSMUST00000103134.3	bta-miR-2411-5p
					Mcl1	ENSMUST00000037947.9	bta-miR-197									Slc25a44	ENSMUST00000168755.1	bta-miR-2387			Acer2	ENSMUST00000045224.8	bta-miR-2411-5p
					Rnf20	ENSMUST00000029989.5	bta-miR-197									Spry4	ENSMUST00000025295.6	bta-miR-2387			Gosr1	ENSMUST00000010536.8	bta-miR-2411-5p
					Cnnm4	ENSMUST00000153128.1	bta-miR-197									Aldh6a1	ENSMUST00000085192.5	bta-miR-2387			Bhlhe41	ENSMUST00000111703.1	bta-miR-2411-5p
					Fbxl7	ENSMUST00000059204.9	bta-miR-197									Fxyd2	ENSMUST00000041005.5	bta-miR-2387			Mecom	ENSMUST00000166001.2	bta-miR-2411-5p
					Sv2a	ENSMUST00000035371.8	bta-miR-197									Rnf4	ENSMUST00000182709.2	bta-miR-2387			Klhl30	ENSMUST00000027533.8	bta-miR-2411-5p
					Tmem127	ENSMUST00000035871.9	bta-miR-197									Gjb3	ENSMUST00000106091.3	bta-miR-2387			Chst8	ENSMUST00000078686.6	bta-miR-2411-5p
					Tram2	ENSMUST00000037998.5	bta-miR-197									Dpcr1	ENSMUST00000095467.3	bta-miR-2387			Dffb	ENSMUST00000030893.2	bta-miR-2411-5p
					Ttc9	ENSMUST00000036116.5	bta-miR-197									Lrrc15	ENSMUST00000064606.7	bta-miR-2387			Fhl3	ENSMUST00000038684.5	bta-miR-2411-5p
					Sfr1	ENSMUST00000099353.4	bta-miR-197									Zbtb7a	ENSMUST00000048128.9	bta-miR-2387			Ccdc184	ENSMUST00000031914.4	bta-miR-2411-5p
					Atp5d	ENSMUST00000105366.1	bta-miR-197									Fkbp5	ENSMUST00000079413.4	bta-miR-2387			Phc1	ENSMUST00000081849.4	bta-miR-2411-5p
					Krt71	ENSMUST00000023710.4	bta-miR-197									Opcml	ENSMUST00000115243.3	bta-miR-2387			Mettl1	ENSMUST00000120542.2	bta-miR-2411-5p
					Asic1	ENSMUST00000023758.7	bta-miR-197									Cxcr3	ENSMUST00000056614.6	bta-miR-2387			Slc12a6	ENSMUST00000028549.8	bta-miR-2411-5p
					Smek2	ENSMUST00000020755.6	bta-miR-197									Usp46	ENSMUST00000119154.2	bta-miR-2387			Phactr4	ENSMUST00000102568.4	bta-miR-2411-5p
					Mrgprb2	ENSMUST00000052730.2	bta-miR-197									Ptpn3	ENSMUST00000075637.5	bta-miR-2387			Brpf1	ENSMUST00000113122.2	bta-miR-2411-5p
					Rasd2	ENSMUST00000139848.2	bta-miR-197									Klf13	ENSMUST00000063694.8	bta-miR-2387			Msc	ENSMUST00000027062.6	bta-miR-2411-5p
					Gpr55	ENSMUST00000086975.5	bta-miR-197									Fam222a	ENSMUST00000043650.7	bta-miR-2387			Eps8l1	ENSMUST00000171445.2	bta-miR-2411-5p
					Lrp11	ENSMUST00000130590.2	bta-miR-197									Anks1b	ENSMUST00000182356.2	bta-miR-2387			Nphp3	ENSMUST00000035167.9	bta-miR-2411-5p
					Pdgfra	ENSMUST00000000476.9	bta-miR-197									Rgs9	ENSMUST00000020920.4	bta-miR-2387			Clstn1	ENSMUST00000105691.2	bta-miR-2411-5p
					Faim2	ENSMUST00000023750.7	bta-miR-197									Cep68	ENSMUST00000050611.8	bta-miR-2387			Ccng2	ENSMUST00000031331.7	bta-miR-2411-5p
					Cts3	ENSMUST00000054702.7	bta-miR-197									Fbxl21	ENSMUST00000121871.2	bta-miR-2387			Rnd2	ENSMUST00000001347.6	bta-miR-2411-5p
					Nbr1	ENSMUST00000107208.2	bta-miR-197									Trem1	ENSMUST00000048782.6	bta-miR-2387			Pan2	ENSMUST00000005825.6	bta-miR-2411-5p
					Ccdc32	ENSMUST00000036470.8	bta-miR-197									Asic1	ENSMUST00000023758.7	bta-miR-2387			Mier3	ENSMUST00000109272.3	bta-miR-2411-5p
					Plcb4	ENSMUST00000110109.2	bta-miR-197									Scamp2	ENSMUST00000045791.9	bta-miR-2387			Upk1b	ENSMUST00000057767.4	bta-miR-2411-5p
					Reep5	ENSMUST00000006027.5	bta-miR-197									Ptbp3	ENSMUST00000030076.6	bta-miR-2387			Smarcd1	ENSMUST00000023759.4	bta-miR-2411-5p
					C530008M17Rik	ENSMUST00000163347.2	bta-miR-197									Atp2b4	ENSMUST00000143567.2	bta-miR-2387			Pmp22	ENSMUST00000018361.4	bta-miR-2411-5p
					Gm15737	ENSMUST00000113434.1	bta-miR-197									Pde5a	ENSMUST00000066728.5	bta-miR-2387			Pdyn	ENSMUST00000028883.6	bta-miR-2411-5p
					Spred2	ENSMUST00000093299.7	bta-miR-197									Il22ra2	ENSMUST00000036564.7	bta-miR-2387			Micall1	ENSMUST00000040320.8	bta-miR-2411-5p
					Iffo2	ENSMUST00000174078.1	bta-miR-197									Gpa33	ENSMUST00000060833.8	bta-miR-2387			Adcy9	ENSMUST00000117801.2	bta-miR-2411-5p
					Car2	ENSMUST00000029078.7	bta-miR-197									Hmgxb3	ENSMUST00000091884.4	bta-miR-2387			Ap1g1	ENSMUST00000093157.7	bta-miR-2411-5p
					Pithd1	ENSMUST00000105851.3	bta-miR-197									Mga	ENSMUST00000079934.6	bta-miR-2387			Plcxd2	ENSMUST00000130481.1	bta-miR-2411-5p
					Gm16314	ENSMUST00000146673.1	bta-miR-197									Klf12	ENSMUST00000097079.4	bta-miR-2387			Galc	ENSMUST00000021390.7	bta-miR-2411-5p
					Vil1	ENSMUST00000027366.7	bta-miR-197									Sort1	ENSMUST00000102632.5	bta-miR-2387			Mgat5	ENSMUST00000038361.5	bta-miR-2411-5p
					Vps4b	ENSMUST00000094646.5	bta-miR-197									Gfod1	ENSMUST00000055341.5	bta-miR-2387			Slc14a2	ENSMUST00000025434.8	bta-miR-2411-5p
					Med12l	ENSMUST00000040325.8	bta-miR-197									Pde4a	ENSMUST00000039413.9	bta-miR-2387			Kcnh8	ENSMUST00000039366.10	bta-miR-2411-5p
					Kcnj11	ENSMUST00000180081.1	bta-miR-197									Itga4	ENSMUST00000099972.4	bta-miR-2387			I0C0044D17Rik	ENSMUST00000097964.2	bta-miR-2411-5p
					Prss44	ENSMUST00000098345.2	bta-miR-197									Arpc4	ENSMUST00000156898.1	bta-miR-2387			Caln1	ENSMUST00000111288.2	bta-miR-2411-5p
					Nceh1	ENSMUST00000046515.9	bta-miR-197									Pde3b	ENSMUST00000032909.8	bta-miR-2387			Nox4	ENSMUST00000032781.8	bta-miR-2411-5p
					Otof	ENSMUST00000074171.7	bta-miR-197									Tbc1d10c	ENSMUST00000045864.2	bta-miR-2387			Carf	ENSMUST00000187978.1	bta-miR-2411-5p
					Inpp5a	ENSMUST00000106098.2	bta-miR-197									Hs3st4	ENSMUST00000106437.1	bta-miR-2387			Eif4b	ENSMUST00000169681.1	bta-miR-2411-5p
					Kctd5	ENSMUST00000017090.5	bta-miR-197									Slc26a2	ENSMUST00000146409.2	bta-miR-2387			Ralgapa1	ENSMUST00000110687.2	bta-miR-2411-5p
					Wnt2b	ENSMUST00000029429.4	bta-miR-197									Tango6	ENSMUST00000048359.4	bta-miR-2387			A930011G23Rik	ENSMUST00000161148.1	bta-miR-2411-5p
					Arnt2	ENSMUST00000085077.3	bta-miR-197									Otub2	ENSMUST00000179684.1	bta-miR-2387			Dcaf10	ENSMUST00000155551.2	bta-miR-2411-5p
					Foxj2	ENSMUST00000003238.8	bta-miR-197									Ttbk1	ENSMUST00000047034.8	bta-miR-2387			Abcg4	ENSMUST00000034648.10	bta-miR-2411-5p
					1600014C10Rik	ENSMUST00000165308.2	bta-miR-197									Trak1	ENSMUST00000045903.6	bta-miR-2387			Adam23	ENSMUST00000087374.4	bta-miR-2411-5p
					Egr1	ENSMUST00000064795.5	bta-miR-197									Adamts4	ENSMUST00000111315.2	bta-miR-2387			Kctd15	ENSMUST00000108069.2	bta-miR-2411-5p
					Afap1l2	ENSMUST00000122359.2	bta-miR-197									Elk1	ENSMUST00000009550.8	bta-miR-2387			Nipal4	ENSMUST00000020679.2	bta-miR-2411-5p
					Sertm1	ENSMUST00000162201.1	bta-miR-197									Neurog3	ENSMUST00000050103.1	bta-miR-2387			Maf1	ENSMUST00000160172.2	bta-miR-2411-5p
					Adam17	ENSMUST00000101551.4	bta-miR-197									G6b	ENSMUST00000097337.2	bta-miR-2387			D630039A03Rik	ENSMUST00000063816.5	bta-miR-2411-5p
					Chek1	ENSMUST00000172702.3	bta-miR-197									Slc2a4	ENSMUST00000018710.7	bta-miR-2387			Crtap	ENSMUST00000084881.4	bta-miR-2411-5p
					Dr1	ENSMUST00000031190.4	bta-miR-197									Vldlr	ENSMUST00000167487.2	bta-miR-2387			Lysmd2	ENSMUST00000034702.4	bta-miR-2411-5p
					Ubiad1	ENSMUST00000051633.2	bta-miR-197									Fgf1	ENSMUST00000117566.2	bta-miR-2387			Skp2	ENSMUST00000110585.3	bta-miR-2411-5p
					Tead2	ENSMUST00000097216.2	bta-miR-197									Cxcl12	ENSMUST00000112866.2	bta-miR-2387			Slc5a7	ENSMUST00000095712.3	bta-miR-2411-5p
					Ankrd13a	ENSMUST00000102578.5	bta-miR-197									Numbl	ENSMUST00000079258.6	bta-miR-2387			Bpifc	ENSMUST00000061699.6	bta-miR-2411-5p
					Ascc2	ENSMUST00000109930.2	bta-miR-197									Nrxn2	ENSMUST00000113462.2	bta-miR-2387			Nrcam	ENSMUST00000020939.9	bta-miR-2411-5p
					Nfkbie	ENSMUST00000024742.7	bta-miR-197									Zfp641	ENSMUST00000023722.6	bta-miR-2387			Dscr3	ENSMUST00000023615.6	bta-miR-2411-5p
					Phf8	ENSMUST00000046950.7	bta-miR-197									Tmem198	ENSMUST00000050899.6	bta-miR-2387			Best3	ENSMUST00000020378.4	bta-miR-2411-5p
					Slc20a1	ENSMUST00000028880.4	bta-miR-197									Adam12	ENSMUST00000067680.5	bta-miR-2387			Bicc1	ENSMUST00000143791.2	bta-miR-2411-5p
					Lep	ENSMUST00000069789.6	bta-miR-197									Ppfia4	ENSMUST00000168515.2	bta-miR-2387			Supt6	ENSMUST00000002121.4	bta-miR-2411-5p
					Asb1	ENSMUST00000027538.8	bta-miR-197									Elfn1	ENSMUST00000050519.6	bta-miR-2387			Hs3st3a1	ENSMUST00000058652.5	bta-miR-2411-5p
					Tmem194b	ENSMUST00000165859.2	bta-miR-197									Zfp36	ENSMUST00000051241.5	bta-miR-2387			Olfr613	ENSMUST00000106888.1	bta-miR-2411-5p
					Eml4	ENSMUST00000096766.5	bta-miR-197									Cplx2	ENSMUST00000026985.8	bta-miR-2387			Plbd2	ENSMUST00000031597.6	bta-miR-2411-5p
					Trank1	ENSMUST00000078626.3	bta-miR-197									Itm2c	ENSMUST00000027425.10	bta-miR-2387			Ldb1	ENSMUST00000152946.2	bta-miR-2411-5p
					Fbxo27	ENSMUST00000039998.5	bta-miR-197									Trim32	ENSMUST00000050850.8	bta-miR-2387			Arrb1	ENSMUST00000098266.3	bta-miR-2411-5p
					Zdhhc14	ENSMUST00000089185.4	bta-miR-197									Cdkl2	ENSMUST00000086978.6	bta-miR-2387			Slc23a2	ENSMUST00000028815.9	bta-miR-2411-5p
					Fibcd1	ENSMUST00000028188.7	bta-miR-197									Tnfaip1	ENSMUST00000017759.3	bta-miR-2387			Zfp821	ENSMUST00000034163.8	bta-miR-2411-5p
					Mrap2	ENSMUST00000113149.2	bta-miR-197									Urm1	ENSMUST00000091142.3	bta-miR-2387			Npsr1	ENSMUST00000059650.5	bta-miR-2411-5p
					Dleu7	ENSMUST00000063169.8	bta-miR-197									Ttc28	ENSMUST00000156290.3	bta-miR-2387			Chmp4b	ENSMUST00000044277.9	bta-miR-2411-5p
					Smad3	ENSMUST00000034973.4	bta-miR-197									Mfrp	ENSMUST00000034654.7	bta-miR-2387			Sema3g	ENSMUST00000090180.2	bta-miR-2411-5p
					Klhl3	ENSMUST00000160860.2	bta-miR-197									Naa60	ENSMUST00000186375.1	bta-miR-2387			Car12	ENSMUST00000071889.7	bta-miR-2411-5p
					Bicc1	ENSMUST00000143791.2	bta-miR-197									Lin7a	ENSMUST00000020057.9	bta-miR-2387			Setd7	ENSMUST00000037141.7	bta-miR-2411-5p
					Shprh	ENSMUST00000044053.7	bta-miR-197									Desi2	ENSMUST00000027783.8	bta-miR-2387			Fam46c	ENSMUST00000061455.8	bta-miR-2411-5p
					Plch2	ENSMUST00000176194.2	bta-miR-197									Cast	ENSMUST00000065629.4	bta-miR-2387			Dnal1	ENSMUST00000123491.2	bta-miR-2411-5p
					Naa40	ENSMUST00000025675.9	bta-miR-197									Tmem43	ENSMUST00000032183.4	bta-miR-2387			Tsc22d3	ENSMUST00000055738.6	bta-miR-2411-5p
					Mab21l1	ENSMUST00000075422.4	bta-miR-197									Dpysl4	ENSMUST00000026551.9	bta-miR-2387			Stard9	ENSMUST00000180041.2	bta-miR-2411-5p
					Mthfd1l	ENSMUST00000117291.2	bta-miR-197									Nlrc3	ENSMUST00000180200.2	bta-miR-2387			Ndel1	ENSMUST00000018880.8	bta-miR-2411-5p
					Suclg2	ENSMUST00000079847.5	bta-miR-197									Hand2	ENSMUST00000040104.3	bta-miR-2387			Tmc7	ENSMUST00000044195.4	bta-miR-2411-5p
					Msrb3	ENSMUST00000092143.6	bta-miR-197									Primpol	ENSMUST00000040468.9	bta-miR-2387			Crispld2	ENSMUST00000132583.2	bta-miR-2411-5p
					Sox11	ENSMUST00000079063.6	bta-miR-197									Cyb561	ENSMUST00000184086.2	bta-miR-2387			Sdr16c6	ENSMUST00000095151.6	bta-miR-2411-5p
					Golga1	ENSMUST00000112850.3	bta-miR-197									Epo	ENSMUST00000031723.8	bta-miR-2387			Mmgt1	ENSMUST00000059899.2	bta-miR-2411-5p
					Tsc22d3	ENSMUST00000055738.6	bta-miR-197									Mafg	ENSMUST00000058162.8	bta-miR-2387			Ncoa5	ENSMUST00000122070.1	bta-miR-2411-5p
					Lpl	ENSMUST00000015712.9	bta-miR-197									Mgat3	ENSMUST00000044970.6	bta-miR-2387			Pdgfrb	ENSMUST00000025522.5	bta-miR-2411-5p
					Ago4	ENSMUST00000084289.4	bta-miR-197									Bank1	ENSMUST00000041577.8	bta-miR-2387			Clcn1	ENSMUST00000031894.7	bta-miR-2411-5p
					4930453N24Rik	ENSMUST00000076991.6	bta-miR-197									Gna12	ENSMUST00000000153.4	bta-miR-2387			Fgf1	ENSMUST00000117566.2	bta-miR-2411-5p
					Cd247	ENSMUST00000005907.6	bta-miR-197									Ncor1	ENSMUST00000018645.7	bta-miR-2387			Lpgat1	ENSMUST00000110855.2	bta-miR-2411-5p
					Kcnk10	ENSMUST00000110113.1	bta-miR-197									Igf1	ENSMUST00000105300.3	bta-miR-2387			Tmtc1	ENSMUST00000060095.9	bta-miR-2411-5p
					Atf7	ENSMUST00000184616.2	bta-miR-197									Oaz3	ENSMUST00000191506.1	bta-miR-2387			Pbxip1	ENSMUST00000038942.4	bta-miR-2411-5p
					Foxred2	ENSMUST00000016696.7	bta-miR-197									Kctd11	ENSMUST00000050555.4	bta-miR-2387			Prkg2	ENSMUST00000031277.6	bta-miR-2411-5p
					Fam102b	ENSMUST00000046924.4	bta-miR-197									Sesn3	ENSMUST00000034507.7	bta-miR-2387			Mcoln3	ENSMUST00000039450.4	bta-miR-2411-5p
					Fgf1	ENSMUST00000117566.2	bta-miR-197									A930011G23Rik	ENSMUST00000161148.1	bta-miR-2387			Pip4k2a	ENSMUST00000006912.6	bta-miR-2411-5p
					Tmem41b	ENSMUST00000094097.6	bta-miR-197									Erf	ENSMUST00000045847.9	bta-miR-2387			Vma21	ENSMUST00000114577.2	bta-miR-2411-5p
					Eif5a	ENSMUST00000164359.2	bta-miR-197									Vti1a	ENSMUST00000095950.2	bta-miR-2387			Kansl2	ENSMUST00000023727.11	bta-miR-2411-5p
					3110057O12Rik	ENSMUST00000159774.2	bta-miR-197									Nipal3	ENSMUST00000102549.4	bta-miR-2387			Dixdc1	ENSMUST00000034566.9	bta-miR-2411-5p
					A1cf	ENSMUST00000075838.5	bta-miR-197									Lgi3	ENSMUST00000047331.6	bta-miR-2387			Elovl1	ENSMUST00000006557.7	bta-miR-2411-5p
					Sar1a	ENSMUST00000020285.8	bta-miR-197									Ammecr1l	ENSMUST00000115808.2	bta-miR-2387			Ryr2	ENSMUST00000021750.8	bta-miR-2411-5p
					Bcl2l2	ENSMUST00000133397.2	bta-miR-197									Reln	ENSMUST00000161356.2	bta-miR-2387			Cd226	ENSMUST00000037142.6	bta-miR-2411-5p
					Fzd3	ENSMUST00000131309.1	bta-miR-197									Tmem229b	ENSMUST00000070174.8	bta-miR-2387			Sh3d19	ENSMUST00000182666.2	bta-miR-2411-5p
					Gm17349	ENSMUST00000163472.2	bta-miR-197									Prrc2a	ENSMUST00000174805.1	bta-miR-2387			Amer1	ENSMUST00000084535.5	bta-miR-2411-5p
					Il10ra	ENSMUST00000034594.10	bta-miR-197									Als2cl	ENSMUST00000130386.2	bta-miR-2387			Anks3	ENSMUST00000023157.4	bta-miR-2411-5p
					Mkrn3	ENSMUST00000094340.3	bta-miR-197									Slc8b1	ENSMUST00000068326.8	bta-miR-2387			Mapkapk2	ENSMUST00000016672.5	bta-miR-2411-5p
					Kcnn1	ENSMUST00000110081.4	bta-miR-197									Cuedc1	ENSMUST00000018522.7	bta-miR-2387			Arhgap10	ENSMUST00000076316.4	bta-miR-2411-5p
					Vash2	ENSMUST00000047409.7	bta-miR-197									Smagp	ENSMUST00000172334.2	bta-miR-2387			Ptpn6	ENSMUST00000004377.9	bta-miR-2411-5p
					Cdc42se1	ENSMUST00000053872.6	bta-miR-197									Cdc23	ENSMUST00000133181.1	bta-miR-2387			Stx7	ENSMUST00000020174.5	bta-miR-2411-5p
					Stag1	ENSMUST00000129269.2	bta-miR-197									Rbmx	ENSMUST00000098470.3	bta-miR-2387			5330438I03Rik	ENSMUST00000168347.1	bta-miR-2411-5p
					Sft2d3	ENSMUST00000054984.6	bta-miR-197									Rgr	ENSMUST00000022338.5	bta-miR-2387			Htr5a	ENSMUST00000036227.5	bta-miR-2411-5p
					Bcl7c	ENSMUST00000106282.2	bta-miR-197									5830462I19Rik	ENSMUST00000168137.1	bta-miR-2387			Cyld	ENSMUST00000043526.9	bta-miR-2411-5p
					Otud3	ENSMUST00000097830.3	bta-miR-197									Lig3	ENSMUST00000021039.6	bta-miR-2387			Prkci	ENSMUST00000108249.3	bta-miR-2411-5p
					Clcn6	ENSMUST00000137724.2	bta-miR-197									Fam63a	ENSMUST00000039537.8	bta-miR-2387			Msi2	ENSMUST00000107909.2	bta-miR-2411-5p
					Frrs1	ENSMUST00000040260.6	bta-miR-197									Mrps21	ENSMUST00000067298.4	bta-miR-2387			Faim2	ENSMUST00000023750.7	bta-miR-2411-5p
					Scai	ENSMUST00000038874.6	bta-miR-197									Brd4	ENSMUST00000114475.3	bta-miR-2387			Sema4d	ENSMUST00000110040.3	bta-miR-2411-5p
					Foxe1	ENSMUST00000095097.2	bta-miR-197									Sh2d2a	ENSMUST00000107581.3	bta-miR-2387			Cbx7	ENSMUST00000089293.5	bta-miR-2411-5p
					Mfsd6	ENSMUST00000156876.2	bta-miR-197									Enc1	ENSMUST00000041623.7	bta-miR-2387			Ammecr1l	ENSMUST00000115808.2	bta-miR-2411-5p
					Rimkla	ENSMUST00000049994.7	bta-miR-197									Fam76b	ENSMUST00000059579.6	bta-miR-2387			Klf8	ENSMUST00000112574.3	bta-miR-2411-5p
					F13a1	ENSMUST00000164727.2	bta-miR-197									Crtap	ENSMUST00000084881.4	bta-miR-2387			Stx1a	ENSMUST00000005509.5	bta-miR-2411-5p
					Hrk	ENSMUST00000054836.6	bta-miR-197									Slc35a2	ENSMUST00000115660.5	bta-miR-2387			Dmwd	ENSMUST00000032570.8	bta-miR-2411-5p
					C2cd5	ENSMUST00000111758.3	bta-miR-197									Egr3	ENSMUST00000035908.1	bta-miR-2387			Tex261	ENSMUST00000014892.7	bta-miR-2411-5p
					Eif4ebp2	ENSMUST00000020288.8	bta-miR-197									C9	ENSMUST00000022749.10	bta-miR-2387			AI597479	ENSMUST00000010434.7	bta-miR-2411-5p
					Frem2	ENSMUST00000091137.4	bta-miR-197									Trim39	ENSMUST00000113706.4	bta-miR-2387			Slc35d1	ENSMUST00000150285.2	bta-miR-2411-5p
					Pomc	ENSMUST00000020990.5	bta-miR-197									Card10	ENSMUST00000164826.2	bta-miR-2387			Cpne4	ENSMUST00000057742.9	bta-miR-2411-5p
					Rock2	ENSMUST00000020904.6	bta-miR-197									Rnf144b	ENSMUST00000068891.5	bta-miR-2387			Hrh3	ENSMUST00000056480.4	bta-miR-2411-5p
					Chst3	ENSMUST00000135158.3	bta-miR-197									Afap1l1	ENSMUST00000120472.1	bta-miR-2387			Zbtb26	ENSMUST00000067043.4	bta-miR-2411-5p
					Golga7	ENSMUST00000121783.2	bta-miR-197									Cwc25	ENSMUST00000018685.3	bta-miR-2387			Tsc22d1	ENSMUST00000022587.9	bta-miR-2411-5p
					Fbxl18	ENSMUST00000110766.2	bta-miR-197									Pgam2	ENSMUST00000020768.3	bta-miR-2387			Trim30b	ENSMUST00000171830.1	bta-miR-2411-5p
					Nanos1	ENSMUST00000088237.4	bta-miR-197									Ada	ENSMUST00000017841.3	bta-miR-2387			Zbtb16	ENSMUST00000093852.3	bta-miR-2411-5p
					Txlnb	ENSMUST00000037964.6	bta-miR-197									Gss	ENSMUST00000079691.7	bta-miR-2387			Frmd8	ENSMUST00000025728.7	bta-miR-2411-5p
					Gabarapl2	ENSMUST00000034428.7	bta-miR-197									Gp5	ENSMUST00000061190.6	bta-miR-2387			Cant1	ENSMUST00000017620.4	bta-miR-2411-5p
					Gnaq	ENSMUST00000025541.5	bta-miR-197									Stox2	ENSMUST00000110367.3	bta-miR-2387			Prkcb	ENSMUST00000064989.6	bta-miR-2411-5p
					Itfg2	ENSMUST00000001559.8	bta-miR-197									Eme1	ENSMUST00000039949.4	bta-miR-2387			Baz2b	ENSMUST00000112550.2	bta-miR-2411-5p
					Asxl1	ENSMUST00000109790.1	bta-miR-197									Tdrd1	ENSMUST00000111606.2	bta-miR-2387			Zfp661	ENSMUST00000110366.2	bta-miR-2411-5p
					Tnfrsf1b	ENSMUST00000030336.5	bta-miR-197									Mup21	ENSMUST00000077719.3	bta-miR-2387			Igf2	ENSMUST00000000033.6	bta-miR-2411-5p
					Cdc42se2	ENSMUST00000064104.7	bta-miR-197									Tom1l2	ENSMUST00000095254.6	bta-miR-2387			Fam160a2	ENSMUST00000179474.2	bta-miR-2411-5p
					Klhl7	ENSMUST00000163409.2	bta-miR-197									Slc7a14	ENSMUST00000091259.3	bta-miR-2387			E2f2	ENSMUST00000061721.5	bta-miR-2411-5p
					Gorasp2	ENSMUST00000028509.5	bta-miR-197									Tspyl5	ENSMUST00000042021.3	bta-miR-2387			Yipf6	ENSMUST00000054697.5	bta-miR-2411-5p
					Fam129a	ENSMUST00000148810.2	bta-miR-197									Zfp879	ENSMUST00000109134.2	bta-miR-2387			Rhbdd1	ENSMUST00000027322.8	bta-miR-2411-5p
					Brpf1	ENSMUST00000113122.2	bta-miR-197									Rsbn1	ENSMUST00000106806.1	bta-miR-2387			Pitx2	ENSMUST00000029657.10	bta-miR-2411-5p
					Amfr	ENSMUST00000053766.7	bta-miR-197									Plekhs1	ENSMUST00000178590.2	bta-miR-2387			Colgalt2	ENSMUST00000044311.8	bta-miR-2411-5p
					Bet1	ENSMUST00000049166.4	bta-miR-197									Nxf1	ENSMUST00000184970.2	bta-miR-2387			Crtac1	ENSMUST00000048630.6	bta-miR-2411-5p
					Pcyt1a	ENSMUST00000115137.2	bta-miR-197									Tspyl2	ENSMUST00000044509.6	bta-miR-2387			Lpp	ENSMUST00000038053.7	bta-miR-2411-5p
					Reep3	ENSMUST00000020023.7	bta-miR-197									Epx	ENSMUST00000049768.3	bta-miR-2387			Alg9	ENSMUST00000034561.5	bta-miR-2411-5p
					Sh3d19	ENSMUST00000182666.2	bta-miR-197									Micall1	ENSMUST00000040320.8	bta-miR-2387			Pag1	ENSMUST00000161949.2	bta-miR-2411-5p
					St8sia6	ENSMUST00000003509.8	bta-miR-197									Dhrs11	ENSMUST00000047560.7	bta-miR-2387			Xkr6	ENSMUST00000119973.2	bta-miR-2411-5p
					Frmd6	ENSMUST00000057859.7	bta-miR-197									Patl1	ENSMUST00000061618.7	bta-miR-2387			Rabgap1	ENSMUST00000112920.1	bta-miR-2411-5p
					Fbxl20	ENSMUST00000103143.4	bta-miR-197									Ctdsp2	ENSMUST00000105256.3	bta-miR-2387			Asic2	ENSMUST00000021045.7	bta-miR-2411-5p
					Foxa3	ENSMUST00000036018.5	bta-miR-197									Frs2	ENSMUST00000020381.3	bta-miR-2387			Axl	ENSMUST00000002677.5	bta-miR-2411-5p
					Mtmr10	ENSMUST00000032736.5	bta-miR-197									Rnd2	ENSMUST00000001347.6	bta-miR-2387			Foxp2	ENSMUST00000115477.2	bta-miR-2411-5p
					Fam84b	ENSMUST00000100635.4	bta-miR-197									Ccdc122	ENSMUST00000048208.4	bta-miR-2387			Kat5	ENSMUST00000113641.2	bta-miR-2411-5p
					Phf19	ENSMUST00000028232.3	bta-miR-197									Fgf12	ENSMUST00000100024.1	bta-miR-2387			Tbl2	ENSMUST00000153183.2	bta-miR-2411-5p
					Smg9	ENSMUST00000002280.5	bta-miR-197									Lrrc3	ENSMUST00000057608.4	bta-miR-2387			Tspan14	ENSMUST00000047652.5	bta-miR-2411-5p
					Cdh17	ENSMUST00000029871.6	bta-miR-197									Gdf6	ENSMUST00000057613.2	bta-miR-2387			Ap3m2	ENSMUST00000163739.1	bta-miR-2411-5p
					Myocd	ENSMUST00000102635.4	bta-miR-197									Lacc1	ENSMUST00000062789.9	bta-miR-2387			Epg5	ENSMUST00000044622.5	bta-miR-2411-5p
					Nhsl2	ENSMUST00000101339.5	bta-miR-197									Kcna2	ENSMUST00000038695.1	bta-miR-2387			Samd1	ENSMUST00000095228.3	bta-miR-2411-5p
					Lgi1	ENSMUST00000087252.6	bta-miR-197									Arcn1	ENSMUST00000034607.9	bta-miR-2387			Mapt	ENSMUST00000106992.4	bta-miR-2411-5p
					Atp2b1	ENSMUST00000020107.7	bta-miR-197									Foxf1	ENSMUST00000181504.1	bta-miR-2387			Appbp2	ENSMUST00000018625.9	bta-miR-2411-5p
					Il18bp	ENSMUST00000094134.3	bta-miR-197									Lin28a	ENSMUST00000051674.2	bta-miR-2387			Scmh1	ENSMUST00000000087.7	bta-miR-2411-5p
					Gm9747	ENSMUST00000023262.5	bta-miR-197									Arf2	ENSMUST00000057921.4	bta-miR-2387			Fxyd3	ENSMUST00000167369.2	bta-miR-2411-5p
					Slc45a2	ENSMUST00000117100.2	bta-miR-197									Ube2r2	ENSMUST00000040008.3	bta-miR-2387			Rgs8	ENSMUST00000041776.6	bta-miR-2411-5p
					Syn1	ENSMUST00000115345.2	bta-miR-197									Eif4ebp2	ENSMUST00000020288.8	bta-miR-2387			Fam102a	ENSMUST00000048375.5	bta-miR-2411-5p
					Ticam2	ENSMUST00000070084.4	bta-miR-197									Map2k1	ENSMUST00000005066.8	bta-miR-2387			Arhgef11	ENSMUST00000039476.9	bta-miR-2411-5p
					Ccdc160	ENSMUST00000101588.1	bta-miR-197									Osbp2	ENSMUST00000102950.4	bta-miR-2387			Kcnk18	ENSMUST00000065204.6	bta-miR-2411-5p
					Larp1b	ENSMUST00000065411.7	bta-miR-197									Pfkfb2	ENSMUST00000066863.7	bta-miR-2387			Kifc5b	ENSMUST00000078961.4	bta-miR-2411-5p
					Ildr2	ENSMUST00000111416.1	bta-miR-197									Fgfbp3	ENSMUST00000057337.7	bta-miR-2387			Faxc	ENSMUST00000029908.7	bta-miR-2411-5p
					Stk3	ENSMUST00000018476.8	bta-miR-197									Pom121l2	ENSMUST00000017126.5	bta-miR-2387			B4galt2	ENSMUST00000030266.6	bta-miR-2411-5p
					Smug1	ENSMUST00000064067.8	bta-miR-197									Tsku	ENSMUST00000165257.2	bta-miR-2387			Zyx	ENSMUST00000164375.1	bta-miR-2411-5p
					Chrna6	ENSMUST00000033882.8	bta-miR-197									Dnajb2	ENSMUST00000188931.1	bta-miR-2387			Icam1	ENSMUST00000086399.4	bta-miR-2411-5p
					Fam103a1	ENSMUST00000042166.5	bta-miR-197									Snx27	ENSMUST00000029783.10	bta-miR-2387			Lrrtm1	ENSMUST00000159616.1	bta-miR-2411-5p
					Spag9	ENSMUST00000041956.8	bta-miR-197									Ldlrap1	ENSMUST00000037828.6	bta-miR-2387			Gm7276	ENSMUST00000097520.2	bta-miR-2411-5p
					Lcp2	ENSMUST00000052413.5	bta-miR-197									Kcnb2	ENSMUST00000170146.2	bta-miR-2387			Mmp14	ENSMUST00000089688.4	bta-miR-2411-5p
					Brwd3	ENSMUST00000150434.2	bta-miR-197									Alpk1	ENSMUST00000029662.6	bta-miR-2387			Klhl20	ENSMUST00000111611.2	bta-miR-2411-5p
					Gm5531	ENSMUST00000055314.3	bta-miR-197									Cnnm3	ENSMUST00000097776.3	bta-miR-2387			Pirt	ENSMUST00000123434.2	bta-miR-2411-5p
					Topors	ENSMUST00000042575.6	bta-miR-197									Dag1	ENSMUST00000166905.2	bta-miR-2387			Dnajc3	ENSMUST00000022734.7	bta-miR-2411-5p
					Aif1l	ENSMUST00000001920.7	bta-miR-197									Ccnd2	ENSMUST00000000188.8	bta-miR-2387			Pm20d1	ENSMUST00000112393.3	bta-miR-2411-5p
					Creb1	ENSMUST00000087366.5	bta-miR-197									Tspan9	ENSMUST00000112173.2	bta-miR-2387			Foxo3	ENSMUST00000105502.2	bta-miR-2411-5p
					Abl2	ENSMUST00000166172.3	bta-miR-197									Ap1s2	ENSMUST00000069041.9	bta-miR-2387			Cadps2	ENSMUST00000115358.3	bta-miR-2411-5p
					Arhgef37	ENSMUST00000171629.1	bta-miR-197									Pou4f3	ENSMUST00000025374.3	bta-miR-2387			Prdm13	ENSMUST00000076206.5	bta-miR-2411-5p
					Prr24	ENSMUST00000169612.1	bta-miR-197									Adam10	ENSMUST00000067880.7	bta-miR-2387			Ppfia4	ENSMUST00000168515.2	bta-miR-2411-5p
					Wfikkn2	ENSMUST00000061469.3	bta-miR-197									Faf2	ENSMUST00000126071.2	bta-miR-2387			Tmem127	ENSMUST00000035871.9	bta-miR-2411-5p
					Dock2	ENSMUST00000093193.6	bta-miR-197									Bhlhe41	ENSMUST00000111703.1	bta-miR-2387			Galm	ENSMUST00000039205.5	bta-miR-2411-5p
					Sntb1	ENSMUST00000039769.6	bta-miR-197									Golph3	ENSMUST00000059680.5	bta-miR-2387			Ankrd35	ENSMUST00000048427.6	bta-miR-2411-5p
					Nsd1	ENSMUST00000099490.2	bta-miR-197									Hrnr	ENSMUST00000090856.4	bta-miR-2387			Scnn1g	ENSMUST00000000221.5	bta-miR-2411-5p
					Robo3	ENSMUST00000034643.6	bta-miR-197									Wdr48	ENSMUST00000036561.6	bta-miR-2387			Trpv4	ENSMUST00000071968.3	bta-miR-2411-5p
					Cobl	ENSMUST00000172919.2	bta-miR-197									H2-D1	ENSMUST00000172785.2	bta-miR-2387			Gls2	ENSMUST00000044776.7	bta-miR-2411-5p
					Tmem170b	ENSMUST00000129449.1	bta-miR-197									Tnrc18	ENSMUST00000151477.2	bta-miR-2387			Fndc3b	ENSMUST00000046157.4	bta-miR-2411-5p
					Gls	ENSMUST00000114510.2	bta-miR-197									Zc3h18	ENSMUST00000093073.6	bta-miR-2387			Rab31	ENSMUST00000070673.7	bta-miR-2411-5p
					0610030E20Rik	ENSMUST00000077783.3	bta-miR-197									Scd1	ENSMUST00000041331.2	bta-miR-2387			Fer1l6	ENSMUST00000161028.1	bta-miR-2411-5p
					Phactr1	ENSMUST00000148891.2	bta-miR-197									Lrp2	ENSMUST00000080953.6	bta-miR-2387			Ralgapa2	ENSMUST00000109986.3	bta-miR-2411-5p
					Mgat4c	ENSMUST00000163753.2	bta-miR-197									Slc5a8	ENSMUST00000020255.6	bta-miR-2387			Tmem201	ENSMUST00000103208.1	bta-miR-2411-5p
					Rnf180	ENSMUST00000069686.6	bta-miR-197									Ehf	ENSMUST00000090475.4	bta-miR-2387			Zfp282	ENSMUST00000061890.7	bta-miR-2411-5p
					Lypd6	ENSMUST00000112712.4	bta-miR-197									Rhbdd1	ENSMUST00000027322.8	bta-miR-2387			Mta1	ENSMUST00000009099.7	bta-miR-2411-5p
					Ddi2	ENSMUST00000102484.4	bta-miR-197									Msx1	ENSMUST00000063116.9	bta-miR-2387			Il17rd	ENSMUST00000035336.3	bta-miR-2411-5p
					Fam219b	ENSMUST00000093833.4	bta-miR-197									Chga	ENSMUST00000021610.5	bta-miR-2387			Gabra3	ENSMUST00000055966.7	bta-miR-2411-5p
					Tmem185b	ENSMUST00000183952.1	bta-miR-197									Tgm2	ENSMUST00000103122.4	bta-miR-2387			Pip5k1b	ENSMUST00000025800.9	bta-miR-2411-5p
					Psd4	ENSMUST00000102942.2	bta-miR-197									Plekhg1	ENSMUST00000120274.2	bta-miR-2387			Ppp2r1b	ENSMUST00000114437.3	bta-miR-2411-5p
					Lpin2	ENSMUST00000129635.2	bta-miR-197									Faim2	ENSMUST00000023750.7	bta-miR-2387			Vps39	ENSMUST00000102501.4	bta-miR-2411-5p
					Hmgcl	ENSMUST00000030432.7	bta-miR-197									Dlgap1	ENSMUST00000133983.2	bta-miR-2387			Fam84b	ENSMUST00000100635.4	bta-miR-2411-5p
					Abhd13	ENSMUST00000139793.2	bta-miR-197									Stk38	ENSMUST00000009138.6	bta-miR-2387			Podn	ENSMUST00000106709.3	bta-miR-2411-5p
					Lyz2	ENSMUST00000092163.7	bta-miR-197									B4galt5	ENSMUST00000109221.3	bta-miR-2387			Hs3st3b1	ENSMUST00000094103.3	bta-miR-2411-5p
					Sept5	ENSMUST00000096987.5	bta-miR-197									Hes5	ENSMUST00000049621.6	bta-miR-2387			Dpp8	ENSMUST00000034960.7	bta-miR-2411-5p
					Mtch1	ENSMUST00000095427.5	bta-miR-197									Rgs10	ENSMUST00000033133.6	bta-miR-2387			Mbnl1	ENSMUST00000099087.2	bta-miR-2411-5p
					Zdhhc23	ENSMUST00000036321.8	bta-miR-197									Kcnab3	ENSMUST00000018614.2	bta-miR-2387			Cachd1	ENSMUST00000030257.9	bta-miR-2411-5p
					Prnd	ENSMUST00000110172.3	bta-miR-197									Npsr1	ENSMUST00000059650.5	bta-miR-2387			Tbr1	ENSMUST00000048934.9	bta-miR-2411-5p
					Gm28045	ENSMUST00000136783.1	bta-miR-197									Arfip2	ENSMUST00000131446.2	bta-miR-2387			Limd1	ENSMUST00000026269.2	bta-miR-2411-5p
					Fndc9	ENSMUST00000060185.2	bta-miR-197									Srp68	ENSMUST00000021133.10	bta-miR-2387			Chst3	ENSMUST00000135158.3	bta-miR-2411-5p
					Tvp23a	ENSMUST00000051118.6	bta-miR-197									Foxo3	ENSMUST00000105502.2	bta-miR-2387			Csgalnact1	ENSMUST00000078350.7	bta-miR-2411-5p
					Cacna1b	ENSMUST00000070864.8	bta-miR-197									Zfp366	ENSMUST00000056558.8	bta-miR-2387			Rbm20	ENSMUST00000164202.2	bta-miR-2411-5p
					Ptafr	ENSMUST00000070690.7	bta-miR-197									Slc1a3	ENSMUST00000157065.1	bta-miR-2387			Epha8	ENSMUST00000030420.8	bta-miR-2411-5p
					Rap1a	ENSMUST00000090678.6	bta-miR-197									Sema5a	ENSMUST00000067458.6	bta-miR-2387			Efr3b	ENSMUST00000111178.1	bta-miR-2411-5p
					Ccdc71l	ENSMUST00000172332.3	bta-miR-197									Map3k11	ENSMUST00000004156.8	bta-miR-2387			Slc25a15	ENSMUST00000033871.6	bta-miR-2411-5p
					Smad4	ENSMUST00000025393.8	bta-miR-197									D3Bwg0562e	ENSMUST00000061071.8	bta-miR-2387			Loxl4	ENSMUST00000026190.8	bta-miR-2411-5p
					Crispld2	ENSMUST00000132583.2	bta-miR-197									Fam219b	ENSMUST00000093833.4	bta-miR-2387			Usp45	ENSMUST00000040429.6	bta-miR-2411-5p
					Efr3b	ENSMUST00000111178.1	bta-miR-197									Dnajc5	ENSMUST00000072334.6	bta-miR-2387			Esr2	ENSMUST00000110421.2	bta-miR-2411-5p
					Rcan2	ENSMUST00000044895.6	bta-miR-197									Ctsk	ENSMUST00000015664.3	bta-miR-2387			Unc13b	ENSMUST00000079978.7	bta-miR-2411-5p
					Mllt11	ENSMUST00000065482.5	bta-miR-197									Alg8	ENSMUST00000098300.4	bta-miR-2387			Slc35f1	ENSMUST00000105473.2	bta-miR-2411-5p
					Baalc	ENSMUST00000163313.1	bta-miR-197									Lrrc49	ENSMUST00000053171.8	bta-miR-2387			Klhl3	ENSMUST00000160860.2	bta-miR-2411-5p
					Zfand4	ENSMUST00000036503.8	bta-miR-197									Steap4	ENSMUST00000115421.1	bta-miR-2387			Pdgfra	ENSMUST00000000476.9	bta-miR-2411-5p
					Il12b	ENSMUST00000102796.4	bta-miR-197									Ttpal	ENSMUST00000171696.2	bta-miR-2387			Trpm3	ENSMUST00000037901.7	bta-miR-2411-5p
					9530003J23Rik	ENSMUST00000020392.4	bta-miR-197									Prox1	ENSMUST00000175916.2	bta-miR-2387			Cdh16	ENSMUST00000163783.2	bta-miR-2411-5p
					Ncoa4	ENSMUST00000163336.2	bta-miR-197									AB041806	ENSMUST00000062902.6	bta-miR-2387			Slc25a51	ENSMUST00000107796.2	bta-miR-2411-5p
					Tmem245	ENSMUST00000068792.7	bta-miR-197									Gm9747	ENSMUST00000023262.5	bta-miR-2387			Ctnnbip1	ENSMUST00000030839.7	bta-miR-2411-5p
					Sox13	ENSMUST00000144386.2	bta-miR-197									Dynlt1b	ENSMUST00000179569.1	bta-miR-2387			Cpt1a	ENSMUST00000025835.4	bta-miR-2411-5p
					Anxa11	ENSMUST00000022416.9	bta-miR-197									Cacna1e	ENSMUST00000187541.1	bta-miR-2387			Klhdc10	ENSMUST00000068259.6	bta-miR-2411-5p
					3110043O21Rik	ENSMUST00000084724.4	bta-miR-197									Dcaf15	ENSMUST00000041367.7	bta-miR-2387			Pacsin1	ENSMUST00000045896.4	bta-miR-2411-5p
					Ctsll3	ENSMUST00000043754.6	bta-miR-197									Kirrel3	ENSMUST00000187625.1	bta-miR-2387			Vprbp	ENSMUST00000159645.2	bta-miR-2411-5p
					Commd6	ENSMUST00000100339.3	bta-miR-197									Ssrp1	ENSMUST00000168266.2	bta-miR-2387			Htr1a	ENSMUST00000022235.4	bta-miR-2411-5p
					Plxnc1	ENSMUST00000099337.3	bta-miR-197									Runx1	ENSMUST00000023673.8	bta-miR-2387			Fchsd1	ENSMUST00000043437.8	bta-miR-2411-5p
					Ctsq	ENSMUST00000021888.7	bta-miR-197									Pitx3	ENSMUST00000026259.10	bta-miR-2387			Gramd1b	ENSMUST00000121357.2	bta-miR-2411-5p
					Taf8	ENSMUST00000067103.2	bta-miR-197									Trip12	ENSMUST00000186465.1	bta-miR-2387			Mtr	ENSMUST00000099856.4	bta-miR-2411-5p
					Gm16485	ENSMUST00000104915.2	bta-miR-197									Ap1s1	ENSMUST00000111080.2	bta-miR-2387			Pim1	ENSMUST00000024811.7	bta-miR-2411-5p
					Setbp1	ENSMUST00000025430.9	bta-miR-197									Zer1	ENSMUST00000044751.9	bta-miR-2387			Tgm3	ENSMUST00000110299.2	bta-miR-2411-5p
					Tdg	ENSMUST00000151390.2	bta-miR-197									Cdon	ENSMUST00000119129.3	bta-miR-2387			Lsamp	ENSMUST00000099761.4	bta-miR-2411-5p
					Slbp	ENSMUST00000101354.4	bta-miR-197									Grb10	ENSMUST00000093321.6	bta-miR-2387			Gpr126	ENSMUST00000041168.4	bta-miR-2411-5p
					Ak4	ENSMUST00000102780.2	bta-miR-197									Hoxc10	ENSMUST00000001699.7	bta-miR-2387			Nrip1	ENSMUST00000121927.2	bta-miR-2411-5p
					Rmnd5a	ENSMUST00000002292.9	bta-miR-197									Mxra8	ENSMUST00000030947.3	bta-miR-2387			Stk38l	ENSMUST00000001675.8	bta-miR-2411-5p
					Sept3	ENSMUST00000023095.7	bta-miR-197									Krt75	ENSMUST00000042957.5	bta-miR-2387			Gm614	ENSMUST00000101358.2	bta-miR-2411-5p
					Slc23a2	ENSMUST00000028815.9	bta-miR-197									Tpcn2	ENSMUST00000058022.4	bta-miR-2387			Dnm1	ENSMUST00000113352.3	bta-miR-2411-5p
					4931440P22Rik	ENSMUST00000099076.3	bta-miR-197									Clp1	ENSMUST00000165219.2	bta-miR-2387			Ap3m1	ENSMUST00000154460.2	bta-miR-2411-5p
					Pga5	ENSMUST00000025647.5	bta-miR-197									Mtm1	ENSMUST00000171933.2	bta-miR-2387			Abcc9	ENSMUST00000087527.5	bta-miR-2411-5p
					Snap91	ENSMUST00000074501.6	bta-miR-197									Acbd4	ENSMUST00000024492.9	bta-miR-2387			Clstn3	ENSMUST00000112523.2	bta-miR-2411-5p
					Sytl5	ENSMUST00000067529.3	bta-miR-197									Mat1a	ENSMUST00000047286.6	bta-miR-2387			Snupn	ENSMUST00000068856.4	bta-miR-2411-5p
					Slc30a10	ENSMUST00000061093.6	bta-miR-197									Bnip3	ENSMUST00000106112.1	bta-miR-2387			Dlc1	ENSMUST00000033923.8	bta-miR-2411-5p
					B4galnt1	ENSMUST00000006914.9	bta-miR-197									Sugp2	ENSMUST00000164403.2	bta-miR-2387			Hipk2	ENSMUST00000161779.2	bta-miR-2411-5p
					Fancc	ENSMUST00000073029.6	bta-miR-197									Antxr1	ENSMUST00000042025.9	bta-miR-2387			4921536K21Rik	ENSMUST00000020712.4	bta-miR-2411-5p
					Alkbh5	ENSMUST00000044250.3	bta-miR-197									Chad	ENSMUST00000040418.8	bta-miR-2387			Sesn2	ENSMUST00000030724.8	bta-miR-2411-5p
					Angpt2	ENSMUST00000033846.6	bta-miR-197									Serpinb13	ENSMUST00000027564.2	bta-miR-2387			Parp6	ENSMUST00000167091.1	bta-miR-2411-5p
					Rasl10b	ENSMUST00000175848.2	bta-miR-197									Nr5a1	ENSMUST00000112883.2	bta-miR-2387			Rbpms2	ENSMUST00000169003.2	bta-miR-2411-5p
					Lzic	ENSMUST00000030842.7	bta-miR-197									Olfml1	ENSMUST00000120990.1	bta-miR-2387			Slc25a44	ENSMUST00000168755.1	bta-miR-2411-5p
					Xylt2	ENSMUST00000116349.3	bta-miR-197									Inpp1	ENSMUST00000027271.3	bta-miR-2387			Det1	ENSMUST00000032839.7	bta-miR-2411-5p
					Dlst	ENSMUST00000053811.8	bta-miR-197									Arhgap31	ENSMUST00000023487.4	bta-miR-2387			Fndc3a	ENSMUST00000089017.6	bta-miR-2411-5p
					Sipa1l1	ENSMUST00000166429.2	bta-miR-197									Abhd2	ENSMUST00000037315.7	bta-miR-2387			Hapln4	ENSMUST00000007738.9	bta-miR-2411-5p
					Txndc5	ENSMUST00000035988.9	bta-miR-197									Dynlt1c	ENSMUST00000092966.4	bta-miR-2387			Tectb	ENSMUST00000025936.6	bta-miR-2411-5p
					Abhd15	ENSMUST00000094004.4	bta-miR-197									Acvr1b	ENSMUST00000000544.10	bta-miR-2387			Cdhr1	ENSMUST00000022337.9	bta-miR-2411-5p
					Soga3	ENSMUST00000092629.2	bta-miR-197									Gpx3	ENSMUST00000082430.4	bta-miR-2387			Lmod1	ENSMUST00000059352.2	bta-miR-2411-5p
					Ankrd1	ENSMUST00000025718.8	bta-miR-197									Grb2	ENSMUST00000106497.2	bta-miR-2387			Hyou1	ENSMUST00000066601.7	bta-miR-2411-5p
					Hexim2	ENSMUST00000062530.4	bta-miR-197									Nfix	ENSMUST00000076715.7	bta-miR-2387			Fgd3	ENSMUST00000110087.3	bta-miR-2411-5p
					Slc10a7	ENSMUST00000034111.8	bta-miR-197									Casp2	ENSMUST00000031895.7	bta-miR-2387			Cep128	ENSMUST00000141429.2	bta-miR-2411-5p
					Zfp398	ENSMUST00000114598.1	bta-miR-197									Rab14	ENSMUST00000113025.1	bta-miR-2387			Setbp1	ENSMUST00000025430.9	bta-miR-2411-5p
					Ddx52	ENSMUST00000049257.7	bta-miR-197									4632428N05Rik	ENSMUST00000020301.8	bta-miR-2387			Col28a1	ENSMUST00000115537.1	bta-miR-2411-5p
					Asphd2	ENSMUST00000031291.7	bta-miR-197									Desi1	ENSMUST00000152227.2	bta-miR-2387			Kat6b	ENSMUST00000069648.8	bta-miR-2411-5p
					Ccdc85a	ENSMUST00000093253.4	bta-miR-197									Tgfbr1	ENSMUST00000007757.9	bta-miR-2387			Ttc23	ENSMUST00000107471.2	bta-miR-2411-5p
					Sfxn3	ENSMUST00000062213.6	bta-miR-197									Prr5l	ENSMUST00000163762.2	bta-miR-2387			Ctdspl	ENSMUST00000073109.6	bta-miR-2411-5p
					Wdr41	ENSMUST00000056512.8	bta-miR-197									Cideb	ENSMUST00000001497.7	bta-miR-2387			Slc24a4	ENSMUST00000079020.5	bta-miR-2411-5p
					Eaf1	ENSMUST00000022446.5	bta-miR-197									Pcsk7	ENSMUST00000039059.6	bta-miR-2387			Dennd5a	ENSMUST00000080437.7	bta-miR-2411-5p
					Tmem125	ENSMUST00000060214.4	bta-miR-197									Ankk1	ENSMUST00000034792.5	bta-miR-2387			Epha3	ENSMUST00000064405.6	bta-miR-2411-5p
					St6gal1	ENSMUST00000178797.2	bta-miR-197									Mmp28	ENSMUST00000103209.4	bta-miR-2387			Lamc1	ENSMUST00000027752.9	bta-miR-2411-5p
					Tmem129	ENSMUST00000019439.7	bta-miR-197									Slc22a13	ENSMUST00000084797.4	bta-miR-2387			Pax2	ENSMUST00000004340.5	bta-miR-2411-5p
					Atp11a	ENSMUST00000033818.4	bta-miR-197									Epm2aip1	ENSMUST00000060711.6	bta-miR-2387			Wdr47	ENSMUST00000051145.9	bta-miR-2411-5p
					Scn2a1	ENSMUST00000028377.8	bta-miR-197									Alx4	ENSMUST00000111254.1	bta-miR-2387			Gpr155	ENSMUST00000076463.6	bta-miR-2411-5p
					Pex11a	ENSMUST00000032761.7	bta-miR-197									Elf4	ENSMUST00000114958.2	bta-miR-2387			Tmem26	ENSMUST00000080995.6	bta-miR-2411-5p
					Mpi	ENSMUST00000034856.9	bta-miR-197									Fhit	ENSMUST00000161302.2	bta-miR-2387			Mvb12b	ENSMUST00000041555.4	bta-miR-2411-5p
					Rtkn2	ENSMUST00000118160.2	bta-miR-197									Prr14l	ENSMUST00000120129.3	bta-miR-2387			Pgp	ENSMUST00000053024.6	bta-miR-2411-5p
					Plscr4	ENSMUST00000034941.8	bta-miR-197									Gm12830	ENSMUST00000137570.1	bta-miR-2387			AI464131	ENSMUST00000054920.4	bta-miR-2411-5p
					Cdh13	ENSMUST00000117160.1	bta-miR-197									Kpna4	ENSMUST00000029353.3	bta-miR-2387			Adamts5	ENSMUST00000023611.5	bta-miR-2411-5p
					Ralgps2	ENSMUST00000172057.2	bta-miR-197									Rab3c	ENSMUST00000167824.1	bta-miR-2387			Gprin1	ENSMUST00000135343.1	bta-miR-2411-5p
					Tnfaip1	ENSMUST00000017759.3	bta-miR-197									Plagl2	ENSMUST00000056924.8	bta-miR-2387			Nsmaf	ENSMUST00000029910.6	bta-miR-2411-5p
					Mysm1	ENSMUST00000075872.3	bta-miR-197									Poldip2	ENSMUST00000001127.5	bta-miR-2387			Git1	ENSMUST00000037285.4	bta-miR-2411-5p
					Taf4b	ENSMUST00000169862.1	bta-miR-197									Tada3	ENSMUST00000032410.8	bta-miR-2387			Tspan7	ENSMUST00000115526.1	bta-miR-2411-5p
					Ppat	ENSMUST00000140076.1	bta-miR-197									Smim12	ENSMUST00000142029.1	bta-miR-2387			Raver2	ENSMUST00000038463.9	bta-miR-2411-5p
					Mc5r	ENSMUST00000172148.1	bta-miR-197									Mfsd10	ENSMUST00000001109.5	bta-miR-2387			Mxd1	ENSMUST00000001184.7	bta-miR-2411-5p
					Triqk	ENSMUST00000183345.1	bta-miR-197									Dynlt1f	ENSMUST00000179554.1	bta-miR-2387			Pcdh17	ENSMUST00000071370.5	bta-miR-2411-5p
					Il1rap	ENSMUST00000174202.2	bta-miR-197									Prc1	ENSMUST00000173824.2	bta-miR-2387			Edc3	ENSMUST00000043990.8	bta-miR-2411-5p
					Lcor	ENSMUST00000067795.6	bta-miR-197									Plin1	ENSMUST00000032762.8	bta-miR-2387			Prkce	ENSMUST00000097275.3	bta-miR-2411-5p
					Ppm1l	ENSMUST00000029355.7	bta-miR-197									Ormdl2	ENSMUST00000026409.3	bta-miR-2387			Spata2	ENSMUST00000057627.10	bta-miR-2411-5p
					Gad2	ENSMUST00000028123.3	bta-miR-197									G6pc3	ENSMUST00000070334.4	bta-miR-2387			Htr1b	ENSMUST00000183482.1	bta-miR-2411-5p
					BC018507	ENSMUST00000043493.5	bta-miR-197									Exoc6b	ENSMUST00000160197.2	bta-miR-2387			Ifnlr1	ENSMUST00000074408.6	bta-miR-2411-5p
					Col17a1	ENSMUST00000026045.8	bta-miR-197									Cpt1a	ENSMUST00000025835.4	bta-miR-2387			Syp	ENSMUST00000069520.5	bta-miR-2411-5p
					Aqp5	ENSMUST00000169082.1	bta-miR-197									Serpina1f	ENSMUST00000117053.2	bta-miR-2387			Uhrf1bp1	ENSMUST00000114849.1	bta-miR-2411-5p
					March8	ENSMUST00000079012.7	bta-miR-197									Pex19	ENSMUST00000111252.3	bta-miR-2387			Slc35c1	ENSMUST00000067631.6	bta-miR-2411-5p
					Mier1	ENSMUST00000106858.2	bta-miR-197									Scube2	ENSMUST00000007423.6	bta-miR-2387			Ctcf	ENSMUST00000005841.10	bta-miR-2411-5p
					Capza2	ENSMUST00000015877.8	bta-miR-197									Cxcr5	ENSMUST00000179828.2	bta-miR-2387			Agbl5	ENSMUST00000061213.7	bta-miR-2411-5p
					Rbms3	ENSMUST00000111773.4	bta-miR-197									Phyhip	ENSMUST00000003561.4	bta-miR-2387			Neto2	ENSMUST00000109686.3	bta-miR-2411-5p
					Gm9966	ENSMUST00000068485.3	bta-miR-197									Ptprs	ENSMUST00000086828.4	bta-miR-2387			Dpysl5	ENSMUST00000114729.2	bta-miR-2411-5p
					Atoh8	ENSMUST00000042646.7	bta-miR-197									Sema6c	ENSMUST00000090823.2	bta-miR-2387			Arhgef15	ENSMUST00000065040.7	bta-miR-2411-5p
					Prr9	ENSMUST00000070284.3	bta-miR-197									Rpl5	ENSMUST00000082223.7	bta-miR-2387			Prdm16	ENSMUST00000070313.8	bta-miR-2411-5p
					Adrb1	ENSMUST00000038949.4	bta-miR-197									Ank1	ENSMUST00000084038.5	bta-miR-2387			Zkscan8	ENSMUST00000045228.6	bta-miR-2411-5p
					Plcb1	ENSMUST00000110116.2	bta-miR-197									Vamp2	ENSMUST00000117780.1	bta-miR-2387			Plec	ENSMUST00000089610.4	bta-miR-2411-5p
					Ubxn2b	ENSMUST00000029907.5	bta-miR-197									Calb1	ENSMUST00000029876.1	bta-miR-2387			Gpd2	ENSMUST00000169687.2	bta-miR-2411-5p
					Tbc1d14	ENSMUST00000146430.2	bta-miR-197									Kirrel2	ENSMUST00000045817.8	bta-miR-2387			Pex26	ENSMUST00000118234.2	bta-miR-2411-5p
					Ralgps1	ENSMUST00000042615.7	bta-miR-197									Spef1	ENSMUST00000028801.2	bta-miR-2387			Jmjd8	ENSMUST00000026832.8	bta-miR-2411-5p
					Hprt	ENSMUST00000026723.8	bta-miR-197									Brat1	ENSMUST00000110806.2	bta-miR-2387			Acap3	ENSMUST00000079031.5	bta-miR-2411-5p
					Zdhhc2	ENSMUST00000049389.5	bta-miR-197									Prkag3	ENSMUST00000188073.1	bta-miR-2387			Tnfrsf1b	ENSMUST00000030336.5	bta-miR-2411-5p
					Oprd1	ENSMUST00000056336.1	bta-miR-197									Morn4	ENSMUST00000051772.8	bta-miR-2387			Ei24	ENSMUST00000163192.4	bta-miR-2411-5p
					Stk38	ENSMUST00000009138.6	bta-miR-197									Usp54	ENSMUST00000022356.5	bta-miR-2387			Zfp827	ENSMUST00000119254.2	bta-miR-2411-5p
					Sirpa	ENSMUST00000103203.2	bta-miR-197									Gulo	ENSMUST00000059970.7	bta-miR-2387			Prss8	ENSMUST00000032988.8	bta-miR-2411-5p
					Gm12184	ENSMUST00000104959.1	bta-miR-197									Efcab11	ENSMUST00000046485.3	bta-miR-2387			Cep170b	ENSMUST00000101018.4	bta-miR-2411-5p
					Arhgap39	ENSMUST00000036176.9	bta-miR-197									SEMA6C	ENSMUST00000168321.2	bta-miR-2387			Il31ra	ENSMUST00000051756.6	bta-miR-2411-5p
					Fam83a	ENSMUST00000160942.2	bta-miR-197									Clcn1	ENSMUST00000031894.7	bta-miR-2387			N4bp1	ENSMUST00000034074.7	bta-miR-2411-5p
					Prkra	ENSMUST00000002808.6	bta-miR-197									Vwa5b1	ENSMUST00000030533.6	bta-miR-2387			Ccdc141	ENSMUST00000049544.8	bta-miR-2411-5p
					Znrf3	ENSMUST00000172492.2	bta-miR-197									Ogfr	ENSMUST00000029087.3	bta-miR-2387			Rbfox3	ENSMUST00000017576.5	bta-miR-2411-5p
					Sugct	ENSMUST00000068545.4	bta-miR-197									Adcyap1r1	ENSMUST00000070756.6	bta-miR-2387			Sftpa1	ENSMUST00000170719.1	bta-miR-2411-5p
					Mfn2	ENSMUST00000105716.3	bta-miR-197									Cntn5	ENSMUST00000162484.2	bta-miR-2387			Kctd20	ENSMUST00000118762.2	bta-miR-2411-5p
					Ccdc184	ENSMUST00000031914.4	bta-miR-197									Mical2	ENSMUST00000050149.6	bta-miR-2387			Lnpep	ENSMUST00000041047.2	bta-miR-2411-5p
					Ecm2	ENSMUST00000051504.7	bta-miR-197									Myo10	ENSMUST00000110457.2	bta-miR-2387			Fam78a	ENSMUST00000056406.6	bta-miR-2411-5p
					Sp9	ENSMUST00000090813.5	bta-miR-197									Sik2	ENSMUST00000176824.2	bta-miR-2387			Rassf6	ENSMUST00000031317.6	bta-miR-2411-5p
					4930523C07Rik	ENSMUST00000163892.2	bta-miR-197									Pygo2	ENSMUST00000060061.5	bta-miR-2387			Mboat2	ENSMUST00000110942.4	bta-miR-2411-5p
					Snx31	ENSMUST00000013755.6	bta-miR-197									Pnpla1	ENSMUST00000114737.2	bta-miR-2387			Alpl	ENSMUST00000030551.5	bta-miR-2411-5p
					Fam172a	ENSMUST00000163257.2	bta-miR-197									Tmem74b	ENSMUST00000109872.1	bta-miR-2387			Rel	ENSMUST00000102864.3	bta-miR-2411-5p
					Rnf138	ENSMUST00000072847.6	bta-miR-197									Cmtm3	ENSMUST00000034343.4	bta-miR-2387			Chad	ENSMUST00000040418.8	bta-miR-2411-5p
					Col8a2	ENSMUST00000070132.6	bta-miR-197									Qtrtd1	ENSMUST00000023387.8	bta-miR-2387			Cux1	ENSMUST00000004097.10	bta-miR-2411-5p
					Oser1	ENSMUST00000046908.4	bta-miR-197									Osgin1	ENSMUST00000098365.3	bta-miR-2387			Tnfaip3	ENSMUST00000019997.5	bta-miR-2411-5p
					Prickle2	ENSMUST00000032093.6	bta-miR-197									Padi1	ENSMUST00000026378.3	bta-miR-2387			Chst11	ENSMUST00000040110.7	bta-miR-2411-5p
					Tfdp1	ENSMUST00000170909.1	bta-miR-197									Snta1	ENSMUST00000109728.2	bta-miR-2387			Dram1	ENSMUST00000020249.1	bta-miR-2411-5p
					Fam109a	ENSMUST00000056654.3	bta-miR-197									Inpp5b	ENSMUST00000094782.4	bta-miR-2387			Zc3h12d	ENSMUST00000039484.4	bta-miR-2411-5p
					Cdkn2aip	ENSMUST00000038738.5	bta-miR-197									Tfcp2l1	ENSMUST00000027629.9	bta-miR-2387			Tap1	ENSMUST00000170086.2	bta-miR-2411-5p
					Nkrf	ENSMUST00000057093.6	bta-miR-197									Tex35	ENSMUST00000118207.2	bta-miR-2387			Dcx	ENSMUST00000033642.4	bta-miR-2411-5p
					Dnajc5	ENSMUST00000072334.6	bta-miR-197									Ddt	ENSMUST00000172820.1	bta-miR-2387			Qrfp	ENSMUST00000057407.2	bta-miR-2411-5p
					Ankrd46	ENSMUST00000057486.7	bta-miR-197									Spon1	ENSMUST00000046687.10	bta-miR-2387			Ube2h	ENSMUST00000102993.4	bta-miR-2411-5p
					Tspan7	ENSMUST00000115526.1	bta-miR-197									Ntrk3	ENSMUST00000039431.8	bta-miR-2387			Mex3b	ENSMUST00000082237.5	bta-miR-2411-5p
					Matn3	ENSMUST00000020899.4	bta-miR-197									Sdc4	ENSMUST00000017153.3	bta-miR-2387			Enam	ENSMUST00000031222.8	bta-miR-2411-5p
					Oraov1	ENSMUST00000033388.6	bta-miR-197									Dmbx1	ENSMUST00000064806.7	bta-miR-2387			Actr1a	ENSMUST00000040270.4	bta-miR-2411-5p
					Tvp23b	ENSMUST00000014321.4	bta-miR-197									Fndc3a	ENSMUST00000089017.6	bta-miR-2387			Slc1a2	ENSMUST00000080210.4	bta-miR-2411-5p
					Rwdd1	ENSMUST00000019917.5	bta-miR-197									Kif2c	ENSMUST00000065896.3	bta-miR-2387			Pgm2l1	ENSMUST00000084935.4	bta-miR-2411-5p
					Nlk	ENSMUST00000142739.2	bta-miR-197									Endod1	ENSMUST00000167549.1	bta-miR-2387			Angptl4	ENSMUST00000002360.10	bta-miR-2411-5p
					Rbpms	ENSMUST00000191473.1	bta-miR-197									Naa11	ENSMUST00000060265.4	bta-miR-2387			Kcnh1	ENSMUST00000078470.6	bta-miR-2411-5p
					Bbs2	ENSMUST00000034206.4	bta-miR-197									Gps1	ENSMUST00000100134.4	bta-miR-2387			Myo1h	ENSMUST00000169347.1	bta-miR-2411-5p
					Ptprt	ENSMUST00000109445.3	bta-miR-197									Tnfsf8	ENSMUST00000030047.2	bta-miR-2387			Irs1	ENSMUST00000069799.2	bta-miR-2411-5p
					Rnft2	ENSMUST00000117177.2	bta-miR-197									Recql5	ENSMUST00000021097.4	bta-miR-2387			Dhcr24	ENSMUST00000047973.3	bta-miR-2411-5p
					Timp2	ENSMUST00000017610.4	bta-miR-197									Tmub2	ENSMUST00000036376.7	bta-miR-2387			Lace1	ENSMUST00000041024.9	bta-miR-2411-5p
					Slc7a14	ENSMUST00000091259.3	bta-miR-197									Col19a1	ENSMUST00000115244.3	bta-miR-2387			Tead1	ENSMUST00000059768.11	bta-miR-2411-5p
					Zbtb10	ENSMUST00000155203.1	bta-miR-197									Nfatc1	ENSMUST00000170905.2	bta-miR-2387			Map3k2	ENSMUST00000096575.3	bta-miR-2411-5p
					Sh3rf1	ENSMUST00000034060.5	bta-miR-197									TRPC2	ENSMUST00000124189.2	bta-miR-2387			Vcpkmt	ENSMUST00000058639.9	bta-miR-2411-5p
					Akirin1	ENSMUST00000102636.3	bta-miR-197									Angptl7	ENSMUST00000030840.3	bta-miR-2387			Atl2	ENSMUST00000112437.2	bta-miR-2411-5p
					Kdm7a	ENSMUST00000002305.8	bta-miR-197									Smurf1	ENSMUST00000110677.2	bta-miR-2387			Snx33	ENSMUST00000050916.5	bta-miR-2411-5p
					Qrfp	ENSMUST00000057407.2	bta-miR-197									Slc35d1	ENSMUST00000150285.2	bta-miR-2387			Nxpe2	ENSMUST00000034527.8	bta-miR-2411-5p
					Nudt4	ENSMUST00000020217.5	bta-miR-197									Zfp385a	ENSMUST00000168828.1	bta-miR-2387			Zbtb33	ENSMUST00000049740.2	bta-miR-2411-5p
					Selt	ENSMUST00000107924.1	bta-miR-197									Ppp1r10	ENSMUST00000087211.3	bta-miR-2387			Rqcd1	ENSMUST00000087215.6	bta-miR-2411-5p
					Lats1	ENSMUST00000165952.2	bta-miR-197									Slc39a14	ENSMUST00000068044.8	bta-miR-2387			Pde7a	ENSMUST00000099195.4	bta-miR-2411-5p
					Zscan29	ENSMUST00000079024.6	bta-miR-197									Bbs1	ENSMUST00000053506.6	bta-miR-2387			Ripk4	ENSMUST00000113743.2	bta-miR-2411-5p
					Rtn4	ENSMUST00000078830.5	bta-miR-197									Pa2g4	ENSMUST00000026425.7	bta-miR-2387			Rpa1	ENSMUST00000092907.6	bta-miR-2411-5p
					Clcn5	ENSMUST00000004428.8	bta-miR-197									Brsk2	ENSMUST00000174499.2	bta-miR-2387			Ankrd13b	ENSMUST00000092892.4	bta-miR-2411-5p
					Cybb	ENSMUST00000015484.4	bta-miR-197									Plekho2	ENSMUST00000068944.7	bta-miR-2387			Nedd4	ENSMUST00000034740.9	bta-miR-2411-5p
					Grap	ENSMUST00000004959.2	bta-miR-197									Prkcz	ENSMUST00000103178.5	bta-miR-2387			Mfsd4	ENSMUST00000112365.3	bta-miR-2411-5p
					Map2k7	ENSMUST00000062686.5	bta-miR-197									Pde1c	ENSMUST00000166890.2	bta-miR-2387			B230216G23Rik	ENSMUST00000088263.5	bta-miR-2411-5p
					Glis2	ENSMUST00000014447.7	bta-miR-197									Tgm3	ENSMUST00000110299.2	bta-miR-2387			Gcnt4	ENSMUST00000171324.1	bta-miR-2411-5p
					Fam101b	ENSMUST00000021207.6	bta-miR-197									Setd8	ENSMUST00000059580.5	bta-miR-2387			Cd276	ENSMUST00000039788.5	bta-miR-2411-5p
					Cntn5	ENSMUST00000162484.2	bta-miR-197									2010111I01Rik	ENSMUST00000091560.5	bta-miR-2387			Gdf6	ENSMUST00000057613.2	bta-miR-2411-5p
					Vps54	ENSMUST00000006221.8	bta-miR-197									Ndc1	ENSMUST00000139560.2	bta-miR-2387			Ccdc13	ENSMUST00000135986.3	bta-miR-2411-5p
					Amica1	ENSMUST00000050020.6	bta-miR-197									Rab22a	ENSMUST00000029024.4	bta-miR-2387			Slc35e3	ENSMUST00000079041.5	bta-miR-2411-5p
					Ogfrl1	ENSMUST00000027343.5	bta-miR-197									Col1a2	ENSMUST00000031668.8	bta-miR-2387			Pgpep1l	ENSMUST00000032770.2	bta-miR-2411-5p
					Klhl14	ENSMUST00000049105.5	bta-miR-197									Xpo1	ENSMUST00000102869.2	bta-miR-2387			Smc1b	ENSMUST00000023068.6	bta-miR-2411-5p
					Tlr8	ENSMUST00000112170.1	bta-miR-197									Asb15	ENSMUST00000117688.1	bta-miR-2387			Cry2	ENSMUST00000090559.6	bta-miR-2411-5p
					Slc25a16	ENSMUST00000044977.4	bta-miR-197									Tmsb10	ENSMUST00000114050.2	bta-miR-2387			Zfp335	ENSMUST00000041361.8	bta-miR-2411-5p
					Shc3	ENSMUST00000021898.5	bta-miR-197									Zfp398	ENSMUST00000114598.1	bta-miR-2387			Fras1	ENSMUST00000036019.4	bta-miR-2411-5p
					Rnf38	ENSMUST00000098098.3	bta-miR-197									Six2	ENSMUST00000163568.3	bta-miR-2387			Smtnl2	ENSMUST00000108500.2	bta-miR-2411-5p
					Rlbp1	ENSMUST00000053718.9	bta-miR-197									Gigyf2	ENSMUST00000027475.9	bta-miR-2387			Dnajc27	ENSMUST00000020986.8	bta-miR-2411-5p
					Dcaf12l1	ENSMUST00000115056.1	bta-miR-197									Apobr	ENSMUST00000039522.6	bta-miR-2387			Ky	ENSMUST00000039390.5	bta-miR-2411-5p
					Teddm1	ENSMUST00000050660.5	bta-miR-197									Gm16039	ENSMUST00000162034.2	bta-miR-2387			Mbtd1	ENSMUST00000063718.5	bta-miR-2411-5p
					Ranbp17	ENSMUST00000102815.4	bta-miR-197									Smad9	ENSMUST00000029371.2	bta-miR-2387			Anp32e	ENSMUST00000165307.2	bta-miR-2411-5p
					Pde1c	ENSMUST00000166890.2	bta-miR-197									Tmem245	ENSMUST00000068792.7	bta-miR-2387			Znrf1	ENSMUST00000171182.2	bta-miR-2411-5p
					Plxdc2	ENSMUST00000028081.7	bta-miR-197									Chrna7	ENSMUST00000032738.5	bta-miR-2387			Elf5	ENSMUST00000028609.8	bta-miR-2411-5p
					Rai1	ENSMUST00000102688.1	bta-miR-197									2010300C02Rik	ENSMUST00000162875.2	bta-miR-2387			Vil1	ENSMUST00000027366.7	bta-miR-2411-5p
					Abhd17c	ENSMUST00000117085.1	bta-miR-197									Srcap	ENSMUST00000084563.5	bta-miR-2387			Dbx1	ENSMUST00000032717.6	bta-miR-2411-5p
					Numb	ENSMUST00000117217.2	bta-miR-197									Akap13	ENSMUST00000147005.2	bta-miR-2387			B230217C12Rik	ENSMUST00000054783.4	bta-miR-2411-5p
					Ncs1	ENSMUST00000000199.7	bta-miR-197									Syt7	ENSMUST00000169121.2	bta-miR-2387			Clcn5	ENSMUST00000004428.8	bta-miR-2411-5p
					Dapk3	ENSMUST00000178422.2	bta-miR-197									Phlpp1	ENSMUST00000061047.6	bta-miR-2387			Ivd	ENSMUST00000028807.5	bta-miR-2411-5p
					Arhgap44	ENSMUST00000047463.9	bta-miR-197									Bmx	ENSMUST00000112265.3	bta-miR-2387			Tbc1d13	ENSMUST00000044556.6	bta-miR-2411-5p
					Cacna1d	ENSMUST00000112249.2	bta-miR-197									Hecw2	ENSMUST00000120904.2	bta-miR-2387			Epb4.1l1	ENSMUST00000103137.4	bta-miR-2411-5p
					Epb4.1	ENSMUST00000054917.6	bta-miR-197									Arid4b	ENSMUST00000039538.9	bta-miR-2387			Tgm2	ENSMUST00000103122.4	bta-miR-2411-5p
					Trim25	ENSMUST00000107896.4	bta-miR-197									Gnb5	ENSMUST00000076889.6	bta-miR-2387			Erbb4	ENSMUST00000119142.2	bta-miR-2411-5p
					Fam131a	ENSMUST00000056518.7	bta-miR-197									Slc38a4	ENSMUST00000023101.4	bta-miR-2387			Tns1	ENSMUST00000169786.2	bta-miR-2411-5p
					Abcc12	ENSMUST00000131423.2	bta-miR-197									Sypl	ENSMUST00000076698.6	bta-miR-2387			Cnot6l	ENSMUST00000155901.2	bta-miR-2411-5p
					Dido1	ENSMUST00000087517.4	bta-miR-197									Msr1	ENSMUST00000170091.1	bta-miR-2387			Pkdrej	ENSMUST00000064370.4	bta-miR-2411-5p
					Cdk5rap3	ENSMUST00000103152.5	bta-miR-197									Gm6878	ENSMUST00000100448.2	bta-miR-2387			Sp7	ENSMUST00000078508.5	bta-miR-2411-5p
					2810403A07Rik	ENSMUST00000029696.6	bta-miR-197									Lrrc4	ENSMUST00000062304.6	bta-miR-2387			Onecut1	ENSMUST00000056006.10	bta-miR-2411-5p
					Senp1	ENSMUST00000044189.10	bta-miR-197									Dhrs1	ENSMUST00000002403.8	bta-miR-2387			Pappa2	ENSMUST00000159861.3	bta-miR-2411-5p
					Kcnc2	ENSMUST00000092175.2	bta-miR-197									Tuft1	ENSMUST00000006123.5	bta-miR-2387			Kcnb2	ENSMUST00000170146.2	bta-miR-2411-5p
					Trub1	ENSMUST00000026072.3	bta-miR-197									Slc29a1	ENSMUST00000164769.2	bta-miR-2387			Wisp1	ENSMUST00000118823.1	bta-miR-2411-5p
					Epb4.1l5	ENSMUST00000191046.1	bta-miR-197									Glce	ENSMUST00000185675.1	bta-miR-2387			Map4	ENSMUST00000035055.9	bta-miR-2411-5p
					Prkacb	ENSMUST00000102515.4	bta-miR-197									Cdc42ep4	ENSMUST00000106616.1	bta-miR-2387			Clk2	ENSMUST00000121212.3	bta-miR-2411-5p
					Elovl4	ENSMUST00000034796.8	bta-miR-197									Pard3	ENSMUST00000160272.2	bta-miR-2387			Col19a1	ENSMUST00000115244.3	bta-miR-2411-5p
					Cacna2d1	ENSMUST00000078272.7	bta-miR-197									Hoxc8	ENSMUST00000001703.7	bta-miR-2387			Prph2	ENSMUST00000024773.5	bta-miR-2411-5p
					Tal1	ENSMUST00000030489.3	bta-miR-197									Pak3	ENSMUST00000172330.2	bta-miR-2387			Cacna1e	ENSMUST00000187541.1	bta-miR-2411-5p
					Sgms1	ENSMUST00000099514.4	bta-miR-197									Ddn	ENSMUST00000075444.6	bta-miR-2387			Notch3	ENSMUST00000087723.3	bta-miR-2411-5p
					Thbd	ENSMUST00000099270.4	bta-miR-197									Ly6g5b	ENSMUST00000172854.1	bta-miR-2387			Ddr1	ENSMUST00000119825.2	bta-miR-2411-5p
					Emilin3	ENSMUST00000109454.2	bta-miR-197									Hif1an	ENSMUST00000040455.4	bta-miR-2387			Ehd1	ENSMUST00000025684.3	bta-miR-2411-5p
					Frem1	ENSMUST00000170248.3	bta-miR-197									Ston2	ENSMUST00000052969.8	bta-miR-2387			9430020K01Rik	ENSMUST00000037029.5	bta-miR-2411-5p
					Atp6v0a1	ENSMUST00000044721.7	bta-miR-197									Ltbp3	ENSMUST00000081496.5	bta-miR-2387			Foxp3	ENSMUST00000115740.2	bta-miR-2411-5p
					Cab39l	ENSMUST00000022553.5	bta-miR-197									Sox3	ENSMUST00000135107.3	bta-miR-2387			Efnb1	ENSMUST00000052839.6	bta-miR-2411-5p
					Fubp1	ENSMUST00000166984.2	bta-miR-197									Celf4	ENSMUST00000025117.7	bta-miR-2387			Plcg2	ENSMUST00000081232.7	bta-miR-2411-5p
					Tmem30a	ENSMUST00000034878.6	bta-miR-197									Fgd6	ENSMUST00000020208.4	bta-miR-2387			Oprk1	ENSMUST00000160777.2	bta-miR-2411-5p
					Gatad2b	ENSMUST00000049382.4	bta-miR-197									Sytl2	ENSMUST00000190837.1	bta-miR-2387			Zcchc3	ENSMUST00000099207.4	bta-miR-2411-5p
					Prex2	ENSMUST00000027056.6	bta-miR-197									Hoxb4	ENSMUST00000049241.8	bta-miR-2387			Tmem189	ENSMUST00000006587.6	bta-miR-2411-5p
					Sgcd	ENSMUST00000077221.5	bta-miR-197									Fndc3b	ENSMUST00000046157.4	bta-miR-2387			Rptor	ENSMUST00000026671.7	bta-miR-2411-5p
					Zkscan17	ENSMUST00000013262.9	bta-miR-197									Rnf38	ENSMUST00000098098.3	bta-miR-2387			Serinc5	ENSMUST00000049488.7	bta-miR-2411-5p
					Trip4	ENSMUST00000179395.2	bta-miR-197									Gabrr2	ENSMUST00000108162.2	bta-miR-2387			Gpd1l	ENSMUST00000146623.2	bta-miR-2411-5p
					Slc35a1	ENSMUST00000029970.8	bta-miR-197									Usp37	ENSMUST00000044260.5	bta-miR-2387			Etv5	ENSMUST00000079601.7	bta-miR-2411-5p
					Slc1a6	ENSMUST00000005490.8	bta-miR-197									Trpc2	ENSMUST00000094129.3	bta-miR-2387			Epo	ENSMUST00000031723.8	bta-miR-2411-5p
					Pcsk5	ENSMUST00000050715.8	bta-miR-197									Fezf2	ENSMUST00000022262.4	bta-miR-2387			Snd1	ENSMUST00000001460.8	bta-miR-2411-5p
					Shroom4	ENSMUST00000089520.2	bta-miR-197									Gnpda1	ENSMUST00000063814.9	bta-miR-2387			Gpr56	ENSMUST00000179619.2	bta-miR-2411-5p
					Dnajb13	ENSMUST00000054923.7	bta-miR-197									Tubgcp4	ENSMUST00000110658.2	bta-miR-2387			Dyrk2	ENSMUST00000004281.8	bta-miR-2411-5p
					Plag1	ENSMUST00000003369.4	bta-miR-197									Hspb6	ENSMUST00000044048.7	bta-miR-2387			Pars2	ENSMUST00000058905.7	bta-miR-2411-5p
					Gpr26	ENSMUST00000045840.4	bta-miR-197									Spata2	ENSMUST00000057627.10	bta-miR-2387			B3gnt7	ENSMUST00000113306.3	bta-miR-2411-5p
					Thbs3	ENSMUST00000029682.5	bta-miR-197									Med19	ENSMUST00000102645.3	bta-miR-2387			Rap1gap2	ENSMUST00000102521.2	bta-miR-2411-5p
					Fmnl2	ENSMUST00000049483.7	bta-miR-197									AW554918	ENSMUST00000165400.2	bta-miR-2387			Khsrp	ENSMUST00000007814.8	bta-miR-2411-5p
					Pla2g12a	ENSMUST00000029629.9	bta-miR-197									Unc5c	ENSMUST00000106236.3	bta-miR-2387			Sart3	ENSMUST00000019118.3	bta-miR-2411-5p
					Tmed9	ENSMUST00000109905.3	bta-miR-197									C1qtnf6	ENSMUST00000023075.8	bta-miR-2387			Heca	ENSMUST00000037879.6	bta-miR-2411-5p
					Rere	ENSMUST00000105682.3	bta-miR-197									Chrnd	ENSMUST00000073252.3	bta-miR-2387			CTNND1	ENSMUST00000189772.1	bta-miR-2411-5p
					Colec10	ENSMUST00000036737.3	bta-miR-197									Ddx39	ENSMUST00000172396.2	bta-miR-2387			Kirrel	ENSMUST00000159976.2	bta-miR-2411-5p
					Celf2	ENSMUST00000170438.2	bta-miR-197									Plekhm1	ENSMUST00000041272.9	bta-miR-2387			Col6a6	ENSMUST00000098441.4	bta-miR-2411-5p
					Cav2	ENSMUST00000000058.6	bta-miR-197									Prrg4	ENSMUST00000028593.5	bta-miR-2387			Zbtb43	ENSMUST00000028125.6	bta-miR-2411-5p
					Nol4	ENSMUST00000097651.4	bta-miR-197									Zfp384	ENSMUST00000046064.11	bta-miR-2387			Necap2	ENSMUST00000030760.9	bta-miR-2411-5p
					Gmfb	ENSMUST00000111817.2	bta-miR-197									Btn1a1	ENSMUST00000041674.8	bta-miR-2387			Fndc1	ENSMUST00000097425.4	bta-miR-2411-5p
					Parvg	ENSMUST00000163667.1	bta-miR-197									Edem3	ENSMUST00000059498.6	bta-miR-2387			Srrm3	ENSMUST00000144211.1	bta-miR-2411-5p
					Ppp1r26	ENSMUST00000040324.8	bta-miR-197									Fam163b	ENSMUST00000151224.2	bta-miR-2387			Kcnq3	ENSMUST00000070256.7	bta-miR-2411-5p
					Pard6b	ENSMUST00000052125.6	bta-miR-197									Ino80	ENSMUST00000049920.8	bta-miR-2387			Trim66	ENSMUST00000106739.2	bta-miR-2411-5p
					Ttpal	ENSMUST00000171696.2	bta-miR-197									Zfp407	ENSMUST00000125763.1	bta-miR-2387			Omp	ENSMUST00000098281.2	bta-miR-2411-5p
					St7l	ENSMUST00000059271.7	bta-miR-197									Atf7	ENSMUST00000184616.2	bta-miR-2387			Snph	ENSMUST00000094456.4	bta-miR-2411-5p
					Tll1	ENSMUST00000066166.4	bta-miR-197									2700081O15Rik	ENSMUST00000159348.2	bta-miR-2387			Mettl21e	ENSMUST00000054801.3	bta-miR-2411-5p
					Lrrc20	ENSMUST00000049242.7	bta-miR-197									Snapc2	ENSMUST00000011981.3	bta-miR-2387			Cblb	ENSMUST00000114471.1	bta-miR-2411-5p
					Rassf3	ENSMUST00000026902.7	bta-miR-197									Slc7a8	ENSMUST00000022787.6	bta-miR-2387			Rfxank	ENSMUST00000075724.7	bta-miR-2411-5p
					Gatm	ENSMUST00000028624.8	bta-miR-197									Pdk2	ENSMUST00000038431.7	bta-miR-2387			Wipf3	ENSMUST00000163746.2	bta-miR-2411-5p
					Cdkn1b	ENSMUST00000067327.5	bta-miR-197									Maob	ENSMUST00000040820.7	bta-miR-2387			Eaf1	ENSMUST00000022446.5	bta-miR-2411-5p
					Prf1	ENSMUST00000035419.5	bta-miR-197									Tcf4	ENSMUST00000078486.7	bta-miR-2387			Cdh13	ENSMUST00000117160.1	bta-miR-2411-5p
					Mocs2	ENSMUST00000183407.1	bta-miR-197									Gabbr2	ENSMUST00000107749.2	bta-miR-2387			Zfp446	ENSMUST00000108535.2	bta-miR-2411-5p
					Gga2	ENSMUST00000033160.9	bta-miR-197									0610007P14Rik	ENSMUST00000021676.6	bta-miR-2387			Hepacam	ENSMUST00000051839.7	bta-miR-2411-5p
					Golga2	ENSMUST00000113377.2	bta-miR-197									Cyld	ENSMUST00000043526.9	bta-miR-2387			Wdr82	ENSMUST00000020490.6	bta-miR-2411-5p
					Qk	ENSMUST00000097414.4	bta-miR-197									Tbl2	ENSMUST00000153183.2	bta-miR-2387			Snx27	ENSMUST00000029783.10	bta-miR-2411-5p
					Tmem218	ENSMUST00000034632.8	bta-miR-197									Arhgap18	ENSMUST00000039557.7	bta-miR-2387			Tdh	ENSMUST00000022522.9	bta-miR-2411-5p
					Fbxo41	ENSMUST00000159062.2	bta-miR-197									Kcnj10	ENSMUST00000056136.3	bta-miR-2387			Tomm34	ENSMUST00000109384.4	bta-miR-2411-5p
					Zfp202	ENSMUST00000168832.1	bta-miR-197									Lgi2	ENSMUST00000039750.5	bta-miR-2387			Arid3b	ENSMUST00000171444.2	bta-miR-2411-5p
					Kcnh7	ENSMUST00000075052.4	bta-miR-197									Creb3l2	ENSMUST00000041093.5	bta-miR-2387			Gfap	ENSMUST00000067444.4	bta-miR-2411-5p
					Ptgs1	ENSMUST00000062069.5	bta-miR-197									March6	ENSMUST00000090227.4	bta-miR-2387			Zdhhc7	ENSMUST00000034280.7	bta-miR-2411-5p
					Hcn1	ENSMUST00000006991.7	bta-miR-197									Kcnk13	ENSMUST00000160413.2	bta-miR-2387			Trim68	ENSMUST00000082175.5	bta-miR-2411-5p
					Kynu	ENSMUST00000028223.3	bta-miR-197									Jrkl	ENSMUST00000110582.2	bta-miR-2387			Clec2l	ENSMUST00000114874.3	bta-miR-2411-5p
					Trim56	ENSMUST00000054384.5	bta-miR-197									Tmem35	ENSMUST00000037687.7	bta-miR-2387			Rgmb	ENSMUST00000170578.1	bta-miR-2411-5p
					Mgat4a	ENSMUST00000151952.2	bta-miR-197									Tacr2	ENSMUST00000020278.5	bta-miR-2387			Tmem215	ENSMUST00000049655.2	bta-miR-2411-5p
					Naa11	ENSMUST00000060265.4	bta-miR-197									Ccdc176	ENSMUST00000081828.7	bta-miR-2387			Il12rb2	ENSMUST00000117441.2	bta-miR-2411-5p
					Nbea	ENSMUST00000029374.6	bta-miR-197									Plekha1	ENSMUST00000120441.2	bta-miR-2387			Mical3	ENSMUST00000098457.3	bta-miR-2411-5p
					Slc6a17	ENSMUST00000169449.2	bta-miR-197									Rbfox1	ENSMUST00000056416.7	bta-miR-2387			Rab3il1	ENSMUST00000121418.2	bta-miR-2411-5p
					Kcnj9	ENSMUST00000062387.2	bta-miR-197									Zfp488	ENSMUST00000166737.1	bta-miR-2387			Negr1	ENSMUST00000074015.5	bta-miR-2411-5p
					Adrbk2	ENSMUST00000065167.4	bta-miR-197									Krtap24-1	ENSMUST00000052512.2	bta-miR-2387			Slco3a1	ENSMUST00000026897.8	bta-miR-2411-5p
					Dsc1	ENSMUST00000038710.5	bta-miR-197									Gpatch8	ENSMUST00000143842.1	bta-miR-2387			Ccrl2	ENSMUST00000111888.1	bta-miR-2411-5p
					Dkc1	ENSMUST00000033776.9	bta-miR-197									Mef2c	ENSMUST00000163888.2	bta-miR-2387			Lhx3	ENSMUST00000054099.10	bta-miR-2411-5p
					Slc4a8	ENSMUST00000023776.7	bta-miR-197									Zc3hav1l	ENSMUST00000058524.2	bta-miR-2387			Fgd5	ENSMUST00000089334.3	bta-miR-2411-5p
					Fbxl19	ENSMUST00000186116.1	bta-miR-197									Galt	ENSMUST00000108038.1	bta-miR-2387			Sv2b	ENSMUST00000165175.2	bta-miR-2411-5p
					Otud7b	ENSMUST00000090785.3	bta-miR-197									Cdc42bpa	ENSMUST00000111117.2	bta-miR-2387			Tnpo1	ENSMUST00000109399.3	bta-miR-2411-5p
					Asxl3	ENSMUST00000097655.3	bta-miR-197									Snx33	ENSMUST00000050916.5	bta-miR-2387			Steap2	ENSMUST00000164219.2	bta-miR-2411-5p
					Prps2	ENSMUST00000026839.4	bta-miR-197									Sox10	ENSMUST00000040019.4	bta-miR-2387			Bmp2k	ENSMUST00000035635.8	bta-miR-2411-5p
					P2ry13	ENSMUST00000040622.1	bta-miR-197									Eml4	ENSMUST00000096766.5	bta-miR-2387			Ctnnd1	ENSMUST00000111696.2	bta-miR-2411-5p
					Csnk1e	ENSMUST00000117786.2	bta-miR-197									Srrm2	ENSMUST00000088621.5	bta-miR-2387			Zfp597	ENSMUST00000090522.4	bta-miR-2411-5p
					Muc1	ENSMUST00000041142.3	bta-miR-197									Tmem239	ENSMUST00000055421.5	bta-miR-2387			Bcap29	ENSMUST00000177962.2	bta-miR-2411-5p
					Zic5	ENSMUST00000039118.6	bta-miR-197									Sharpin	ENSMUST00000023211.10	bta-miR-2387			Apaf1	ENSMUST00000159110.2	bta-miR-2411-5p
					Ar	ENSMUST00000052837.7	bta-miR-197									Grk5	ENSMUST00000003313.8	bta-miR-2387			Kcnc1	ENSMUST00000025202.6	bta-miR-2411-5p
					Mafg	ENSMUST00000058162.8	bta-miR-197									1700066B19Rik	ENSMUST00000097617.2	bta-miR-2387			Fsd1l	ENSMUST00000132151.2	bta-miR-2411-5p
					Slc16a2	ENSMUST00000042664.6	bta-miR-197									Arhgap30	ENSMUST00000056449.8	bta-miR-2387			Dlgap2	ENSMUST00000133298.2	bta-miR-2411-5p
					Loxl4	ENSMUST00000026190.8	bta-miR-197									Snx16	ENSMUST00000099223.5	bta-miR-2387			Alkbh5	ENSMUST00000044250.3	bta-miR-2411-5p
					Dach2	ENSMUST00000113380.2	bta-miR-197									ARHGAP30	ENSMUST00000189270.1	bta-miR-2387			Thoc2	ENSMUST00000047037.9	bta-miR-2411-5p
					Tbc1d24	ENSMUST00000168378.2	bta-miR-197									Zfp518b	ENSMUST00000057258.5	bta-miR-2387			Mum1l1	ENSMUST00000113045.3	bta-miR-2411-5p
					Lrtm1	ENSMUST00000055662.2	bta-miR-197									Slc22a23	ENSMUST00000040336.6	bta-miR-2387			Fignl2	ENSMUST00000178140.1	bta-miR-2411-5p
					Gtf2a1	ENSMUST00000021345.7	bta-miR-197									Macrod2	ENSMUST00000110064.2	bta-miR-2387			Mef2c	ENSMUST00000163888.2	bta-miR-2411-5p
					Ikzf5	ENSMUST00000046306.9	bta-miR-197									Pnkd	ENSMUST00000087226.5	bta-miR-2387			Lrtm1	ENSMUST00000055662.2	bta-miR-2411-5p
					Bsnd	ENSMUST00000054472.3	bta-miR-197									Vps39	ENSMUST00000102501.4	bta-miR-2387			Loxl2	ENSMUST00000022660.8	bta-miR-2411-5p
					Dpagt1	ENSMUST00000054708.3	bta-miR-197									Ash1l	ENSMUST00000186583.1	bta-miR-2387			Tmem119	ENSMUST00000067853.5	bta-miR-2411-5p
					Necab2	ENSMUST00000098363.4	bta-miR-197									Psen1	ENSMUST00000101225.1	bta-miR-2387			Gpr3	ENSMUST00000105911.1	bta-miR-2411-5p
					Zfp365	ENSMUST00000064656.7	bta-miR-197									Ascc2	ENSMUST00000109930.2	bta-miR-2387			Zfp319	ENSMUST00000057717.6	bta-miR-2411-5p
					Klf17	ENSMUST00000062747.5	bta-miR-197									Wnt1	ENSMUST00000023734.7	bta-miR-2387			Tnfsf8	ENSMUST00000030047.2	bta-miR-2411-5p
					Myrf	ENSMUST00000088013.6	bta-miR-197									Fam174b	ENSMUST00000107456.2	bta-miR-2387			Nptxr	ENSMUST00000175858.3	bta-miR-2411-5p
					Gm9875	ENSMUST00000064229.1	bta-miR-197									Gpr124	ENSMUST00000033876.8	bta-miR-2387			Igf1r	ENSMUST00000005671.8	bta-miR-2411-5p
					Kctd18	ENSMUST00000164963.2	bta-miR-197									E130012A19Rik	ENSMUST00000052281.5	bta-miR-2387			Sema7a	ENSMUST00000043059.7	bta-miR-2411-5p
					Hipk2	ENSMUST00000161779.2	bta-miR-197									Coro1a	ENSMUST00000106364.2	bta-miR-2387			Gm608	ENSMUST00000119746.2	bta-miR-2411-5p
					Ccne2	ENSMUST00000029866.10	bta-miR-197									Nktr	ENSMUST00000035112.7	bta-miR-2387			Tmem74b	ENSMUST00000109872.1	bta-miR-2411-5p
					Rbm26	ENSMUST00000163545.2	bta-miR-197									Ikzf1	ENSMUST00000076700.5	bta-miR-2387			Aph1a	ENSMUST00000015894.6	bta-miR-2411-5p
					Hr	ENSMUST00000022691.8	bta-miR-197									Dnal4	ENSMUST00000023055.6	bta-miR-2387			Oxct1	ENSMUST00000110690.3	bta-miR-2411-5p
					Dcun1d4	ENSMUST00000063882.6	bta-miR-197									Hif3a	ENSMUST00000108492.3	bta-miR-2387			Fam19a1	ENSMUST00000122120.2	bta-miR-2411-5p
					Ank3	ENSMUST00000182884.2	bta-miR-197									Smap2	ENSMUST00000043200.7	bta-miR-2387			Gnao1	ENSMUST00000125716.2	bta-miR-2411-5p
					Grip1	ENSMUST00000041962.9	bta-miR-197									Nabp1	ENSMUST00000027279.6	bta-miR-2387			Nedd9	ENSMUST00000021794.7	bta-miR-2411-5p
					Soga1	ENSMUST00000069098.6	bta-miR-197									Tada1	ENSMUST00000027846.7	bta-miR-2387			P2rx3	ENSMUST00000028465.8	bta-miR-2411-5p
					Rbbp9	ENSMUST00000028915.5	bta-miR-197									Tnks	ENSMUST00000033929.4	bta-miR-2387			Flot2	ENSMUST00000072289.6	bta-miR-2411-5p
					Dcp2	ENSMUST00000025350.8	bta-miR-197									B4galnt3	ENSMUST00000057283.7	bta-miR-2387			Dnajb5	ENSMUST00000037872.4	bta-miR-2411-5p
					Smarcc1	ENSMUST00000035057.8	bta-miR-197									Hipk2	ENSMUST00000161779.2	bta-miR-2387			Trim71	ENSMUST00000111816.2	bta-miR-2411-5p
					Ppp2r5e	ENSMUST00000021447.7	bta-miR-197									Hmga2	ENSMUST00000159699.1	bta-miR-2387			Myo1e	ENSMUST00000034745.7	bta-miR-2411-5p
					Kcmf1	ENSMUST00000068697.8	bta-miR-197									Nptx1	ENSMUST00000026670.4	bta-miR-2387			Rcor1	ENSMUST00000084968.8	bta-miR-2411-5p
					Gca	ENSMUST00000028257.2	bta-miR-197									Zbtb25	ENSMUST00000176102.2	bta-miR-2387			Gabpb2	ENSMUST00000107209.2	bta-miR-2411-5p
					Agbl4	ENSMUST00000080744.7	bta-miR-197									Rad21	ENSMUST00000022927.9	bta-miR-2387			Kcnc3	ENSMUST00000071062.5	bta-miR-2411-5p
					Slc35f6	ENSMUST00000062962.6	bta-miR-197									Otud7b	ENSMUST00000090785.3	bta-miR-2387			Slc43a2	ENSMUST00000042561.8	bta-miR-2411-5p
					Cc2d1b	ENSMUST00000030320.7	bta-miR-197									Cgn	ENSMUST00000107273.2	bta-miR-2387			Sh3rf2	ENSMUST00000072008.5	bta-miR-2411-5p
					Cd59a	ENSMUST00000040423.6	bta-miR-197									Dpp3	ENSMUST00000025851.3	bta-miR-2387			Mpzl2	ENSMUST00000034600.4	bta-miR-2411-5p
					Eno4	ENSMUST00000054280.6	bta-miR-197									Col4a6	ENSMUST00000101205.2	bta-miR-2387			Ccnk	ENSMUST00000101055.4	bta-miR-2411-5p
					Egfl6	ENSMUST00000000412.2	bta-miR-197									Nfkb2	ENSMUST00000073116.6	bta-miR-2387			Prrt4	ENSMUST00000159200.1	bta-miR-2411-5p
					Mfsd4	ENSMUST00000112365.3	bta-miR-197									Fam57b	ENSMUST00000098032.5	bta-miR-2387			Pald1	ENSMUST00000020289.8	bta-miR-2411-5p
					Phkb	ENSMUST00000053771.8	bta-miR-197									Lrrc29	ENSMUST00000070508.7	bta-miR-2387			Fam210b	ENSMUST00000028995.4	bta-miR-2411-5p
					Enpp6	ENSMUST00000039840.8	bta-miR-197									Slc16a6	ENSMUST00000070152.6	bta-miR-2387			Tsr2	ENSMUST00000112683.3	bta-miR-2411-5p
					Gas2l2	ENSMUST00000052521.3	bta-miR-197									Tmie	ENSMUST00000050958.4	bta-miR-2387			Mmp28	ENSMUST00000103209.4	bta-miR-2411-5p
					Armc4	ENSMUST00000081275.4	bta-miR-197									Slc48a1	ENSMUST00000117892.1	bta-miR-2387			Tmprss11e	ENSMUST00000161306.1	bta-miR-2411-5p
					Pla2g2e	ENSMUST00000030531.8	bta-miR-197									Laptm5	ENSMUST00000151698.2	bta-miR-2387			Rundc3b	ENSMUST00000047485.9	bta-miR-2411-5p
					Robo1	ENSMUST00000023600.7	bta-miR-197									Shh	ENSMUST00000002708.3	bta-miR-2387			Fgf6	ENSMUST00000000187.5	bta-miR-2411-5p
					Fkbp9	ENSMUST00000031795.7	bta-miR-197									Ptpn14	ENSMUST00000027898.5	bta-miR-2387			Pde6h	ENSMUST00000137768.1	bta-miR-2411-5p
					Hoxd11	ENSMUST00000142312.2	bta-miR-197									Serinc5	ENSMUST00000049488.7	bta-miR-2387			Slc26a9	ENSMUST00000049027.4	bta-miR-2411-5p
					Zfp704	ENSMUST00000041124.7	bta-miR-197									Foxp3	ENSMUST00000115740.2	bta-miR-2387			Dhx33	ENSMUST00000108527.2	bta-miR-2411-5p
					Tmprss11f	ENSMUST00000116553.3	bta-miR-197									Rad54b	ENSMUST00000095145.6	bta-miR-2387			Ddi2	ENSMUST00000102484.4	bta-miR-2411-5p
					Irs4	ENSMUST00000067841.7	bta-miR-197									Efna5	ENSMUST00000076840.6	bta-miR-2387			Cacnb1	ENSMUST00000017552.7	bta-miR-2411-5p
					Fam89a	ENSMUST00000055257.5	bta-miR-197									Mmp2	ENSMUST00000034187.7	bta-miR-2387			Mturn	ENSMUST00000190641.1	bta-miR-2411-5p
					Zbtb20	ENSMUST00000114694.3	bta-miR-197									Npy5r	ENSMUST00000070810.7	bta-miR-2387			Ror1	ENSMUST00000039630.5	bta-miR-2411-5p
					Ociad2	ENSMUST00000087195.5	bta-miR-197									Pacsin3	ENSMUST00000059566.5	bta-miR-2387			Fam132b	ENSMUST00000086861.6	bta-miR-2411-5p
					Pknox1	ENSMUST00000176701.2	bta-miR-197									Ahsg	ENSMUST00000023583.5	bta-miR-2387			Mcc	ENSMUST00000164666.2	bta-miR-2411-5p
					Gpatch2	ENSMUST00000110943.3	bta-miR-197									Soga1	ENSMUST00000069098.6	bta-miR-2387			Alg14	ENSMUST00000039442.7	bta-miR-2411-5p
					Canx	ENSMUST00000179865.2	bta-miR-197									Hr	ENSMUST00000022691.8	bta-miR-2387			Slc2a12	ENSMUST00000042261.4	bta-miR-2411-5p
					Rxra	ENSMUST00000077257.6	bta-miR-197									2310014L17Rik	ENSMUST00000045870.4	bta-miR-2387			Rnps1	ENSMUST00000115371.2	bta-miR-2411-5p
					Ccdc166	ENSMUST00000182172.1	bta-miR-197									Ppp1r16b	ENSMUST00000052927.5	bta-miR-2387			Zhx3	ENSMUST00000103111.3	bta-miR-2411-5p
					Gm17641	ENSMUST00000166328.1	bta-miR-197									Smap1	ENSMUST00000027339.8	bta-miR-2387			Gpd1	ENSMUST00000023760.7	bta-miR-2411-5p
					Cdkl2	ENSMUST00000086978.6	bta-miR-197									Aff1	ENSMUST00000054979.4	bta-miR-2387			Mfrp	ENSMUST00000034654.7	bta-miR-2411-5p
					Ntrk3	ENSMUST00000039431.8	bta-miR-197									Map9	ENSMUST00000091014.4	bta-miR-2387			Slc4a7	ENSMUST00000057015.6	bta-miR-2411-5p
					Cbx6	ENSMUST00000109623.2	bta-miR-197									Map4	ENSMUST00000035055.9	bta-miR-2387			Sepsecs	ENSMUST00000031069.7	bta-miR-2411-5p
					Stag2	ENSMUST00000115073.3	bta-miR-197									Il1r1	ENSMUST00000114795.1	bta-miR-2387			Phip	ENSMUST00000034787.6	bta-miR-2411-5p
					Igdcc4	ENSMUST00000077696.7	bta-miR-197									Gata3	ENSMUST00000102976.3	bta-miR-2387			Ndst1	ENSMUST00000169273.1	bta-miR-2411-5p
					Sema5a	ENSMUST00000067458.6	bta-miR-197									Fbxo41	ENSMUST00000159062.2	bta-miR-2387			Atp1a3	ENSMUST00000102858.4	bta-miR-2411-5p
					Ros1	ENSMUST00000020045.4	bta-miR-197									Krt25	ENSMUST00000038004.2	bta-miR-2387			Cdc42bpb	ENSMUST00000041965.3	bta-miR-2411-5p
					Epb4.2	ENSMUST00000102490.4	bta-miR-197									Ikzf4	ENSMUST00000133342.2	bta-miR-2387			Klf13	ENSMUST00000063694.8	bta-miR-2411-5p
					Slc9a2	ENSMUST00000027231.7	bta-miR-197									Osmr	ENSMUST00000022746.7	bta-miR-2387			Pdpr	ENSMUST00000039333.4	bta-miR-2411-5p
					Cxx1b	ENSMUST00000088778.4	bta-miR-197									Yod1	ENSMUST00000049813.5	bta-miR-2387			Nkx2-1	ENSMUST00000178477.3	bta-miR-2411-5p
					Aox3	ENSMUST00000040999.8	bta-miR-197									Syt6	ENSMUST00000090697.5	bta-miR-2387			Hdac4	ENSMUST00000097644.3	bta-miR-2411-5p
					Ednra	ENSMUST00000034029.7	bta-miR-197									Gdpd5	ENSMUST00000037528.8	bta-miR-2387			Elavl3	ENSMUST00000003501.7	bta-miR-2411-5p
					Cdhr3	ENSMUST00000095774.2	bta-miR-197									Pkmyt1	ENSMUST00000024701.7	bta-miR-2387			Aldoa	ENSMUST00000032934.6	bta-miR-2411-5p
					Agap2	ENSMUST00000039259.6	bta-miR-197									RP23-29K12.9	ENSMUST00000188900.1	bta-miR-2387			Kcnj1	ENSMUST00000047334.8	bta-miR-2411-5p
					Tmem8b	ENSMUST00000107865.3	bta-miR-197									D19Bwg1357e	ENSMUST00000076219.4	bta-miR-2387			Ccdc171	ENSMUST00000053414.7	bta-miR-2411-5p
					Nin	ENSMUST00000085314.4	bta-miR-197									Ninj1	ENSMUST00000049022.9	bta-miR-2387			Zak	ENSMUST00000135469.2	bta-miR-2411-5p
					Sos1	ENSMUST00000068714.5	bta-miR-197									Slc35b2	ENSMUST00000041353.6	bta-miR-2387			Lrp4	ENSMUST00000028689.3	bta-miR-2411-5p
					Osbp	ENSMUST00000025590.9	bta-miR-197									Dusp4	ENSMUST00000033930.4	bta-miR-2387			Fam131a	ENSMUST00000056518.7	bta-miR-2411-5p
					Nit1	ENSMUST00000111289.2	bta-miR-197									Ccdc97	ENSMUST00000002683.2	bta-miR-2387			Chl1	ENSMUST00000066905.6	bta-miR-2411-5p
					Naa30	ENSMUST00000037362.5	bta-miR-197									Acmsd	ENSMUST00000038006.7	bta-miR-2387			Setd2	ENSMUST00000153838.3	bta-miR-2411-5p
					Rpl22	ENSMUST00000139685.2	bta-miR-197									Rnf222	ENSMUST00000065213.4	bta-miR-2387			Hoxb9	ENSMUST00000000010.8	bta-miR-2411-5p
					N4bp2l2	ENSMUST00000118316.2	bta-miR-197									Slc18a3	ENSMUST00000191501.1	bta-miR-2387			Zdhhc9	ENSMUST00000037960.5	bta-miR-2411-5p
					Dpp4	ENSMUST00000047812.7	bta-miR-197									Gpr26	ENSMUST00000045840.4	bta-miR-2387			Cep72	ENSMUST00000036456.6	bta-miR-2411-5p
					Usp31	ENSMUST00000046929.6	bta-miR-197									Myh14	ENSMUST00000107899.3	bta-miR-2387			Prx	ENSMUST00000108355.1	bta-miR-2411-5p
					P2ry4	ENSMUST00000053373.1	bta-miR-197									Ermn	ENSMUST00000090940.5	bta-miR-2387			Tsr1	ENSMUST00000045807.8	bta-miR-2411-5p
					BC037034	ENSMUST00000167840.2	bta-miR-197									Ccdc169	ENSMUST00000052904.5	bta-miR-2387			Plekhd1	ENSMUST00000140770.1	bta-miR-2411-5p
					Rnf217	ENSMUST00000081989.7	bta-miR-197									Zdbf2	ENSMUST00000114132.2	bta-miR-2387			Rnf114	ENSMUST00000078050.6	bta-miR-2411-5p
					Zcchc24	ENSMUST00000069180.7	bta-miR-197									Tbc1d9b	ENSMUST00000101270.4	bta-miR-2387			Map3k13	ENSMUST00000042065.6	bta-miR-2411-5p
					Atl3	ENSMUST00000170373.2	bta-miR-197									Bcl9	ENSMUST00000046521.8	bta-miR-2387			Ccdc85c	ENSMUST00000136175.1	bta-miR-2411-5p
					Brd4	ENSMUST00000114475.3	bta-miR-197									Slc25a19	ENSMUST00000021089.5	bta-miR-2387			Fiz1	ENSMUST00000077385.8	bta-miR-2411-5p
					Gatc	ENSMUST00000139167.1	bta-miR-197									Hes6	ENSMUST00000086851.1	bta-miR-2387			Gpr173	ENSMUST00000070316.6	bta-miR-2411-5p
					Purb	ENSMUST00000179343.2	bta-miR-197									Fmo9	ENSMUST00000027843.5	bta-miR-2387			Chrm4	ENSMUST00000045537.3	bta-miR-2411-5p
					AW554918	ENSMUST00000165400.2	bta-miR-197									E130309F12Rik	ENSMUST00000076670.2	bta-miR-2387			Cnnm1	ENSMUST00000165311.1	bta-miR-2411-5p
					Rcbtb1	ENSMUST00000043227.7	bta-miR-197									Shroom3	ENSMUST00000113054.3	bta-miR-2387			Sgsh	ENSMUST00000100172.2	bta-miR-2411-5p
					Nalcn	ENSMUST00000000201.5	bta-miR-197									Arl5a	ENSMUST00000036541.7	bta-miR-2387			Prom2	ENSMUST00000028855.8	bta-miR-2411-5p
					Rgl1	ENSMUST00000111859.2	bta-miR-197									Dpf3	ENSMUST00000178756.2	bta-miR-2387			2310022A10Rik	ENSMUST00000067386.8	bta-miR-2411-5p
					Aff2	ENSMUST00000033532.6	bta-miR-197									Osbpl3	ENSMUST00000114468.3	bta-miR-2387			Kcnq5	ENSMUST00000029667.7	bta-miR-2411-5p
					Syt14	ENSMUST00000016344.7	bta-miR-197									Efr3b	ENSMUST00000111178.1	bta-miR-2387			Itgal	ENSMUST00000117762.2	bta-miR-2411-5p
					Sbno1	ENSMUST00000065263.6	bta-miR-197									Edc3	ENSMUST00000043990.8	bta-miR-2387			Rasgef1a	ENSMUST00000164960.1	bta-miR-2411-5p
					Kdm1b	ENSMUST00000037025.9	bta-miR-197									Edn2	ENSMUST00000030384.4	bta-miR-2387			Pfkfb2	ENSMUST00000066863.7	bta-miR-2411-5p
					Dcaf7	ENSMUST00000058438.8	bta-miR-197									Setd1b	ENSMUST00000163030.3	bta-miR-2387			Stc1	ENSMUST00000014957.8	bta-miR-2411-5p
					Ccdc170	ENSMUST00000138112.2	bta-miR-197									Hoxa6	ENSMUST00000062829.8	bta-miR-2387			Hgs	ENSMUST00000106205.2	bta-miR-2411-5p
					Kcnh8	ENSMUST00000039366.10	bta-miR-197									Lpar5	ENSMUST00000088292.5	bta-miR-2387			Grin2b	ENSMUST00000053880.7	bta-miR-2411-5p
					Pik3r3	ENSMUST00000030464.8	bta-miR-197									Shisa6	ENSMUST00000066679.6	bta-miR-2387			Tmem104	ENSMUST00000100235.3	bta-miR-2411-5p
					Rusc2	ENSMUST00000131668.2	bta-miR-197									Wisp1	ENSMUST00000118823.1	bta-miR-2387			Rab35	ENSMUST00000031492.9	bta-miR-2411-5p
					Tial1	ENSMUST00000106226.3	bta-miR-197									Sez6l	ENSMUST00000079491.8	bta-miR-2387			Rprm	ENSMUST00000100089.2	bta-miR-2411-5p
					Zbtb44	ENSMUST00000115222.3	bta-miR-197									Fscn1	ENSMUST00000031565.9	bta-miR-2387			Pla2g2e	ENSMUST00000030531.8	bta-miR-2411-5p
					Tmem196	ENSMUST00000058644.9	bta-miR-197									Kcnh4	ENSMUST00000107361.3	bta-miR-2387			Tsc1	ENSMUST00000028155.6	bta-miR-2411-5p
					Elavl3	ENSMUST00000003501.7	bta-miR-197									Sfrp1	ENSMUST00000033952.7	bta-miR-2387			Stk35	ENSMUST00000165413.3	bta-miR-2411-5p
					Med13l	ENSMUST00000100816.4	bta-miR-197									Baiap2	ENSMUST00000106233.1	bta-miR-2387			Cxxc4	ENSMUST00000181904.1	bta-miR-2411-5p
					Veph1	ENSMUST00000029419.7	bta-miR-197									Sgcb	ENSMUST00000081170.7	bta-miR-2387			Megf11	ENSMUST00000068967.5	bta-miR-2411-5p
					Apex2	ENSMUST00000112720.2	bta-miR-197									Slc13a5	ENSMUST00000021161.7	bta-miR-2387			Psmb11	ENSMUST00000097177.4	bta-miR-2411-5p
					Txk	ENSMUST00000113604.4	bta-miR-197									Peg10	ENSMUST00000176204.2	bta-miR-2387			Mast4	ENSMUST00000167058.2	bta-miR-2411-5p
					Fam168b	ENSMUST00000167518.2	bta-miR-197									Ngp	ENSMUST00000035061.6	bta-miR-2387			Disp2	ENSMUST00000037547.3	bta-miR-2411-5p
					Ppp4r2	ENSMUST00000063854.4	bta-miR-197									Zfp92	ENSMUST00000033740.6	bta-miR-2387			Usp3	ENSMUST00000127569.2	bta-miR-2411-5p
					Plagl2	ENSMUST00000056924.8	bta-miR-197									Tmcc1	ENSMUST00000088896.4	bta-miR-2387			Hcfc1r1	ENSMUST00000180140.2	bta-miR-2411-5p
					Mrm1	ENSMUST00000018549.7	bta-miR-197									Mllt10	ENSMUST00000114671.2	bta-miR-2387			Cdip1	ENSMUST00000004173.6	bta-miR-2411-5p
					Sowahb	ENSMUST00000061328.5	bta-miR-197									Atxn7	ENSMUST00000022257.2	bta-miR-2387			Zfp574	ENSMUST00000179556.1	bta-miR-2411-5p
					Cacna2d4	ENSMUST00000037434.7	bta-miR-197									Aim1	ENSMUST00000020017.8	bta-miR-2387			Brd7	ENSMUST00000034085.7	bta-miR-2411-5p
					Aox1	ENSMUST00000001027.6	bta-miR-197									Hmcn1	ENSMUST00000074783.6	bta-miR-2387			Arhgap26	ENSMUST00000097593.3	bta-miR-2411-5p
					Eif4e3	ENSMUST00000032151.2	bta-miR-197									Amt	ENSMUST00000035230.5	bta-miR-2387			Hoxd3	ENSMUST00000111983.3	bta-miR-2411-5p
					Sft2d2	ENSMUST00000043338.4	bta-miR-197									Tbccd1	ENSMUST00000004576.6	bta-miR-2387			Dlx3	ENSMUST00000092768.6	bta-miR-2411-5p
					Smg1	ENSMUST00000032891.9	bta-miR-197									1600002H07Rik	ENSMUST00000024930.7	bta-miR-2387			Vdr	ENSMUST00000023119.9	bta-miR-2411-5p
					Wdr20	ENSMUST00000095410.2	bta-miR-197									Pim1	ENSMUST00000024811.7	bta-miR-2387			Dlgap4	ENSMUST00000000094.8	bta-miR-2411-5p
					Kcnj12	ENSMUST00000089184.5	bta-miR-197									Kctd16	ENSMUST00000091927.4	bta-miR-2387			Ubn2	ENSMUST00000160583.2	bta-miR-2411-5p
					Itgbl1	ENSMUST00000049681.8	bta-miR-197									Thrb	ENSMUST00000091471.5	bta-miR-2387			Cadm2	ENSMUST00000114292.2	bta-miR-2411-5p
					Ccdc93	ENSMUST00000036025.10	bta-miR-197									Fam212b	ENSMUST00000066610.7	bta-miR-2387			Pxn	ENSMUST00000067268.9	bta-miR-2411-5p
					B230219D22Rik	ENSMUST00000057844.8	bta-miR-197									Plcxd2	ENSMUST00000130481.1	bta-miR-2387			Gm5549	ENSMUST00000163241.2	bta-miR-2411-5p
					Itpripl2	ENSMUST00000178344.1	bta-miR-197									Itga10	ENSMUST00000029744.5	bta-miR-2387			Mfsd7c	ENSMUST00000040461.3	bta-miR-2411-5p
					Ahctf1	ENSMUST00000027768.8	bta-miR-197									Atxn3	ENSMUST00000021606.6	bta-miR-2387			Sufu	ENSMUST00000039922.7	bta-miR-2411-5p
					Gas7	ENSMUST00000108682.3	bta-miR-197									Mgat5	ENSMUST00000038361.5	bta-miR-2387			Nr6a1	ENSMUST00000168098.2	bta-miR-2411-5p
					Rps6kb1	ENSMUST00000154617.2	bta-miR-197									Slc2a10	ENSMUST00000029196.4	bta-miR-2387			Trps1	ENSMUST00000165201.3	bta-miR-2411-5p
					Rab22a	ENSMUST00000029024.4	bta-miR-197									Nhlh1	ENSMUST00000059794.3	bta-miR-2387			1810032O08Rik	ENSMUST00000144049.2	bta-miR-2411-5p
					Lonrf2	ENSMUST00000147695.2	bta-miR-197									Astn1	ENSMUST00000046110.10	bta-miR-2387			Socs3	ENSMUST00000054002.3	bta-miR-2411-5p
					Adamts15	ENSMUST00000065112.6	bta-miR-197									Foxq1	ENSMUST00000042118.9	bta-miR-2387			Cd99l2	ENSMUST00000037391.6	bta-miR-2411-5p
					Shank3	ENSMUST00000066545.8	bta-miR-197									Zfp282	ENSMUST00000061890.7	bta-miR-2387			Ccng1	ENSMUST00000020576.7	bta-miR-2411-5p
					Lzts1	ENSMUST00000185176.2	bta-miR-197									Dscr3	ENSMUST00000023615.6	bta-miR-2387			Reps2	ENSMUST00000112334.2	bta-miR-2411-5p
					Proser2	ENSMUST00000054254.6	bta-miR-197									Sfxn4	ENSMUST00000135808.2	bta-miR-2387			Cd6	ENSMUST00000080292.6	bta-miR-2411-5p
					Marveld1	ENSMUST00000061111.9	bta-miR-197									Sult1a1	ENSMUST00000106371.2	bta-miR-2387			Ttyh3	ENSMUST00000042661.3	bta-miR-2411-5p
					Etl4	ENSMUST00000114606.2	bta-miR-197									Fibcd1	ENSMUST00000028188.7	bta-miR-2387			Megf10	ENSMUST00000075770.7	bta-miR-2411-5p
					Lrp4	ENSMUST00000028689.3	bta-miR-197									Rgl1	ENSMUST00000111859.2	bta-miR-2387			Npcd	ENSMUST00000023060.7	bta-miR-2411-5p
					Tnrc6b	ENSMUST00000067689.7	bta-miR-197									Wdfy2	ENSMUST00000014691.8	bta-miR-2387			Plxna4	ENSMUST00000115096.3	bta-miR-2411-5p
					Rsf1	ENSMUST00000042399.8	bta-miR-197									6330403A02Rik	ENSMUST00000136521.1	bta-miR-2387			Atp2b4	ENSMUST00000143567.2	bta-miR-2411-5p
					Sppl3	ENSMUST00000031530.5	bta-miR-197									Dpy19l4	ENSMUST00000084892.6	bta-miR-2387			Pak4	ENSMUST00000040531.8	bta-miR-2411-5p
					Rab30	ENSMUST00000032879.8	bta-miR-197									Prosc	ENSMUST00000033875.8	bta-miR-2387			9330159N05Rik	ENSMUST00000180541.1	bta-miR-2411-5p
					Cd63	ENSMUST00000105229.2	bta-miR-197									Dpysl5	ENSMUST00000114729.2	bta-miR-2387			Syt6	ENSMUST00000090697.5	bta-miR-2411-5p
					Fam160a2	ENSMUST00000179474.2	bta-miR-197									Slc2a13	ENSMUST00000109283.1	bta-miR-2387			Kcnq4	ENSMUST00000030376.7	bta-miR-2411-5p
					Tnks	ENSMUST00000033929.4	bta-miR-197									Hoxa1	ENSMUST00000120363.1	bta-miR-2387			Fam163a	ENSMUST00000015628.3	bta-miR-2411-5p
					St3gal2	ENSMUST00000034197.4	bta-miR-197									Pard3b	ENSMUST00000075374.4	bta-miR-2387			Smad7	ENSMUST00000026999.4	bta-miR-2411-5p
					Syn3	ENSMUST00000120638.2	bta-miR-197									Hoxb2	ENSMUST00000100523.6	bta-miR-2387			Nfat5	ENSMUST00000169453.2	bta-miR-2411-5p
					Nkx3-1	ENSMUST00000022646.8	bta-miR-197									Camk2n2	ENSMUST00000052939.2	bta-miR-2387			Plxdc1	ENSMUST00000017561.9	bta-miR-2411-5p
					Slc4a9	ENSMUST00000074298.7	bta-miR-197									Vps54	ENSMUST00000006221.8	bta-miR-2387			Mfap3l	ENSMUST00000160719.2	bta-miR-2411-5p
					Ing3	ENSMUST00000031680.4	bta-miR-197									Ago3	ENSMUST00000069097.7	bta-miR-2387			Dhrs9	ENSMUST00000063690.3	bta-miR-2411-5p
					Frat2	ENSMUST00000059231.2	bta-miR-197									Actbl2	ENSMUST00000054716.3	bta-miR-2387			Kdm1b	ENSMUST00000037025.9	bta-miR-2411-5p
					Abhd5	ENSMUST00000156520.2	bta-miR-197									Ttc3	ENSMUST00000117648.2	bta-miR-2387			Gpr12	ENSMUST00000036211.6	bta-miR-2411-5p
					Kcnj16	ENSMUST00000106636.2	bta-miR-197									Fubp1	ENSMUST00000166984.2	bta-miR-2387			Bak1	ENSMUST00000078691.6	bta-miR-2411-5p
					Tnpo3	ENSMUST00000012679.9	bta-miR-197									Sytl5	ENSMUST00000067529.3	bta-miR-2387			Tmem28	ENSMUST00000096363.2	bta-miR-2411-5p
					Thpo	ENSMUST00000076422.6	bta-miR-197									Mast4	ENSMUST00000167058.2	bta-miR-2387			Glra3	ENSMUST00000000275.7	bta-miR-2411-5p
					Gabrq	ENSMUST00000114553.2	bta-miR-197									Pdgfd	ENSMUST00000058692.7	bta-miR-2387			Pcdh11x	ENSMUST00000113358.4	bta-miR-2411-5p
					Kif11	ENSMUST00000012587.3	bta-miR-197									Lrrc20	ENSMUST00000049242.7	bta-miR-2387			Sphk2	ENSMUST00000107737.3	bta-miR-2411-5p
					Ccnd1	ENSMUST00000093962.4	bta-miR-197									Xpo5	ENSMUST00000087031.5	bta-miR-2387			Mmp15	ENSMUST00000034243.5	bta-miR-2411-5p
					Srcap	ENSMUST00000084563.5	bta-miR-197									Bmp8a	ENSMUST00000102641.4	bta-miR-2387			Mc5r	ENSMUST00000172148.1	bta-miR-2411-5p
					Tbc1d23	ENSMUST00000023431.6	bta-miR-197									Lman2l	ENSMUST00000125304.2	bta-miR-2387			Cep85	ENSMUST00000040271.6	bta-miR-2411-5p
					Plp1	ENSMUST00000033800.7	bta-miR-197									Plscr3	ENSMUST00000108633.3	bta-miR-2387			Tmem178b	ENSMUST00000061740.7	bta-miR-2411-5p
					Mars2	ENSMUST00000061334.9	bta-miR-197									Kat6a	ENSMUST00000110696.2	bta-miR-2387			Vti1a	ENSMUST00000095950.2	bta-miR-2411-5p
					Casp9	ENSMUST00000097805.5	bta-miR-197									Avl9	ENSMUST00000031805.8	bta-miR-2387			Rhbdf2	ENSMUST00000103029.4	bta-miR-2411-5p
					Nr4a3	ENSMUST00000030025.4	bta-miR-197									Diras1	ENSMUST00000055125.4	bta-miR-2387			Ano6	ENSMUST00000071874.6	bta-miR-2411-5p
					Efcab2	ENSMUST00000027775.7	bta-miR-197									Hspb1	ENSMUST00000111155.1	bta-miR-2387			Dgki	ENSMUST00000101532.4	bta-miR-2411-5p
					Avl9	ENSMUST00000031805.8	bta-miR-197									Acacb	ENSMUST00000102582.2	bta-miR-2387			Slc44a5	ENSMUST00000089948.5	bta-miR-2411-5p
					Cdkn2b	ENSMUST00000097981.4	bta-miR-197									Cirbp	ENSMUST00000105365.3	bta-miR-2387			Rassf5	ENSMUST00000112442.1	bta-miR-2411-5p
					Ado	ENSMUST00000075686.4	bta-miR-197									Prss36	ENSMUST00000118755.2	bta-miR-2387			Gpx3	ENSMUST00000082430.4	bta-miR-2411-5p
					Plekhf1	ENSMUST00000098513.4	bta-miR-197									Ccdc88c	ENSMUST00000085096.4	bta-miR-2387			Gatad2a	ENSMUST00000065169.5	bta-miR-2411-5p
					Chst15	ENSMUST00000077472.4	bta-miR-197									Them4	ENSMUST00000049822.7	bta-miR-2387			Ercc4	ENSMUST00000023206.8	bta-miR-2411-5p
					Zkscan16	ENSMUST00000107554.1	bta-miR-197									Rab5b	ENSMUST00000000727.2	bta-miR-2387			Six4	ENSMUST00000043208.7	bta-miR-2411-5p
					4921511H03Rik	ENSMUST00000160634.1	bta-miR-197									Ednrb	ENSMUST00000022718.4	bta-miR-2387			Nipal2	ENSMUST00000040791.7	bta-miR-2411-5p
					Chml	ENSMUST00000104984.1	bta-miR-197									Akt2	ENSMUST00000108344.3	bta-miR-2387			Zfp518b	ENSMUST00000057258.5	bta-miR-2411-5p
					Mast4	ENSMUST00000167058.2	bta-miR-197									Cdkn1a	ENSMUST00000023829.6	bta-miR-2387			Kif6	ENSMUST00000162854.1	bta-miR-2411-5p
					Ccdc85c	ENSMUST00000136175.1	bta-miR-197									Krt14	ENSMUST00000007272.7	bta-miR-2387			Nuak1	ENSMUST00000020220.9	bta-miR-2411-5p
					Pkp4	ENSMUST00000037903.9	bta-miR-197									Loxl1	ENSMUST00000061799.8	bta-miR-2387			Gm1045	ENSMUST00000178614.1	bta-miR-2411-5p
					Lox	ENSMUST00000171470.2	bta-miR-197									Sesn2	ENSMUST00000030724.8	bta-miR-2387			Galnt10	ENSMUST00000066987.8	bta-miR-2411-5p
					Prkar2b	ENSMUST00000036497.10	bta-miR-197									Ambra1	ENSMUST00000099712.4	bta-miR-2387			Zkscan1	ENSMUST00000019660.5	bta-miR-2411-5p
					Nhs	ENSMUST00000087085.4	bta-miR-197									Crtc1	ENSMUST00000076615.5	bta-miR-2387			Clec14a	ENSMUST00000062254.2	bta-miR-2411-5p
					Armc1	ENSMUST00000029125.8	bta-miR-197									Uba1	ENSMUST00000089217.5	bta-miR-2387			Creb5	ENSMUST00000047450.7	bta-miR-2411-5p
					Robo2	ENSMUST00000117200.2	bta-miR-197									Tnfrsf1b	ENSMUST00000030336.5	bta-miR-2387			Aqp6	ENSMUST00000023754.5	bta-miR-2411-5p
					Dram1	ENSMUST00000020249.1	bta-miR-197									Rab11fip1	ENSMUST00000033878.7	bta-miR-2387			Rere	ENSMUST00000105682.3	bta-miR-2411-5p
					Zfp207	ENSMUST00000188489.1	bta-miR-197									Cd38	ENSMUST00000030964.4	bta-miR-2387			4930402H24Rik	ENSMUST00000044766.9	bta-miR-2411-5p
					Sec23ip	ENSMUST00000042942.8	bta-miR-197									C230062I16Rik	ENSMUST00000077142.2	bta-miR-2387			Msl1	ENSMUST00000037915.3	bta-miR-2411-5p
					Dnal1	ENSMUST00000123491.2	bta-miR-197									Rgag4	ENSMUST00000113631.1	bta-miR-2387			Inpp5a	ENSMUST00000106098.2	bta-miR-2411-5p
					Traf6	ENSMUST00000004949.7	bta-miR-197									Krt20	ENSMUST00000017743.2	bta-miR-2387			Nova2	ENSMUST00000032571.8	bta-miR-2411-5p
					Atp6v0a2	ENSMUST00000037865.8	bta-miR-197									Gstm3	ENSMUST00000004136.9	bta-miR-2387			Cmtr1	ENSMUST00000024816.7	bta-miR-2411-5p
					Nov	ENSMUST00000050027.8	bta-miR-197									Ldb3	ENSMUST00000022330.7	bta-miR-2387			A330021E22Rik	ENSMUST00000054865.7	bta-miR-2411-5p
					Rims3	ENSMUST00000071093.3	bta-miR-197									Ufm1	ENSMUST00000146598.2	bta-miR-2387			Il1rapl1	ENSMUST00000113966.2	bta-miR-2411-5p
					Paxbp1	ENSMUST00000118522.2	bta-miR-197									Sh3tc2	ENSMUST00000051720.5	bta-miR-2387			Srcap	ENSMUST00000084563.5	bta-miR-2411-5p
					Pvrl4	ENSMUST00000006578.4	bta-miR-197									Chn1	ENSMUST00000112024.4	bta-miR-2387			Syne3	ENSMUST00000067005.4	bta-miR-2411-5p
					Ctnna1	ENSMUST00000042345.6	bta-miR-197									Bace1	ENSMUST00000034591.5	bta-miR-2387			Kpna4	ENSMUST00000029353.3	bta-miR-2411-5p
					Zfp281	ENSMUST00000047734.9	bta-miR-197									Eif5a2	ENSMUST00000060500.7	bta-miR-2387			Asb15	ENSMUST00000117688.1	bta-miR-2411-5p
					Chrm5	ENSMUST00000099589.3	bta-miR-197									Sema4a	ENSMUST00000029700.6	bta-miR-2387			Bend5	ENSMUST00000030274.6	bta-miR-2411-5p
					Ehf	ENSMUST00000090475.4	bta-miR-197									Atp11c	ENSMUST00000154051.2	bta-miR-2387			Psmf1	ENSMUST00000042452.5	bta-miR-2411-5p
					Kcnb2	ENSMUST00000170146.2	bta-miR-197									Ei24	ENSMUST00000163192.4	bta-miR-2387			Dedd	ENSMUST00000111300.2	bta-miR-2411-5p
					Sacs	ENSMUST00000119943.2	bta-miR-197									Loxl4	ENSMUST00000026190.8	bta-miR-2387			Ttc9	ENSMUST00000036116.5	bta-miR-2411-5p
					Pou2f2	ENSMUST00000175774.3	bta-miR-197									Tmem59l	ENSMUST00000045286.7	bta-miR-2387			Wfdc16	ENSMUST00000109336.1	bta-miR-2411-5p
					Pxmp2	ENSMUST00000031472.6	bta-miR-197									Zfp664	ENSMUST00000111417.3	bta-miR-2387			Prima1	ENSMUST00000074416.4	bta-miR-2411-5p
					AI467606	ENSMUST00000056288.5	bta-miR-197									1110002E22Rik	ENSMUST00000163080.2	bta-miR-2387			Scube3	ENSMUST00000043503.4	bta-miR-2411-5p
					Ank2	ENSMUST00000182704.2	bta-miR-197									Htt	ENSMUST00000080036.2	bta-miR-2387			Ppp2r5e	ENSMUST00000021447.7	bta-miR-2411-5p
					Pard3	ENSMUST00000160272.2	bta-miR-197									Ccr9	ENSMUST00000180093.1	bta-miR-2387			Zrsr2	ENSMUST00000090840.4	bta-miR-2411-5p
					Nkain2	ENSMUST00000191234.1	bta-miR-197									Limd1	ENSMUST00000026269.2	bta-miR-2387			4930481A15Rik	ENSMUST00000174412.2	bta-miR-2411-5p
					Zfp518a	ENSMUST00000050092.6	bta-miR-197									Rgsl1	ENSMUST00000141249.2	bta-miR-2387			Trim62	ENSMUST00000035667.8	bta-miR-2411-5p
					Rnf112	ENSMUST00000060255.8	bta-miR-197									Il12rb2	ENSMUST00000117441.2	bta-miR-2387			Hrk	ENSMUST00000054836.6	bta-miR-2411-5p
					Rasal2	ENSMUST00000078308.7	bta-miR-197									Ankrd49	ENSMUST00000034406.3	bta-miR-2387			Map3k3	ENSMUST00000002044.9	bta-miR-2411-5p
					Dpp3	ENSMUST00000025851.3	bta-miR-197									Zfp704	ENSMUST00000041124.7	bta-miR-2387			Syngr2	ENSMUST00000177131.2	bta-miR-2411-5p
					Dcun1d1	ENSMUST00000178098.2	bta-miR-197									Scamp3	ENSMUST00000029684.9	bta-miR-2387			Stc2	ENSMUST00000020546.2	bta-miR-2411-5p
					Camk1d	ENSMUST00000044009.8	bta-miR-197									Slc25a29	ENSMUST00000021693.3	bta-miR-2387			Antxr1	ENSMUST00000042025.9	bta-miR-2411-5p
					POU2F1	ENSMUST00000111427.3	bta-miR-197									Cdk5r1	ENSMUST00000053413.11	bta-miR-2387			Dlg4	ENSMUST00000108589.3	bta-miR-2411-5p
					Csnk2a1	ENSMUST00000099224.4	bta-miR-197									Cipc	ENSMUST00000187814.1	bta-miR-2387			Crat	ENSMUST00000102855.2	bta-miR-2411-5p
					Zfp462	ENSMUST00000098070.4	bta-miR-197									Atp6v0d1	ENSMUST00000013304.7	bta-miR-2387			Rfx7	ENSMUST00000093820.4	bta-miR-2411-5p
					Trove2	ENSMUST00000159879.1	bta-miR-197									Tmem170	ENSMUST00000034431.1	bta-miR-2387			Scarb2	ENSMUST00000031377.7	bta-miR-2411-5p
					Slk	ENSMUST00000026043.6	bta-miR-197									Bcl2	ENSMUST00000112751.1	bta-miR-2387			Pcyt1a	ENSMUST00000115137.2	bta-miR-2411-5p
					Ercc4	ENSMUST00000023206.8	bta-miR-197									Ak1	ENSMUST00000113278.3	bta-miR-2387			Phactr2	ENSMUST00000105545.5	bta-miR-2411-5p
					Ralgapb	ENSMUST00000109486.3	bta-miR-197									Atg16l1	ENSMUST00000027512.7	bta-miR-2387			Zfp687	ENSMUST00000019482.2	bta-miR-2411-5p
					Ppfibp1	ENSMUST00000016631.8	bta-miR-197									Lgr5	ENSMUST00000020350.9	bta-miR-2387			Slc8a3	ENSMUST00000085238.7	bta-miR-2411-5p
					Rbm5	ENSMUST00000182659.2	bta-miR-197									Bnipl	ENSMUST00000107195.3	bta-miR-2387			Zmiz1	ENSMUST00000162645.2	bta-miR-2411-5p
					Dock4	ENSMUST00000037488.6	bta-miR-197									Klf2	ENSMUST00000067912.7	bta-miR-2387			Zfp467	ENSMUST00000114559.2	bta-miR-2411-5p
					Aak1	ENSMUST00000089519.7	bta-miR-197									Fev	ENSMUST00000068631.3	bta-miR-2387			C130074G19Rik	ENSMUST00000048308.5	bta-miR-2411-5p
					Mstn	ENSMUST00000191197.1	bta-miR-197									Traip	ENSMUST00000049348.3	bta-miR-2387			Parm1	ENSMUST00000040576.9	bta-miR-2411-5p
					Slc44a1	ENSMUST00000107651.3	bta-miR-197									Adrb1	ENSMUST00000038949.4	bta-miR-2387			Mex3a	ENSMUST00000172699.1	bta-miR-2411-5p
					Mgat1	ENSMUST00000101293.5	bta-miR-197									Dnajc27	ENSMUST00000020986.8	bta-miR-2387			Kansl3	ENSMUST00000185912.1	bta-miR-2411-5p
					Celf1	ENSMUST00000068726.7	bta-miR-197									Rtp2	ENSMUST00000061030.8	bta-miR-2387			Fosl2	ENSMUST00000031017.9	bta-miR-2411-5p
					Adamts2	ENSMUST00000040523.8	bta-miR-197									Fntb	ENSMUST00000041008.9	bta-miR-2387			Coro2b	ENSMUST00000048043.6	bta-miR-2411-5p
					Nsun4	ENSMUST00000165493.2	bta-miR-197									Zfp275	ENSMUST00000114499.2	bta-miR-2387			Syt1	ENSMUST00000105276.2	bta-miR-2411-5p
					Alox12e	ENSMUST00000019051.2	bta-miR-197									0610030E20Rik	ENSMUST00000077783.3	bta-miR-2387			Cdh6	ENSMUST00000036439.4	bta-miR-2411-5p
					Zfp655	ENSMUST00000167316.2	bta-miR-197									Ppp1r14b	ENSMUST00000070850.6	bta-miR-2387			Gad2	ENSMUST00000028123.3	bta-miR-2411-5p
					Thnsl1	ENSMUST00000054591.4	bta-miR-197									Slc1a2	ENSMUST00000080210.4	bta-miR-2387			Rapgefl1	ENSMUST00000107479.2	bta-miR-2411-5p
					Tbck	ENSMUST00000169172.2	bta-miR-197									Phf12	ENSMUST00000049167.8	bta-miR-2387			Zscan30	ENSMUST00000115829.1	bta-miR-2411-5p
					Osbpl8	ENSMUST00000105275.2	bta-miR-197									Myl6	ENSMUST00000164181.1	bta-miR-2387			Foxo1	ENSMUST00000053764.5	bta-miR-2411-5p
					Rpia	ENSMUST00000066134.5	bta-miR-197									Abl2	ENSMUST00000166172.3	bta-miR-2387			Ptgfrn	ENSMUST00000102694.3	bta-miR-2411-5p
					Stk10	ENSMUST00000102821.3	bta-miR-197									Nt5c3b	ENSMUST00000092688.6	bta-miR-2387			Tnfsf15	ENSMUST00000062246.6	bta-miR-2411-5p
					Crbn	ENSMUST00000049675.5	bta-miR-197									Figf	ENSMUST00000033751.7	bta-miR-2387			Ppp1r3e	ENSMUST00000177403.1	bta-miR-2411-5p
					Ppp1cc	ENSMUST00000102528.5	bta-miR-197									Tex40	ENSMUST00000057716.4	bta-miR-2387			Fezf1	ENSMUST00000031709.5	bta-miR-2411-5p
					Entpd5	ENSMUST00000021662.6	bta-miR-197									Sema4b	ENSMUST00000032754.7	bta-miR-2387			Mrrf	ENSMUST00000028250.3	bta-miR-2411-5p
					Ube2w	ENSMUST00000117146.2	bta-miR-197									Sema7a	ENSMUST00000043059.7	bta-miR-2387			Slc4a8	ENSMUST00000023776.7	bta-miR-2411-5p
					Plcxd2	ENSMUST00000130481.1	bta-miR-197									Serpina1d	ENSMUST00000078869.5	bta-miR-2387			Cpm	ENSMUST00000020399.5	bta-miR-2411-5p
					Trp53	ENSMUST00000108657.3	bta-miR-197									Cep85	ENSMUST00000040271.6	bta-miR-2387			Tmem164	ENSMUST00000101198.3	bta-miR-2411-5p
					Zfp451	ENSMUST00000019861.7	bta-miR-197									Fzd7	ENSMUST00000114246.3	bta-miR-2387			Sept9	ENSMUST00000093907.5	bta-miR-2411-5p
					Dsp	ENSMUST00000127906.2	bta-miR-197									Gatad2b	ENSMUST00000049382.4	bta-miR-2387			Hoxc5	ENSMUST00000001709.2	bta-miR-2411-5p
					Lipe	ENSMUST00000003207.5	bta-miR-197									Mbd5	ENSMUST00000112745.2	bta-miR-2387			Tfip11	ENSMUST00000031288.8	bta-miR-2411-5p
					Gabpa	ENSMUST00000009120.7	bta-miR-197									Sobp	ENSMUST00000040275.8	bta-miR-2387			Vcan	ENSMUST00000109546.3	bta-miR-2411-5p
					Kif14	ENSMUST00000047817.6	bta-miR-197									Isoc2b	ENSMUST00000064547.6	bta-miR-2387			Vipas39	ENSMUST00000072744.8	bta-miR-2411-5p
					Akt2	ENSMUST00000108344.3	bta-miR-197									Dlx1	ENSMUST00000037119.3	bta-miR-2387			Bcr	ENSMUST00000164107.1	bta-miR-2411-5p
					AI846148	ENSMUST00000025924.2	bta-miR-197									Atxn7l3	ENSMUST00000107134.2	bta-miR-2387			Smad3	ENSMUST00000034973.4	bta-miR-2411-5p
					Fam13c	ENSMUST00000062883.6	bta-miR-197									Kctd20	ENSMUST00000118762.2	bta-miR-2387			Tmed7	ENSMUST00000151189.1	bta-miR-2411-5p
					Cnpy1	ENSMUST00000118882.1	bta-miR-197									2510039O18Rik	ENSMUST00000103232.1	bta-miR-2387			Atxn7l3	ENSMUST00000107134.2	bta-miR-2411-5p
					Greb1l	ENSMUST00000048977.9	bta-miR-197									Pknox2	ENSMUST00000177218.2	bta-miR-2387			Usp47	ENSMUST00000106653.2	bta-miR-2411-5p
					Prrx1	ENSMUST00000075805.7	bta-miR-197									Med1	ENSMUST00000107545.3	bta-miR-2387			Chic1	ENSMUST00000116547.2	bta-miR-2411-5p
					Ptplad2	ENSMUST00000030221.2	bta-miR-197									Cxcl9	ENSMUST00000113093.3	bta-miR-2387			Mmp24	ENSMUST00000029141.5	bta-miR-2411-5p
					Ltn1	ENSMUST00000039449.7	bta-miR-197									Junb	ENSMUST00000064922.5	bta-miR-2387			Gucd1	ENSMUST00000039796.8	bta-miR-2411-5p
					Sema3g	ENSMUST00000090180.2	bta-miR-197									6530409C15Rik	ENSMUST00000143551.1	bta-miR-2387			Sgsm1	ENSMUST00000048112.7	bta-miR-2411-5p
					Hip1	ENSMUST00000060311.8	bta-miR-197									Cntln	ENSMUST00000047023.7	bta-miR-2387			Slc2a10	ENSMUST00000029196.4	bta-miR-2411-5p
					Arc	ENSMUST00000023268.8	bta-miR-197									Pogk	ENSMUST00000131487.2	bta-miR-2387			St8sia3	ENSMUST00000025477.8	bta-miR-2411-5p
					Pja2	ENSMUST00000172818.2	bta-miR-197									Ppp1r3e	ENSMUST00000177403.1	bta-miR-2387			Zmat3	ENSMUST00000029199.5	bta-miR-2411-5p
					2010300C02Rik	ENSMUST00000162875.2	bta-miR-197									Kirrel	ENSMUST00000159976.2	bta-miR-2387			Aph1b	ENSMUST00000034934.9	bta-miR-2411-5p
					Tifab	ENSMUST00000169652.1	bta-miR-197									Gdnf	ENSMUST00000022744.3	bta-miR-2387			Slc11a2	ENSMUST00000138843.2	bta-miR-2411-5p
					Selp	ENSMUST00000162746.1	bta-miR-197									Dock4	ENSMUST00000037488.6	bta-miR-2387			Hs3st1	ENSMUST00000117944.1	bta-miR-2411-5p
					Il22ra1	ENSMUST00000102546.3	bta-miR-197									Mafb	ENSMUST00000099126.4	bta-miR-2387			4930451G09Rik	ENSMUST00000090457.5	bta-miR-2411-5p
					Inpp5b	ENSMUST00000094782.4	bta-miR-197									Htr6	ENSMUST00000105802.2	bta-miR-2387			Mat1a	ENSMUST00000047286.6	bta-miR-2411-5p
					Tmem110	ENSMUST00000006701.5	bta-miR-197									Arrb1	ENSMUST00000098266.3	bta-miR-2387			Vangl2	ENSMUST00000027837.7	bta-miR-2411-5p
					Tmem183a	ENSMUST00000049470.5	bta-miR-197									Gm996	ENSMUST00000114217.2	bta-miR-2387			Grm1	ENSMUST00000105561.3	bta-miR-2411-5p
					Strbp	ENSMUST00000028279.4	bta-miR-197									Psme3	ENSMUST00000019470.8	bta-miR-2387			Spop	ENSMUST00000107724.3	bta-miR-2411-5p
					Calm1	ENSMUST00000110082.4	bta-miR-197									Otub1	ENSMUST00000025679.5	bta-miR-2387			Kcnk12	ENSMUST00000055221.7	bta-miR-2411-5p
					Tceanc2	ENSMUST00000057043.4	bta-miR-197									Avpr2	ENSMUST00000101470.2	bta-miR-2387			St6gal1	ENSMUST00000178797.2	bta-miR-2411-5p
					Heyl	ENSMUST00000040821.4	bta-miR-197									Aph1b	ENSMUST00000034934.9	bta-miR-2387			Tom1l1	ENSMUST00000020849.3	bta-miR-2411-5p
					Ppp1r3a	ENSMUST00000045096.4	bta-miR-197									Scai	ENSMUST00000038874.6	bta-miR-2387			Rfxap	ENSMUST00000044373.5	bta-miR-2411-5p
					Pkd2	ENSMUST00000086831.3	bta-miR-197									Dedd	ENSMUST00000111300.2	bta-miR-2387			Adnp	ENSMUST00000057793.5	bta-miR-2411-5p
					Slitrk2	ENSMUST00000166241.1	bta-miR-197									Ss18	ENSMUST00000040964.7	bta-miR-2387			Tomm40l	ENSMUST00000111327.2	bta-miR-2411-5p
					Slc36a1	ENSMUST00000108872.3	bta-miR-197									Ankib1	ENSMUST00000043551.6	bta-miR-2387			Ggt6	ENSMUST00000076443.4	bta-miR-2411-5p
					Col19a1	ENSMUST00000115244.3	bta-miR-197									Kmt2c	ENSMUST00000045291.8	bta-miR-2387			Ube2n	ENSMUST00000099329.3	bta-miR-2411-5p
					Vps33a	ENSMUST00000031388.8	bta-miR-197									Setbp1	ENSMUST00000025430.9	bta-miR-2387			Arfgef2	ENSMUST00000099078.4	bta-miR-2411-5p
					Adar	ENSMUST00000098924.3	bta-miR-197									Gpr12	ENSMUST00000036211.6	bta-miR-2387			Arl5b	ENSMUST00000069870.4	bta-miR-2411-5p
					Ctif	ENSMUST00000165559.1	bta-miR-197									Uhrf1bp1	ENSMUST00000114849.1	bta-miR-2387			Fstl4	ENSMUST00000036796.7	bta-miR-2411-5p
					Zbtb38	ENSMUST00000152594.2	bta-miR-197									Nr2f1	ENSMUST00000091458.7	bta-miR-2387			Ankrd29	ENSMUST00000118525.2	bta-miR-2411-5p
					Hoxa3	ENSMUST00000114434.3	bta-miR-197									Hs6st3	ENSMUST00000065904.3	bta-miR-2387			Lgals4	ENSMUST00000066723.9	bta-miR-2411-5p
					Klhl29	ENSMUST00000020958.8	bta-miR-197									Vps35	ENSMUST00000034131.8	bta-miR-2387			5830473C10Rik	ENSMUST00000094615.4	bta-miR-2411-5p
					Chd2	ENSMUST00000169922.3	bta-miR-197									Pcdh12	ENSMUST00000025311.5	bta-miR-2387			Cir1	ENSMUST00000058615.9	bta-miR-2411-5p
					Grin2b	ENSMUST00000053880.7	bta-miR-197									Ap3b1	ENSMUST00000022196.3	bta-miR-2387			Ercc6	ENSMUST00000066807.6	bta-miR-2411-5p
					Kcnq3	ENSMUST00000070256.7	bta-miR-197									Egln2	ENSMUST00000080058.5	bta-miR-2387			Hes2	ENSMUST00000030782.1	bta-miR-2411-5p
					Fchsd1	ENSMUST00000043437.8	bta-miR-197									Sestd1	ENSMUST00000102660.2	bta-miR-2387			Sft2d2	ENSMUST00000043338.4	bta-miR-2411-5p
					Fhdc1	ENSMUST00000091002.2	bta-miR-197									Arhgef17	ENSMUST00000107032.1	bta-miR-2387			Evx2	ENSMUST00000001867.7	bta-miR-2411-5p
					Ptchd2	ENSMUST00000047720.8	bta-miR-197									Efnb3	ENSMUST00000004036.5	bta-miR-2387			Vat1l	ENSMUST00000049509.6	bta-miR-2411-5p
					Sh3pxd2a	ENSMUST00000081619.3	bta-miR-197									Nkg7	ENSMUST00000070518.2	bta-miR-2387			Ccdc116	ENSMUST00000023452.8	bta-miR-2411-5p
					Neurog3	ENSMUST00000050103.1	bta-miR-197									B3gat1	ENSMUST00000160899.2	bta-miR-2387			Taok1	ENSMUST00000017435.5	bta-miR-2411-5p
					Oxsr1	ENSMUST00000040853.5	bta-miR-197									Trim44	ENSMUST00000102573.2	bta-miR-2387			Kcnj9	ENSMUST00000062387.2	bta-miR-2411-5p
					Mfap3	ENSMUST00000108849.2	bta-miR-197									Habp2	ENSMUST00000095948.5	bta-miR-2387			Emilin2	ENSMUST00000024849.9	bta-miR-2411-5p
					Vipr1	ENSMUST00000035115.4	bta-miR-197									Plxna4	ENSMUST00000115096.3	bta-miR-2387			Gdap1	ENSMUST00000026879.7	bta-miR-2411-5p
					Ncam2	ENSMUST00000067602.3	bta-miR-197									Fmnl1	ENSMUST00000107027.3	bta-miR-2387			Lrp3	ENSMUST00000122409.2	bta-miR-2411-5p
					Rps2	ENSMUST00000054289.7	bta-miR-197									Extl3	ENSMUST00000022550.7	bta-miR-2387			Armc8	ENSMUST00000035043.6	bta-miR-2411-5p
					Ago3	ENSMUST00000069097.7	bta-miR-197									Rxra	ENSMUST00000077257.6	bta-miR-2387			Hcn4	ENSMUST00000034889.8	bta-miR-2411-5p
					Pgrmc2	ENSMUST00000058578.7	bta-miR-197									Ptpn20	ENSMUST00000022508.6	bta-miR-2387			Rims3	ENSMUST00000071093.3	bta-miR-2411-5p
					Dennd4a	ENSMUST00000038890.5	bta-miR-197									Srgap3	ENSMUST00000088373.5	bta-miR-2387			Cdh4	ENSMUST00000000314.7	bta-miR-2411-5p
					Grb10	ENSMUST00000093321.6	bta-miR-197									Tsr2	ENSMUST00000112683.3	bta-miR-2387			Camta1	ENSMUST00000097774.3	bta-miR-2411-5p
					Spire1	ENSMUST00000045105.7	bta-miR-197									Lpp	ENSMUST00000038053.7	bta-miR-2387			Slc38a2	ENSMUST00000023099.6	bta-miR-2411-5p
					Sgms2	ENSMUST00000090246.4	bta-miR-197									Krt80	ENSMUST00000077196.4	bta-miR-2387			Ttl	ENSMUST00000035812.8	bta-miR-2411-5p
					Pgm2l1	ENSMUST00000084935.4	bta-miR-197									4930481A15Rik	ENSMUST00000174412.2	bta-miR-2387			Dsg1a	ENSMUST00000077146.3	bta-miR-2411-5p
					Arhgap19	ENSMUST00000026150.9	bta-miR-197									Pcsk2	ENSMUST00000028905.9	bta-miR-2387			Acvr1b	ENSMUST00000000544.10	bta-miR-2411-5p
					Sort1	ENSMUST00000102632.5	bta-miR-197									Slx4ip	ENSMUST00000099311.3	bta-miR-2387			Kcna1	ENSMUST00000055168.3	bta-miR-2411-5p
					Akap2	ENSMUST00000102903.2	bta-miR-197									Adc	ENSMUST00000106068.2	bta-miR-2387			Col23a1	ENSMUST00000102765.3	bta-miR-2411-5p
					Adat2	ENSMUST00000019944.8	bta-miR-197									Cygb	ENSMUST00000021166.5	bta-miR-2387			Prune	ENSMUST00000015855.7	bta-miR-2411-5p
					Edem3	ENSMUST00000059498.6	bta-miR-197									Gm16485	ENSMUST00000104915.2	bta-miR-2387			Tas2r135	ENSMUST00000070178.4	bta-miR-2411-5p
					Homer2	ENSMUST00000026922.8	bta-miR-197									Klhl29	ENSMUST00000020958.8	bta-miR-2387			Bcl2l1	ENSMUST00000007803.6	bta-miR-2411-5p
					Ppara	ENSMUST00000109422.2	bta-miR-197									Zdhhc12	ENSMUST00000102865.5	bta-miR-2387			Krt80	ENSMUST00000077196.4	bta-miR-2411-5p
					Sla2	ENSMUST00000029164.3	bta-miR-197									Ly6d	ENSMUST00000040404.7	bta-miR-2387			Pknox1	ENSMUST00000176701.2	bta-miR-2411-5p
					Noxred1	ENSMUST00000021423.7	bta-miR-197									Tmem181a	ENSMUST00000088940.4	bta-miR-2387			Zfp683	ENSMUST00000105884.1	bta-miR-2411-5p
					Fhl5	ENSMUST00000029922.8	bta-miR-197									Kcnh7	ENSMUST00000075052.4	bta-miR-2387			Pdpk1	ENSMUST00000102927.4	bta-miR-2411-5p
					Mtpn	ENSMUST00000031866.5	bta-miR-197									Gata5	ENSMUST00000015771.2	bta-miR-2387			Rmi2	ENSMUST00000037913.8	bta-miR-2411-5p
					Tldc1	ENSMUST00000049156.5	bta-miR-197									Foxn3	ENSMUST00000046859.5	bta-miR-2387			Gm10645	ENSMUST00000098605.2	bta-miR-2411-5p
					Sox6	ENSMUST00000166877.2	bta-miR-197									Apba1	ENSMUST00000025830.7	bta-miR-2387			Rarg	ENSMUST00000043172.9	bta-miR-2411-5p
					Rnf146	ENSMUST00000037548.5	bta-miR-197									Msantd3	ENSMUST00000107704.1	bta-miR-2387			Sim2	ENSMUST00000072182.7	bta-miR-2411-5p
					Myo9a	ENSMUST00000136740.2	bta-miR-197									Snx30	ENSMUST00000030080.6	bta-miR-2387			Cuedc1	ENSMUST00000018522.7	bta-miR-2411-5p
					Tcerg1	ENSMUST00000025375.8	bta-miR-197									Nmnat2	ENSMUST00000043313.9	bta-miR-2387			Mecp2	ENSMUST00000100750.4	bta-miR-2411-5p
					Fbxo16	ENSMUST00000169656.1	bta-miR-197									Rgs22	ENSMUST00000172831.2	bta-miR-2387			Zfp82	ENSMUST00000080834.9	bta-miR-2411-5p
					Chrm1	ENSMUST00000163785.1	bta-miR-197									Ercc6l2	ENSMUST00000067821.6	bta-miR-2387			Hoxd13	ENSMUST00000001872.4	bta-miR-2411-5p
					Itpr2	ENSMUST00000053273.9	bta-miR-197									Sgk1	ENSMUST00000020145.6	bta-miR-2387			Zfp831	ENSMUST00000059452.5	bta-miR-2411-5p
					Bri3bp	ENSMUST00000049040.9	bta-miR-197									Nfam1	ENSMUST00000109503.4	bta-miR-2387			2010300C02Rik	ENSMUST00000162875.2	bta-miR-2411-5p
					Ggta1	ENSMUST00000113002.3	bta-miR-197									Cbfa2t3	ENSMUST00000127984.2	bta-miR-2387			Sppl3	ENSMUST00000031530.5	bta-miR-2411-5p
					Rasgrp4	ENSMUST00000032811.6	bta-miR-197									Acot12	ENSMUST00000022120.4	bta-miR-2387			Lsm6	ENSMUST00000130325.2	bta-miR-2411-5p
					Zhx3	ENSMUST00000103111.3	bta-miR-197									Os9	ENSMUST00000164259.2	bta-miR-2387			Ap2b1	ENSMUST00000018875.7	bta-miR-2411-5p
					Zfp236	ENSMUST00000171071.3	bta-miR-197									Zbed6	ENSMUST00000027736.7	bta-miR-2387			Ptpre	ENSMUST00000073961.6	bta-miR-2411-5p
					Mbtd1	ENSMUST00000063718.5	bta-miR-197									Serpinb3c	ENSMUST00000027565.4	bta-miR-2387			Has3	ENSMUST00000034385.6	bta-miR-2411-5p
					Mtf1	ENSMUST00000030723.2	bta-miR-197									Pask	ENSMUST00000027493.3	bta-miR-2387			Klhl24	ENSMUST00000023509.3	bta-miR-2411-5p
					Depdc1a	ENSMUST00000120272.2	bta-miR-197									Ptprt	ENSMUST00000109445.3	bta-miR-2387			Thsd7a	ENSMUST00000046121.7	bta-miR-2411-5p
					Gusb	ENSMUST00000111308.2	bta-miR-197									Large	ENSMUST00000119826.2	bta-miR-2387			Unc13a	ENSMUST00000030170.9	bta-miR-2411-5p
					Vps36	ENSMUST00000033866.8	bta-miR-197									Glp1r	ENSMUST00000114574.1	bta-miR-2387			Evi5l	ENSMUST00000176072.2	bta-miR-2411-5p
					Lurap1	ENSMUST00000030469.4	bta-miR-197									Plekhm3	ENSMUST00000097713.1	bta-miR-2387			Fbxl17	ENSMUST00000024761.7	bta-miR-2411-5p
					Vsig10	ENSMUST00000111967.2	bta-miR-197									Ppm1f	ENSMUST00000027373.9	bta-miR-2387			Grin3a	ENSMUST00000093859.5	bta-miR-2411-5p
					Lbr	ENSMUST00000005003.6	bta-miR-197									Neu1	ENSMUST00000007253.5	bta-miR-2387			Fam101b	ENSMUST00000021207.6	bta-miR-2411-5p
					Diap2	ENSMUST00000113320.2	bta-miR-197									Ifrd2	ENSMUST00000010192.5	bta-miR-2387			Tprgl	ENSMUST00000030896.9	bta-miR-2411-5p
					Ldlrap1	ENSMUST00000037828.6	bta-miR-197									Nol4l	ENSMUST00000035346.8	bta-miR-2387			Slc25a45	ENSMUST00000125114.2	bta-miR-2411-5p
					Akap6	ENSMUST00000095737.3	bta-miR-197									Cnn1	ENSMUST00000001384.4	bta-miR-2387			Prkar1a	ENSMUST00000106677.2	bta-miR-2411-5p
					Trim71	ENSMUST00000111816.2	bta-miR-197									Ankrd34b	ENSMUST00000061594.7	bta-miR-2387			Tymp	ENSMUST00000023285.4	bta-miR-2411-5p
					Mapk10	ENSMUST00000112848.2	bta-miR-197									Onecut2	ENSMUST00000175965.3	bta-miR-2387			Asb10	ENSMUST00000048302.7	bta-miR-2411-5p
					Acvr1c	ENSMUST00000028178.8	bta-miR-197									Clint1	ENSMUST00000109261.4	bta-miR-2387			Lmx1a	ENSMUST00000111377.2	bta-miR-2411-5p
					Rfx3	ENSMUST00000165566.2	bta-miR-197									Anks4b	ENSMUST00000033201.5	bta-miR-2387			Lhx4	ENSMUST00000027740.8	bta-miR-2411-5p
					Scml2	ENSMUST00000112345.2	bta-miR-197									Cldn18	ENSMUST00000136429.2	bta-miR-2387			Cftr	ENSMUST00000045706.6	bta-miR-2411-5p
					Tspyl5	ENSMUST00000042021.3	bta-miR-197									Aars	ENSMUST00000034441.7	bta-miR-2387			Isoc2b	ENSMUST00000064547.6	bta-miR-2411-5p
					Lhx6	ENSMUST00000112961.4	bta-miR-197									Gcm1	ENSMUST00000024104.7	bta-miR-2387			Gpr179	ENSMUST00000093942.4	bta-miR-2411-5p
					Pak3	ENSMUST00000172330.2	bta-miR-197									Zbtb39	ENSMUST00000054287.7	bta-miR-2387			Dhh	ENSMUST00000023737.4	bta-miR-2411-5p
					Paqr3	ENSMUST00000112969.4	bta-miR-197									Pim2	ENSMUST00000190448.1	bta-miR-2387			Zbtb20	ENSMUST00000114694.3	bta-miR-2411-5p
					Dnmt3a	ENSMUST00000020991.9	bta-miR-197									Thsd4	ENSMUST00000098660.4	bta-miR-2387			Cd72	ENSMUST00000098104.4	bta-miR-2411-5p
					Trib2	ENSMUST00000020922.7	bta-miR-197									Nrsn2	ENSMUST00000079278.4	bta-miR-2387			Csnk1g1	ENSMUST00000034949.4	bta-miR-2411-5p
					4932411E22Rik	ENSMUST00000050983.1	bta-miR-197									Sgsm1	ENSMUST00000048112.7	bta-miR-2387			Zcchc18	ENSMUST00000033804.4	bta-miR-2411-5p
					Rps3a1	ENSMUST00000029722.6	bta-miR-197									Ttc7	ENSMUST00000041110.6	bta-miR-2387			Gria3	ENSMUST00000076349.6	bta-miR-2411-5p
					Caln1	ENSMUST00000111288.2	bta-miR-197									Rnase13	ENSMUST00000089771.2	bta-miR-2387			Slc22a23	ENSMUST00000040336.6	bta-miR-2411-5p
					Stc1	ENSMUST00000014957.8	bta-miR-197									Calr	ENSMUST00000003912.6	bta-miR-2387			Erap1	ENSMUST00000169114.1	bta-miR-2411-5p
					Kif3a	ENSMUST00000120613.3	bta-miR-197									Pml	ENSMUST00000085673.5	bta-miR-2387			Dusp3	ENSMUST00000151678.2	bta-miR-2411-5p
					Pou2f1	ENSMUST00000111429.5	bta-miR-197									Syt12	ENSMUST00000059295.4	bta-miR-2387			Ube4b	ENSMUST00000103212.4	bta-miR-2411-5p
					Itpr1	ENSMUST00000032192.6	bta-miR-197									Akip1	ENSMUST00000033335.5	bta-miR-2387			Ppm1l	ENSMUST00000029355.7	bta-miR-2411-5p
					Zfp191	ENSMUST00000066497.6	bta-miR-197									Ncam2	ENSMUST00000067602.3	bta-miR-2387			Lifr	ENSMUST00000171588.1	bta-miR-2411-5p
					Cdk5	ENSMUST00000030814.6	bta-miR-197									Taok2	ENSMUST00000071268.5	bta-miR-2387			Lztfl1	ENSMUST00000026274.8	bta-miR-2411-5p
					Ciao1	ENSMUST00000174030.2	bta-miR-197									Oasl1	ENSMUST00000112143.3	bta-miR-2387			Jdp2	ENSMUST00000177587.2	bta-miR-2411-5p
					Msl2	ENSMUST00000085177.4	bta-miR-197									Kcna1	ENSMUST00000055168.3	bta-miR-2387			Pde11a	ENSMUST00000099992.4	bta-miR-2411-5p
					Mdm4	ENSMUST00000188090.1	bta-miR-197									Usp12	ENSMUST00000085614.5	bta-miR-2387			Snx21	ENSMUST00000172577.2	bta-miR-2411-5p
					Btg1	ENSMUST00000038377.7	bta-miR-197									Acvrl1	ENSMUST00000000542.8	bta-miR-2387			Slc38a1	ENSMUST00000088452.5	bta-miR-2411-5p
					Nfatc2ip	ENSMUST00000075671.4	bta-miR-197									Heyl	ENSMUST00000040821.4	bta-miR-2387			Scn5a	ENSMUST00000065196.7	bta-miR-2411-5p
					Ddx31	ENSMUST00000113853.2	bta-miR-197									Spred2	ENSMUST00000093299.7	bta-miR-2387			Tmcc1	ENSMUST00000088896.4	bta-miR-2411-5p
					Slc1a3	ENSMUST00000157065.1	bta-miR-197									Pitpnm3	ENSMUST00000075258.7	bta-miR-2387			Sv2a	ENSMUST00000035371.8	bta-miR-2411-5p
					Gpam	ENSMUST00000061856.5	bta-miR-197									Ganc	ENSMUST00000135074.1	bta-miR-2387			Nhsl2	ENSMUST00000101339.5	bta-miR-2411-5p
					Dock5	ENSMUST00000039135.4	bta-miR-197									Kif24	ENSMUST00000108055.3	bta-miR-2387			Inpp4b	ENSMUST00000172031.2	bta-miR-2411-5p
					Raph1	ENSMUST00000140485.2	bta-miR-197									Hspa12a	ENSMUST00000066285.4	bta-miR-2387			Gcc2	ENSMUST00000057659.8	bta-miR-2411-5p
					Hspa13	ENSMUST00000114244.1	bta-miR-197									Fen1	ENSMUST00000156291.1	bta-miR-2387			2210408I21Rik	ENSMUST00000168779.1	bta-miR-2411-5p
					Pikfyve	ENSMUST00000081154.8	bta-miR-197									Suv420h1	ENSMUST00000113977.3	bta-miR-2387			Ubxn7	ENSMUST00000115151.3	bta-miR-2411-5p
					Palm2Akap2	ENSMUST00000150412.1	bta-miR-197									Mzf1	ENSMUST00000069289.9	bta-miR-2387			Adamts2	ENSMUST00000040523.8	bta-miR-2411-5p
					Eif5a2	ENSMUST00000060500.7	bta-miR-197									Hp1bp3	ENSMUST00000105827.2	bta-miR-2387			Rsbn1l	ENSMUST00000036489.5	bta-miR-2411-5p
					Tmem74	ENSMUST00000067469.4	bta-miR-197									Fam168a	ENSMUST00000049053.7	bta-miR-2387			Git2	ENSMUST00000112185.3	bta-miR-2411-5p
					Ireb2	ENSMUST00000034843.7	bta-miR-197									Sync	ENSMUST00000102599.3	bta-miR-2387			Ralgds	ENSMUST00000028170.9	bta-miR-2411-5p
					Rgs3	ENSMUST00000065870.8	bta-miR-197									Atcay	ENSMUST00000047408.4	bta-miR-2387			Suv39h1	ENSMUST00000115638.4	bta-miR-2411-5p
					Rab27b	ENSMUST00000121693.2	bta-miR-197									Tub	ENSMUST00000033341.6	bta-miR-2387			Klhl18	ENSMUST00000111933.2	bta-miR-2411-5p
					Gpr15	ENSMUST00000089318.3	bta-miR-197									Myrf	ENSMUST00000088013.6	bta-miR-2387			Dnajc16	ENSMUST00000038014.5	bta-miR-2411-5p
					Phka1	ENSMUST00000052012.8	bta-miR-197									Nrp2	ENSMUST00000102822.3	bta-miR-2387			Cbx5	ENSMUST00000118152.2	bta-miR-2411-5p
					Zfp831	ENSMUST00000059452.5	bta-miR-197									Boc	ENSMUST00000114634.1	bta-miR-2387			Rhobtb2	ENSMUST00000022665.2	bta-miR-2411-5p
					Srpx2	ENSMUST00000113304.1	bta-miR-197									Nr4a1	ENSMUST00000023779.6	bta-miR-2387			Oprd1	ENSMUST00000056336.1	bta-miR-2411-5p
					Josd1	ENSMUST00000023061.5	bta-miR-197									Lrrc4c	ENSMUST00000135431.2	bta-miR-2387			Mlxipl	ENSMUST00000005507.4	bta-miR-2411-5p
					Rhof	ENSMUST00000186469.1	bta-miR-197									Cdc5l	ENSMUST00000024727.8	bta-miR-2387			Map3k9	ENSMUST00000035987.7	bta-miR-2411-5p
					Cdk14	ENSMUST00000115451.2	bta-miR-197									Prpf4	ENSMUST00000084524.3	bta-miR-2387			Greb1l	ENSMUST00000048977.9	bta-miR-2411-5p
					Col23a1	ENSMUST00000102765.3	bta-miR-197									Anks1	ENSMUST00000025058.8	bta-miR-2387			Klf6	ENSMUST00000000080.6	bta-miR-2411-5p
					Wdtc1	ENSMUST00000105906.1	bta-miR-197									Sidt2	ENSMUST00000038488.10	bta-miR-2387			Chrna1	ENSMUST00000028515.3	bta-miR-2411-5p
					Cacna1a	ENSMUST00000121390.2	bta-miR-197									Slc39a5	ENSMUST00000042666.6	bta-miR-2387			Ube2q1	ENSMUST00000038356.8	bta-miR-2411-5p
					Saysd1	ENSMUST00000059666.4	bta-miR-197									Dpm2	ENSMUST00000140592.2	bta-miR-2387			2510009E07Rik	ENSMUST00000053336.7	bta-miR-2411-5p
					Zfp324	ENSMUST00000038701.7	bta-miR-197									Pvrl4	ENSMUST00000006578.4	bta-miR-2387			Akap2	ENSMUST00000102903.2	bta-miR-2411-5p
					Cd226	ENSMUST00000037142.6	bta-miR-197									Prune2	ENSMUST00000087689.4	bta-miR-2387			Ntrk3	ENSMUST00000039431.8	bta-miR-2411-5p
					Slc38a2	ENSMUST00000023099.6	bta-miR-197									Oxtr	ENSMUST00000053306.6	bta-miR-2387			Insr	ENSMUST00000091291.4	bta-miR-2411-5p
					Rem1	ENSMUST00000000369.3	bta-miR-197									Tbx6	ENSMUST00000094037.4	bta-miR-2387			Kif17	ENSMUST00000105821.2	bta-miR-2411-5p
					C77370	ENSMUST00000118314.2	bta-miR-197									Abr	ENSMUST00000094012.5	bta-miR-2387			N28178	ENSMUST00000107975.2	bta-miR-2411-5p
					Vill	ENSMUST00000051386.7	bta-miR-197									Nkain3	ENSMUST00000119374.2	bta-miR-2387			Hspa4	ENSMUST00000020630.7	bta-miR-2411-5p
					Pdk3	ENSMUST00000045748.6	bta-miR-197									Grin3a	ENSMUST00000093859.5	bta-miR-2387			Entpd7	ENSMUST00000081079.5	bta-miR-2411-5p
					Prr15l	ENSMUST00000107636.3	bta-miR-197									Prss53	ENSMUST00000121394.1	bta-miR-2387			Bzrap1	ENSMUST00000039627.6	bta-miR-2411-5p
					D15Ertd621e	ENSMUST00000037270.3	bta-miR-197									Fam160b1	ENSMUST00000036407.4	bta-miR-2387			Tspyl5	ENSMUST00000042021.3	bta-miR-2411-5p
					Lamtor3	ENSMUST00000168345.1	bta-miR-197									Pklr	ENSMUST00000107482.4	bta-miR-2387			Myo6	ENSMUST00000035889.9	bta-miR-2411-5p
					Ptgfr	ENSMUST00000029670.5	bta-miR-197									Bcl7c	ENSMUST00000106282.2	bta-miR-2387			Mylk4	ENSMUST00000057428.5	bta-miR-2411-5p
					H6pd	ENSMUST00000084117.7	bta-miR-197									Hoxd12	ENSMUST00000001878.5	bta-miR-2387			Etf1	ENSMUST00000025218.7	bta-miR-2411-5p
					Bend5	ENSMUST00000030274.6	bta-miR-197									Hccs	ENSMUST00000033717.3	bta-miR-2387			Rpp14	ENSMUST00000023924.3	bta-miR-2411-5p
					Pcdhb1	ENSMUST00000052366.3	bta-miR-197									Snupn	ENSMUST00000068856.4	bta-miR-2387			Bdnf	ENSMUST00000053317.6	bta-miR-2411-5p
					Parm1	ENSMUST00000040576.9	bta-miR-197									Mbnl3	ENSMUST00000114875.2	bta-miR-2387			Prdm11	ENSMUST00000111274.2	bta-miR-2411-5p
					Mtmr7	ENSMUST00000048898.11	bta-miR-197									Dusp16	ENSMUST00000100857.4	bta-miR-2387			Bcl2	ENSMUST00000112751.1	bta-miR-2411-5p
					2010111I01Rik	ENSMUST00000091560.5	bta-miR-197									Ankrd29	ENSMUST00000118525.2	bta-miR-2387			Foxf1	ENSMUST00000181504.1	bta-miR-2411-5p
					Zfp652	ENSMUST00000107717.2	bta-miR-197									Ppp2r3a	ENSMUST00000075941.6	bta-miR-2387			Wbscr17	ENSMUST00000086023.6	bta-miR-2411-5p
					Prdx2	ENSMUST00000109734.2	bta-miR-197									Prss57	ENSMUST00000020573.7	bta-miR-2387			Zfp207	ENSMUST00000188489.1	bta-miR-2411-5p
					Rab3b	ENSMUST00000106650.3	bta-miR-197									Rps6ka3	ENSMUST00000033671.7	bta-miR-2387			Dnah5	ENSMUST00000067048.6	bta-miR-2411-5p
					Rnf169	ENSMUST00000080817.4	bta-miR-197									Xndc1	ENSMUST00000106950.2	bta-miR-2387			Camk1d	ENSMUST00000044009.8	bta-miR-2411-5p
					Scube1	ENSMUST00000171496.2	bta-miR-197									Ube2l3	ENSMUST00000115699.2	bta-miR-2387			Tmem151b	ENSMUST00000180252.1	bta-miR-2411-5p
					Yy1	ENSMUST00000021692.7	bta-miR-197									Mthfr	ENSMUST00000069604.9	bta-miR-2387			Hexim1	ENSMUST00000053063.6	bta-miR-2411-5p
					Phex	ENSMUST00000079945.5	bta-miR-197									Brs3	ENSMUST00000033464.3	bta-miR-2387			Akap13	ENSMUST00000147005.2	bta-miR-2411-5p
					A430105I19Rik	ENSMUST00000059997.8	bta-miR-197									Pvrl1	ENSMUST00000034510.7	bta-miR-2387			Jmjd6	ENSMUST00000047616.4	bta-miR-2411-5p
					Itga11	ENSMUST00000034774.8	bta-miR-197									Plcg1	ENSMUST00000109462.2	bta-miR-2387			Sgms2	ENSMUST00000090246.4	bta-miR-2411-5p
					Atg16l1	ENSMUST00000027512.7	bta-miR-197									Pgm2l1	ENSMUST00000084935.4	bta-miR-2387			Ankrd63	ENSMUST00000104937.1	bta-miR-2411-5p
					Pbx1	ENSMUST00000176540.2	bta-miR-197									Fes	ENSMUST00000080932.6	bta-miR-2387			Pak3	ENSMUST00000172330.2	bta-miR-2411-5p
					Notch3	ENSMUST00000087723.3	bta-miR-197									Plec	ENSMUST00000089610.4	bta-miR-2387			Ppp1r16b	ENSMUST00000052927.5	bta-miR-2411-5p
					Fam78a	ENSMUST00000056406.6	bta-miR-197									Rap1gap	ENSMUST00000097837.5	bta-miR-2387			Fam46a	ENSMUST00000034802.9	bta-miR-2411-5p
					Fam46b	ENSMUST00000051676.6	bta-miR-197									Phactr2	ENSMUST00000105545.5	bta-miR-2387			Homer2	ENSMUST00000026922.8	bta-miR-2411-5p
					Stard8	ENSMUST00000036606.8	bta-miR-197									Maml1	ENSMUST00000059458.4	bta-miR-2387			Ankrd52	ENSMUST00000014642.4	bta-miR-2411-5p
					Tub	ENSMUST00000033341.6	bta-miR-197									Liph	ENSMUST00000074230.5	bta-miR-2387			Rnf169	ENSMUST00000080817.4	bta-miR-2411-5p
					Prr14l	ENSMUST00000120129.3	bta-miR-197									Snph	ENSMUST00000094456.4	bta-miR-2387			Lin52	ENSMUST00000137170.1	bta-miR-2411-5p
					4933427D14Rik	ENSMUST00000108506.3	bta-miR-197									Appl1	ENSMUST00000036570.4	bta-miR-2387			Fam107a	ENSMUST00000121887.2	bta-miR-2411-5p
					Cacna1e	ENSMUST00000187541.1	bta-miR-197									Rab3d	ENSMUST00000115351.4	bta-miR-2387			Hlf	ENSMUST00000004051.7	bta-miR-2411-5p
					Tgfbr1	ENSMUST00000007757.9	bta-miR-197									Hcrtr1	ENSMUST00000120154.3	bta-miR-2387			Lrrc10	ENSMUST00000073834.4	bta-miR-2411-5p
					Tspyl4	ENSMUST00000047935.7	bta-miR-197									Nmt2	ENSMUST00000081932.7	bta-miR-2387			Cacna1d	ENSMUST00000112249.2	bta-miR-2411-5p
					Usp36	ENSMUST00000106296.3	bta-miR-197									Zadh2	ENSMUST00000060223.2	bta-miR-2387			Myo9b	ENSMUST00000168839.2	bta-miR-2411-5p
					Myo16	ENSMUST00000042103.8	bta-miR-197									Adora1	ENSMUST00000086465.5	bta-miR-2387			Pou3f3	ENSMUST00000054883.3	bta-miR-2411-5p
					Ndst1	ENSMUST00000169273.1	bta-miR-197									Rpgrip1l	ENSMUST00000047783.8	bta-miR-2387			Rin1	ENSMUST00000025818.6	bta-miR-2411-5p
					Tnfaip2	ENSMUST00000102745.4	bta-miR-197									Cbfb	ENSMUST00000109392.2	bta-miR-2387			Arhgap31	ENSMUST00000023487.4	bta-miR-2411-5p
					Inpp4a	ENSMUST00000027287.5	bta-miR-197									Zbtb20	ENSMUST00000114694.3	bta-miR-2387			Pkd1	ENSMUST00000035565.3	bta-miR-2411-5p
					Slc12a2	ENSMUST00000115366.2	bta-miR-197									Fam198b	ENSMUST00000029567.8	bta-miR-2387			Ryr3	ENSMUST00000080673.6	bta-miR-2411-5p
					Fgd1	ENSMUST00000112685.2	bta-miR-197									Mlf2	ENSMUST00000032214.8	bta-miR-2387			Trabd2b	ENSMUST00000094894.3	bta-miR-2411-5p
					C78339	ENSMUST00000099547.3	bta-miR-197									Tnn	ENSMUST00000039178.6	bta-miR-2387			Tspan15	ENSMUST00000047883.9	bta-miR-2411-5p
					Smg7	ENSMUST00000073441.7	bta-miR-197									Akt1s1	ENSMUST00000054343.9	bta-miR-2387			D430041D05Rik	ENSMUST00000089726.4	bta-miR-2411-5p
					Kansl3	ENSMUST00000185912.1	bta-miR-197									Rtn2	ENSMUST00000032559.10	bta-miR-2387			Ikzf3	ENSMUST00000103141.3	bta-miR-2411-5p
					Zbtb40	ENSMUST00000049583.7	bta-miR-197									Scn2a1	ENSMUST00000028377.8	bta-miR-2387			Ivns1abp	ENSMUST00000023918.7	bta-miR-2411-5p
					9430020K01Rik	ENSMUST00000037029.5	bta-miR-197									Slc14a2	ENSMUST00000025434.8	bta-miR-2387			Ubac2	ENSMUST00000039803.5	bta-miR-2411-5p
					Daam1	ENSMUST00000085299.2	bta-miR-197									Lpar3	ENSMUST00000039164.2	bta-miR-2387			Asic1	ENSMUST00000023758.7	bta-miR-2411-5p
					Ptpn14	ENSMUST00000027898.5	bta-miR-197									Stx16	ENSMUST00000087908.4	bta-miR-2387			S100b	ENSMUST00000036387.7	bta-miR-2411-5p
					Kcnk12	ENSMUST00000055221.7	bta-miR-197									Rhobtb3	ENSMUST00000022078.6	bta-miR-2387			Pex5l	ENSMUST00000108225.4	bta-miR-2411-5p
					Pigc	ENSMUST00000111594.2	bta-miR-197									Psmc6	ENSMUST00000022380.7	bta-miR-2387			BC049352	ENSMUST00000164650.2	bta-miR-2411-5p
					Slc1a2	ENSMUST00000080210.4	bta-miR-197									Plb1	ENSMUST00000101376.2	bta-miR-2387			Cbx6	ENSMUST00000109623.2	bta-miR-2411-5p
					Btbd7	ENSMUST00000045652.6	bta-miR-197									Mlxip	ENSMUST00000068237.6	bta-miR-2387			Ophn1	ENSMUST00000033560.3	bta-miR-2411-5p
					Ppargc1a	ENSMUST00000132734.2	bta-miR-197									P2rx3	ENSMUST00000028465.8	bta-miR-2387			Zfp710	ENSMUST00000166250.2	bta-miR-2411-5p
					Mical3	ENSMUST00000098457.3	bta-miR-197									Eny2	ENSMUST00000060652.3	bta-miR-2387			Atf6	ENSMUST00000027974.6	bta-miR-2411-5p
					Ubxn10	ENSMUST00000105811.3	bta-miR-197									Gli3	ENSMUST00000110510.3	bta-miR-2387			Leprotl1	ENSMUST00000033910.8	bta-miR-2411-5p
					Fyb	ENSMUST00000090461.6	bta-miR-197									Ikzf5	ENSMUST00000046306.9	bta-miR-2387			Spock2	ENSMUST00000121820.3	bta-miR-2411-5p
					Klf12	ENSMUST00000097079.4	bta-miR-197									Gsk3a	ENSMUST00000071739.6	bta-miR-2387			Fbxl14	ENSMUST00000032094.6	bta-miR-2411-5p
					Wdfy2	ENSMUST00000014691.8	bta-miR-197									Eaf1	ENSMUST00000022446.5	bta-miR-2387			Sort1	ENSMUST00000102632.5	bta-miR-2411-5p
					Klf16	ENSMUST00000038558.8	bta-miR-197									March3	ENSMUST00000035278.6	bta-miR-2387			Pcnx	ENSMUST00000021567.5	bta-miR-2411-5p
					Tom1l2	ENSMUST00000095254.6	bta-miR-197									Rhbdl3	ENSMUST00000017836.7	bta-miR-2387			Kif5b	ENSMUST00000025083.8	bta-miR-2411-5p
					Tfcp2	ENSMUST00000009877.6	bta-miR-197									Tmem184b	ENSMUST00000074991.3	bta-miR-2387			Cryzl1	ENSMUST00000073466.7	bta-miR-2411-5p
					Rabep1	ENSMUST00000100928.5	bta-miR-197									Tef	ENSMUST00000109553.3	bta-miR-2387			Esm1	ENSMUST00000038144.8	bta-miR-2411-5p
					Ets1	ENSMUST00000184887.1	bta-miR-197									Rnf40	ENSMUST00000033088.6	bta-miR-2387			Fhdc1	ENSMUST00000091002.2	bta-miR-2411-5p
					Lgi2	ENSMUST00000039750.5	bta-miR-197									Cdh17	ENSMUST00000029871.6	bta-miR-2387			Zfp618	ENSMUST00000107415.2	bta-miR-2411-5p
					Smndc1	ENSMUST00000025997.5	bta-miR-197									Col7a1	ENSMUST00000112070.2	bta-miR-2387			Kcnn3	ENSMUST00000000811.7	bta-miR-2411-5p
					Spns3	ENSMUST00000092940.7	bta-miR-197									Pigr	ENSMUST00000027675.8	bta-miR-2387			Fam71f2	ENSMUST00000115286.2	bta-miR-2411-5p
					Kmt2d	ENSMUST00000178486.3	bta-miR-197									Sec16b	ENSMUST00000086130.3	bta-miR-2387			Tdg	ENSMUST00000151390.2	bta-miR-2411-5p
					Prx	ENSMUST00000108355.1	bta-miR-197									Tlr4	ENSMUST00000048096.6	bta-miR-2387			Ngfr	ENSMUST00000000122.6	bta-miR-2411-5p
					Nipa1	ENSMUST00000052204.5	bta-miR-197									F830045P16Rik	ENSMUST00000050309.5	bta-miR-2387			Sys1	ENSMUST00000109352.2	bta-miR-2411-5p
					Tmod2	ENSMUST00000064433.4	bta-miR-197									Cbx4	ENSMUST00000026665.7	bta-miR-2387			Gid4	ENSMUST00000070681.6	bta-miR-2411-5p
					Dlat	ENSMUST00000034567.3	bta-miR-197									Adcy9	ENSMUST00000117801.2	bta-miR-2387			Tbc1d30	ENSMUST00000064107.5	bta-miR-2411-5p
					Erf	ENSMUST00000045847.9	bta-miR-197									Best3	ENSMUST00000020378.4	bta-miR-2387			Cxcl9	ENSMUST00000113093.3	bta-miR-2411-5p
					Ube2j1	ENSMUST00000124992.2	bta-miR-197									Casc3	ENSMUST00000017384.8	bta-miR-2387			Cbl	ENSMUST00000037644.6	bta-miR-2411-5p
					Ppargc1b	ENSMUST00000075299.7	bta-miR-197									Aebp2	ENSMUST00000032359.9	bta-miR-2387			Papola	ENSMUST00000170002.2	bta-miR-2411-5p
					Iqsec2	ENSMUST00000112604.2	bta-miR-197									Pear1	ENSMUST00000079083.6	bta-miR-2387			Zfhx2	ENSMUST00000036328.8	bta-miR-2411-5p
					Arhgap32	ENSMUST00000174641.2	bta-miR-197									Unc119b	ENSMUST00000060798.5	bta-miR-2387			Aqp1	ENSMUST00000004774.3	bta-miR-2411-5p
					Heg1	ENSMUST00000152782.2	bta-miR-197									Asap2	ENSMUST00000064595.9	bta-miR-2387			Zfp189	ENSMUST00000042964.7	bta-miR-2411-5p
					Prrc2b	ENSMUST00000036691.8	bta-miR-197									Rnf220	ENSMUST00000030439.9	bta-miR-2387			Tom1l2	ENSMUST00000095254.6	bta-miR-2411-5p
					Fam20a	ENSMUST00000020938.7	bta-miR-197									Lyn	ENSMUST00000041377.7	bta-miR-2387			Alcam	ENSMUST00000023312.8	bta-miR-2411-5p
					Cbfa2t2	ENSMUST00000109725.2	bta-miR-197									Arid3a	ENSMUST00000019708.6	bta-miR-2387			Ptchd2	ENSMUST00000047720.8	bta-miR-2411-5p
					Prrg3	ENSMUST00000048790.6	bta-miR-197									F13a1	ENSMUST00000164727.2	bta-miR-2387			Ifitm10	ENSMUST00000084412.5	bta-miR-2411-5p
					Ino80d	ENSMUST00000097718.3	bta-miR-197									Xylt1	ENSMUST00000032892.5	bta-miR-2387			Trim2	ENSMUST00000107692.2	bta-miR-2411-5p
					Tnrc6c	ENSMUST00000106344.2	bta-miR-197									Dst	ENSMUST00000097786.4	bta-miR-2387			Stard13	ENSMUST00000110483.3	bta-miR-2411-5p
					Ankrd28	ENSMUST00000014640.7	bta-miR-197									Lysmd1	ENSMUST00000066386.5	bta-miR-2387			Hcfc1	ENSMUST00000033761.7	bta-miR-2411-5p
					Hpse2	ENSMUST00000099428.3	bta-miR-197									Cpa4	ENSMUST00000049251.5	bta-miR-2387			Ppp1r2	ENSMUST00000060188.8	bta-miR-2411-5p
					Vti1a	ENSMUST00000095950.2	bta-miR-197									Cdc27	ENSMUST00000093923.3	bta-miR-2387			Krt83	ENSMUST00000081945.3	bta-miR-2411-5p
					Bdp1	ENSMUST00000038104.6	bta-miR-197									Fam20b	ENSMUST00000122424.2	bta-miR-2387			Nmt1	ENSMUST00000021314.7	bta-miR-2411-5p
					Trp73	ENSMUST00000105643.2	bta-miR-197									Rpusd2	ENSMUST00000028796.1	bta-miR-2387			Igfbpl1	ENSMUST00000044297.6	bta-miR-2411-5p
					Gpr21	ENSMUST00000065441.6	bta-miR-197									Elovl2	ENSMUST00000021793.8	bta-miR-2387			Wnt5a	ENSMUST00000063465.5	bta-miR-2411-5p
					Rab11fip2	ENSMUST00000171986.2	bta-miR-197									C3ar1	ENSMUST00000042081.8	bta-miR-2387			Lrit1	ENSMUST00000120052.1	bta-miR-2411-5p
					Sp1	ENSMUST00000001326.6	bta-miR-197									Ephb3	ENSMUST00000006112.6	bta-miR-2387			Mfsd7b	ENSMUST00000085635.4	bta-miR-2411-5p
					Rnf13	ENSMUST00000041826.9	bta-miR-197									Zfp91	ENSMUST00000038627.8	bta-miR-2387			Ntn1	ENSMUST00000108674.3	bta-miR-2411-5p
					Lifr	ENSMUST00000171588.1	bta-miR-197									Rptor	ENSMUST00000026671.7	bta-miR-2387			Kmt2a	ENSMUST00000114689.2	bta-miR-2411-5p
					Gng2	ENSMUST00000160013.2	bta-miR-197									Zcchc24	ENSMUST00000069180.7	bta-miR-2387			Gdf7	ENSMUST00000037313.4	bta-miR-2411-5p
					Tbc1d9b	ENSMUST00000101270.4	bta-miR-197									Crmp1	ENSMUST00000031004.7	bta-miR-2387			Akna	ENSMUST00000035724.4	bta-miR-2411-5p
					Phf13	ENSMUST00000055688.9	bta-miR-197									Tpt1	ENSMUST00000142061.1	bta-miR-2387			Palm2Akap2	ENSMUST00000150412.1	bta-miR-2411-5p
					Glg1	ENSMUST00000169020.2	bta-miR-197									Prkce	ENSMUST00000097275.3	bta-miR-2387			Otud7b	ENSMUST00000090785.3	bta-miR-2411-5p
					Taok1	ENSMUST00000017435.5	bta-miR-197									Rnf121	ENSMUST00000096639.6	bta-miR-2387			Tanc2	ENSMUST00000100330.4	bta-miR-2411-5p
					Yipf2	ENSMUST00000034700.8	bta-miR-197									Obfc1	ENSMUST00000049369.10	bta-miR-2387			Klhl15	ENSMUST00000113915.1	bta-miR-2411-5p
					Tgfbrap1	ENSMUST00000095014.2	bta-miR-197									Trpv6	ENSMUST00000031902.5	bta-miR-2387			Lyrm7	ENSMUST00000144164.2	bta-miR-2411-5p
					Gcc2	ENSMUST00000057659.8	bta-miR-197									Gpr173	ENSMUST00000070316.6	bta-miR-2387			Slc30a10	ENSMUST00000061093.6	bta-miR-2411-5p
					Arel1	ENSMUST00000043169.8	bta-miR-197									Otp	ENSMUST00000022195.11	bta-miR-2387			Ercc6l	ENSMUST00000056904.2	bta-miR-2411-5p
					Nabp1	ENSMUST00000027279.6	bta-miR-197									Zbtb7c	ENSMUST00000058997.8	bta-miR-2387			Kcna2	ENSMUST00000038695.1	bta-miR-2411-5p
					Alx1	ENSMUST00000167156.3	bta-miR-197									Phlpp2	ENSMUST00000034175.4	bta-miR-2387			Epm2aip1	ENSMUST00000060711.6	bta-miR-2411-5p
					Xiap	ENSMUST00000115094.2	bta-miR-197									Rarg	ENSMUST00000043172.9	bta-miR-2387			Nr1i3	ENSMUST00000155126.2	bta-miR-2411-5p
					Tradd	ENSMUST00000034359.4	bta-miR-197									Cald1	ENSMUST00000115021.2	bta-miR-2387			Slc7a1	ENSMUST00000048116.9	bta-miR-2411-5p
					Paqr9	ENSMUST00000079597.6	bta-miR-197									Aff2	ENSMUST00000033532.6	bta-miR-2387			Col4a3bp	ENSMUST00000077672.5	bta-miR-2411-5p
					Arhgef28	ENSMUST00000109426.1	bta-miR-197									Slc25a37	ENSMUST00000037064.4	bta-miR-2387			Vash1	ENSMUST00000021681.3	bta-miR-2411-5p
					Smad2	ENSMUST00000168423.2	bta-miR-197									Dlg4	ENSMUST00000108589.3	bta-miR-2387			Ccdc120	ENSMUST00000033490.7	bta-miR-2411-5p
					Ptprb	ENSMUST00000092167.5	bta-miR-197									Pex5l	ENSMUST00000108225.4	bta-miR-2387			Gse1	ENSMUST00000034279.10	bta-miR-2411-5p
					Hectd3	ENSMUST00000050067.9	bta-miR-197									Hecw1	ENSMUST00000110516.2	bta-miR-2387			Pml	ENSMUST00000085673.5	bta-miR-2411-5p
					Ap3m1	ENSMUST00000154460.2	bta-miR-197									Zkscan2	ENSMUST00000042470.8	bta-miR-2387			Tbc1d16	ENSMUST00000036113.3	bta-miR-2411-5p
					Ston2	ENSMUST00000052969.8	bta-miR-197									St8sia2	ENSMUST00000026896.4	bta-miR-2387			C1qtnf2	ENSMUST00000057679.4	bta-miR-2411-5p
					Wipi2	ENSMUST00000036872.10	bta-miR-197									D5Ertd579e	ENSMUST00000031091.9	bta-miR-2387			Vps36	ENSMUST00000033866.8	bta-miR-2411-5p
					Cilp	ENSMUST00000048762.2	bta-miR-197									Cbx5	ENSMUST00000118152.2	bta-miR-2387			Lgi1	ENSMUST00000087252.6	bta-miR-2411-5p
					Kctd16	ENSMUST00000091927.4	bta-miR-197									Arel1	ENSMUST00000043169.8	bta-miR-2387			Kitl	ENSMUST00000105283.2	bta-miR-2411-5p
					Tmem194	ENSMUST00000048099.4	bta-miR-197									Angptl2	ENSMUST00000004208.5	bta-miR-2387			Sh2d1b2	ENSMUST00000179976.1	bta-miR-2411-5p
					Cog3	ENSMUST00000049168.7	bta-miR-197									Cdh24	ENSMUST00000067784.6	bta-miR-2387			Gna13	ENSMUST00000020930.8	bta-miR-2411-5p
					Rps6ka3	ENSMUST00000033671.7	bta-miR-197									Samd10	ENSMUST00000060173.8	bta-miR-2387			Shisa7	ENSMUST00000172377.2	bta-miR-2411-5p
					Mpv17l2	ENSMUST00000038626.8	bta-miR-197									Fbxo42	ENSMUST00000030757.9	bta-miR-2387			Lcmt2	ENSMUST00000110674.3	bta-miR-2411-5p
					Rprd1a	ENSMUST00000046206.3	bta-miR-197									Ptprm	ENSMUST00000037974.8	bta-miR-2387			Strbp	ENSMUST00000028279.4	bta-miR-2411-5p
					Cyfip2	ENSMUST00000165599.3	bta-miR-197									Fam155a	ENSMUST00000110969.3	bta-miR-2387			Pitpna	ENSMUST00000143219.2	bta-miR-2411-5p
					AI314180	ENSMUST00000102889.4	bta-miR-197									Tyro3	ENSMUST00000110783.2	bta-miR-2387			Lctl	ENSMUST00000034969.8	bta-miR-2411-5p
					4921536K21Rik	ENSMUST00000020712.4	bta-miR-197									Klhl12	ENSMUST00000027725.5	bta-miR-2387			Nacc2	ENSMUST00000114159.3	bta-miR-2411-5p
					Strn3	ENSMUST00000013130.9	bta-miR-197									Bhlhe40	ENSMUST00000032194.5	bta-miR-2387			Foxc1	ENSMUST00000062292.3	bta-miR-2411-5p
					Atp5g2	ENSMUST00000185641.1	bta-miR-197									Hoxb9	ENSMUST00000000010.8	bta-miR-2387			Arhgef12	ENSMUST00000165665.2	bta-miR-2411-5p
					Zfp592	ENSMUST00000107353.2	bta-miR-197									Mapkbp1	ENSMUST00000066058.7	bta-miR-2387			Sv2c	ENSMUST00000161263.2	bta-miR-2411-5p
					Neto2	ENSMUST00000109686.3	bta-miR-197									B3galt1	ENSMUST00000112346.2	bta-miR-2387			Braf	ENSMUST00000002487.9	bta-miR-2411-5p
					Sh3glb1	ENSMUST00000163279.1	bta-miR-197									Igf2bp2	ENSMUST00000100052.5	bta-miR-2387			Gprin3	ENSMUST00000051065.4	bta-miR-2411-5p
					Zbtb41	ENSMUST00000039867.7	bta-miR-197									Tmem95	ENSMUST00000178597.1	bta-miR-2387			Pnisr	ENSMUST00000098238.3	bta-miR-2411-5p
					P4ha1	ENSMUST00000009789.9	bta-miR-197									Pdcd7	ENSMUST00000048184.2	bta-miR-2387			Rad54l2	ENSMUST00000046502.6	bta-miR-2411-5p
					Bard1	ENSMUST00000027393.7	bta-miR-197									Spop	ENSMUST00000107724.3	bta-miR-2387			Bsn	ENSMUST00000035208.8	bta-miR-2411-5p
					Srgap3	ENSMUST00000088373.5	bta-miR-197									Dhx36	ENSMUST00000029336.4	bta-miR-2387			Sfrp1	ENSMUST00000033952.7	bta-miR-2411-5p
					Fam173b	ENSMUST00000042702.6	bta-miR-197									Ddi2	ENSMUST00000102484.4	bta-miR-2387			Gip	ENSMUST00000103157.4	bta-miR-2411-5p
					Ythdf3	ENSMUST00000108345.3	bta-miR-197									Srd5a3	ENSMUST00000031143.7	bta-miR-2387			Adrbk1	ENSMUST00000025791.6	bta-miR-2411-5p
					Ptchd4	ENSMUST00000048691.4	bta-miR-197									Txndc12	ENSMUST00000030296.8	bta-miR-2387			Ddx39	ENSMUST00000172396.2	bta-miR-2411-5p
					Tjp2	ENSMUST00000099558.4	bta-miR-197									Slc6a17	ENSMUST00000169449.2	bta-miR-2387			Aamdc	ENSMUST00000178078.2	bta-miR-2411-5p
					Arsa	ENSMUST00000165199.2	bta-miR-197									Gm11444	ENSMUST00000146433.1	bta-miR-2387			Aff1	ENSMUST00000054979.4	bta-miR-2411-5p
					Sel1l	ENSMUST00000021347.6	bta-miR-197									Ier2	ENSMUST00000060427.4	bta-miR-2387			Milr1	ENSMUST00000147326.3	bta-miR-2411-5p
					Lamc3	ENSMUST00000028187.6	bta-miR-197									Otogl	ENSMUST00000165341.3	bta-miR-2387			Cd46	ENSMUST00000160817.2	bta-miR-2411-5p
					9930012K11Rik	ENSMUST00000058240.8	bta-miR-197									Mob3c	ENSMUST00000030477.3	bta-miR-2387			Ptpn21	ENSMUST00000170188.2	bta-miR-2411-5p
					Xkr6	ENSMUST00000119973.2	bta-miR-197									Trim41	ENSMUST00000047145.8	bta-miR-2387			Plch1	ENSMUST00000162269.3	bta-miR-2411-5p
					3110035E14Rik	ENSMUST00000088666.3	bta-miR-197									Calu	ENSMUST00000031779.11	bta-miR-2387			Lhx9	ENSMUST00000019374.8	bta-miR-2411-5p
					Dtnb	ENSMUST00000164578.3	bta-miR-197									Tmprss3	ENSMUST00000024833.6	bta-miR-2387			Sox11	ENSMUST00000079063.6	bta-miR-2411-5p
					Tlcd1	ENSMUST00000092880.8	bta-miR-197									Ankrd63	ENSMUST00000104937.1	bta-miR-2387			H6pd	ENSMUST00000084117.7	bta-miR-2411-5p
					Atp2b3	ENSMUST00000088429.2	bta-miR-197									A830018L16Rik	ENSMUST00000135014.2	bta-miR-2387			Scai	ENSMUST00000038874.6	bta-miR-2411-5p
					Ptpn6	ENSMUST00000004377.9	bta-miR-197									Zfp516	ENSMUST00000171238.2	bta-miR-2387			Lias	ENSMUST00000031101.4	bta-miR-2411-5p
					Spata25	ENSMUST00000017911.3	bta-miR-197									Tmem33	ENSMUST00000037918.6	bta-miR-2387			Pafah1b2	ENSMUST00000172450.1	bta-miR-2411-5p
					Plekhh1	ENSMUST00000039928.5	bta-miR-197									Smug1	ENSMUST00000064067.8	bta-miR-2387			Srxn1	ENSMUST00000041500.7	bta-miR-2411-5p
					1700102P08Rik	ENSMUST00000035234.4	bta-miR-197									Dennd5b	ENSMUST00000111557.2	bta-miR-2387			Slc6a17	ENSMUST00000169449.2	bta-miR-2411-5p
					Dock9	ENSMUST00000100299.4	bta-miR-197									Hk1	ENSMUST00000099691.5	bta-miR-2387			Tmem184b	ENSMUST00000074991.3	bta-miR-2411-5p
					Vkorc1l1	ENSMUST00000073945.4	bta-miR-197									Mpzl2	ENSMUST00000034600.4	bta-miR-2387			Trim67	ENSMUST00000167588.2	bta-miR-2411-5p
					Rufy2	ENSMUST00000119567.2	bta-miR-197									March4	ENSMUST00000047786.5	bta-miR-2387			Edem1	ENSMUST00000089162.3	bta-miR-2411-5p
					Vps26b	ENSMUST00000034470.9	bta-miR-197									Sptb	ENSMUST00000021458.7	bta-miR-2387			Nrg2	ENSMUST00000115713.2	bta-miR-2411-5p
					Ppwd1	ENSMUST00000022226.4	bta-miR-197									Tmem88	ENSMUST00000050140.5	bta-miR-2387			Dctn1	ENSMUST00000113913.2	bta-miR-2411-5p
					2010107G23Rik	ENSMUST00000125704.2	bta-miR-197									Tbc1d16	ENSMUST00000036113.3	bta-miR-2387			Pafah1b3	ENSMUST00000108410.2	bta-miR-2411-5p
					Cdk6	ENSMUST00000165117.2	bta-miR-197									Heatr6	ENSMUST00000001002.7	bta-miR-2387			Aqp2	ENSMUST00000023752.4	bta-miR-2411-5p
					Klf9	ENSMUST00000036884.1	bta-miR-197									Adck3	ENSMUST00000027766.7	bta-miR-2387			Cd180	ENSMUST00000022124.4	bta-miR-2411-5p
					Stk35	ENSMUST00000165413.3	bta-miR-197									Tns1	ENSMUST00000169786.2	bta-miR-2387			Sh3pxd2a	ENSMUST00000081619.3	bta-miR-2411-5p
					Ghsr	ENSMUST00000057186.1	bta-miR-197									Clec14a	ENSMUST00000062254.2	bta-miR-2387			Pcdh1	ENSMUST00000160721.2	bta-miR-2411-5p
					Clic6	ENSMUST00000023670.3	bta-miR-197									Capza1	ENSMUST00000094028.5	bta-miR-2387			Gpr107	ENSMUST00000056433.6	bta-miR-2411-5p
					St8sia5	ENSMUST00000079618.5	bta-miR-197									Irs2	ENSMUST00000040514.6	bta-miR-2387			Hnrnpa1	ENSMUST00000036004.10	bta-miR-2411-5p
					Fnip2	ENSMUST00000076136.5	bta-miR-197									Trp53i11	ENSMUST00000111266.2	bta-miR-2387			Sphkap	ENSMUST00000160953.2	bta-miR-2411-5p
					Ikzf1	ENSMUST00000076700.5	bta-miR-197									Aldh1a2	ENSMUST00000034723.5	bta-miR-2387			Ankrd40	ENSMUST00000051221.7	bta-miR-2411-5p
					Btbd11	ENSMUST00000105307.2	bta-miR-197									Dhx8	ENSMUST00000039152.8	bta-miR-2387			Peg10	ENSMUST00000176204.2	bta-miR-2411-5p
					Actr8	ENSMUST00000016115.4	bta-miR-197									Ovgp1	ENSMUST00000000573.3	bta-miR-2387			Bmpr1b	ENSMUST00000029948.9	bta-miR-2411-5p
					6430571L13Rik	ENSMUST00000042581.2	bta-miR-197									Parm1	ENSMUST00000040576.9	bta-miR-2387			Cc2d1b	ENSMUST00000030320.7	bta-miR-2411-5p
					Hinfp	ENSMUST00000034629.4	bta-miR-197									Mysm1	ENSMUST00000075872.3	bta-miR-2387			Gpr89	ENSMUST00000029738.8	bta-miR-2411-5p
					Paqr8	ENSMUST00000189400.1	bta-miR-197									Gja3	ENSMUST00000061614.6	bta-miR-2387			Fam65a	ENSMUST00000043531.8	bta-miR-2411-5p
					Fam210a	ENSMUST00000042852.6	bta-miR-197									Scn4a	ENSMUST00000021056.7	bta-miR-2387			Dock8	ENSMUST00000025831.6	bta-miR-2411-5p
					Zcchc2	ENSMUST00000119166.2	bta-miR-197									Ocstamp	ENSMUST00000029213.4	bta-miR-2387			Rin3	ENSMUST00000056950.8	bta-miR-2411-5p
					Dgkh	ENSMUST00000074729.5	bta-miR-197									Plekhf1	ENSMUST00000098513.4	bta-miR-2387			Sorbs1	ENSMUST00000099467.4	bta-miR-2411-5p
					Cyp8b1	ENSMUST00000062474.4	bta-miR-197									Atp13a3	ENSMUST00000061350.7	bta-miR-2387			Usp27x	ENSMUST00000191497.1	bta-miR-2411-5p
					Cdc37l1	ENSMUST00000050148.3	bta-miR-197									Mmgt1	ENSMUST00000059899.2	bta-miR-2387			Ces2b	ENSMUST00000059449.6	bta-miR-2411-5p
					Atg4a	ENSMUST00000112971.1	bta-miR-197									Gpr176	ENSMUST00000039160.2	bta-miR-2387			Dmbx1	ENSMUST00000064806.7	bta-miR-2411-5p
					Hrct1	ENSMUST00000095109.4	bta-miR-197									Cpsf6	ENSMUST00000176686.2	bta-miR-2387			Mapk8ip3	ENSMUST00000115229.4	bta-miR-2411-5p
					Adamts1	ENSMUST00000023610.9	bta-miR-197									Ebf4	ENSMUST00000110288.3	bta-miR-2387			Kcnj10	ENSMUST00000056136.3	bta-miR-2411-5p
					Trps1	ENSMUST00000165201.3	bta-miR-197									Tnrc6b	ENSMUST00000067689.7	bta-miR-2387			Capn6	ENSMUST00000087316.5	bta-miR-2411-5p
					Supt6	ENSMUST00000002121.4	bta-miR-197									Pcgf5	ENSMUST00000071267.7	bta-miR-2387			Zkscan2	ENSMUST00000042470.8	bta-miR-2411-5p
					Osbpl6	ENSMUST00000111929.2	bta-miR-197									Insrr	ENSMUST00000029711.3	bta-miR-2387			Sec63	ENSMUST00000019937.4	bta-miR-2411-5p
					Cdk5rap2	ENSMUST00000144099.2	bta-miR-197									Lin7c	ENSMUST00000028583.7	bta-miR-2387			Tlk1	ENSMUST00000038584.8	bta-miR-2411-5p
					Mfhas1	ENSMUST00000037666.5	bta-miR-197									Foxp4	ENSMUST00000113265.2	bta-miR-2387			Slc52a2	ENSMUST00000023220.8	bta-miR-2411-5p
					Tet1	ENSMUST00000050826.8	bta-miR-197									Slc38a1	ENSMUST00000088452.5	bta-miR-2387			Chrnb2	ENSMUST00000029562.3	bta-miR-2411-5p
					Itga8	ENSMUST00000028106.5	bta-miR-197									Rspo4	ENSMUST00000042217.3	bta-miR-2387			Dlg2	ENSMUST00000107196.3	bta-miR-2411-5p
					Cys1	ENSMUST00000189849.1	bta-miR-197									Akap10	ENSMUST00000102650.4	bta-miR-2387			Fbxo47	ENSMUST00000093939.3	bta-miR-2411-5p
					Mrpl16	ENSMUST00000167199.1	bta-miR-197									Pnmal2	ENSMUST00000094807.5	bta-miR-2387			Alpk3	ENSMUST00000107348.1	bta-miR-2411-5p
					Plxna2	ENSMUST00000027952.6	bta-miR-197									Sept11	ENSMUST00000074733.7	bta-miR-2387			Smg5	ENSMUST00000001451.5	bta-miR-2411-5p
					Lctl	ENSMUST00000034969.8	bta-miR-197									6030445D17Rik	ENSMUST00000084593.2	bta-miR-2387			Sdk2	ENSMUST00000041627.8	bta-miR-2411-5p
					Amotl2	ENSMUST00000035121.8	bta-miR-197									Hsf5	ENSMUST00000093956.3	bta-miR-2387			Tet3	ENSMUST00000089622.5	bta-miR-2411-5p
					Selenbp2	ENSMUST00000090848.4	bta-miR-197									Far1	ENSMUST00000033018.9	bta-miR-2387			Aar2	ENSMUST00000029158.3	bta-miR-2411-5p
					Garem	ENSMUST00000049260.6	bta-miR-197									Kalrn	ENSMUST00000114963.2	bta-miR-2387			Hpse2	ENSMUST00000099428.3	bta-miR-2411-5p
					Mecp2	ENSMUST00000100750.4	bta-miR-197									P2ry1	ENSMUST00000029331.1	bta-miR-2387			Ptprt	ENSMUST00000109445.3	bta-miR-2411-5p
					B3galt2	ENSMUST00000038252.3	bta-miR-197									St3gal1	ENSMUST00000092640.5	bta-miR-2387			Cdcp1	ENSMUST00000039229.7	bta-miR-2411-5p
					Asb18	ENSMUST00000086882.2	bta-miR-197									Cers3	ENSMUST00000066475.9	bta-miR-2387			Cep164	ENSMUST00000117194.2	bta-miR-2411-5p
					Ccdc42	ENSMUST00000154294.2	bta-miR-197									Mest	ENSMUST00000163949.3	bta-miR-2387			Fzd7	ENSMUST00000114246.3	bta-miR-2411-5p
					Csgalnact2	ENSMUST00000049344.9	bta-miR-197									Wnt7a	ENSMUST00000032180.6	bta-miR-2387			Lphn1	ENSMUST00000141158.2	bta-miR-2411-5p
					Ctu2	ENSMUST00000116412.2	bta-miR-197									Mapkapk3	ENSMUST00000035194.2	bta-miR-2387			Grip2	ENSMUST00000162300.2	bta-miR-2411-5p
					Gp5	ENSMUST00000061190.6	bta-miR-197									Zyg11b	ENSMUST00000043616.6	bta-miR-2387			Scrt1	ENSMUST00000096365.3	bta-miR-2411-5p
					Ephb6	ENSMUST00000114732.2	bta-miR-197									Pdcl	ENSMUST00000009174.9	bta-miR-2387			Patl1	ENSMUST00000061618.7	bta-miR-2411-5p
					Nkx2-5	ENSMUST00000015723.4	bta-miR-197									Zkscan3	ENSMUST00000116434.4	bta-miR-2387			Gpr26	ENSMUST00000045840.4	bta-miR-2411-5p
					Slc6a8	ENSMUST00000033752.8	bta-miR-197									Wbscr17	ENSMUST00000086023.6	bta-miR-2387			Syne2	ENSMUST00000143031.2	bta-miR-2411-5p
					Ulk2	ENSMUST00000004920.3	bta-miR-197									Gas7	ENSMUST00000108682.3	bta-miR-2387			Ndrg4	ENSMUST00000073139.8	bta-miR-2411-5p
					Os9	ENSMUST00000164259.2	bta-miR-197									Mbnl1	ENSMUST00000099087.2	bta-miR-2387			Adam11	ENSMUST00000068150.5	bta-miR-2411-5p
					Fer	ENSMUST00000000129.7	bta-miR-197									Homer2	ENSMUST00000026922.8	bta-miR-2387			Nfic	ENSMUST00000020461.9	bta-miR-2411-5p
					Zbtb18	ENSMUST00000094276.3	bta-miR-197									Ophn1	ENSMUST00000033560.3	bta-miR-2387			Kansl1	ENSMUST00000106977.2	bta-miR-2411-5p
					Bcl6b	ENSMUST00000000326.6	bta-miR-197									Cyp1a1	ENSMUST00000034865.4	bta-miR-2387			Usp6nl	ENSMUST00000114937.2	bta-miR-2411-5p
					Slc38a9	ENSMUST00000052514.4	bta-miR-197									Scmh1	ENSMUST00000000087.7	bta-miR-2387			Zfp275	ENSMUST00000114499.2	bta-miR-2411-5p
					Pdik1l	ENSMUST00000105877.3	bta-miR-197									Vav2	ENSMUST00000056176.7	bta-miR-2387			Myrf	ENSMUST00000088013.6	bta-miR-2411-5p
					Erp29	ENSMUST00000130451.1	bta-miR-197									Rnf114	ENSMUST00000078050.6	bta-miR-2387			Fam204a	ENSMUST00000065286.1	bta-miR-2411-5p
					Tmem231	ENSMUST00000034429.7	bta-miR-197									Dhrs9	ENSMUST00000063690.3	bta-miR-2387			Chdh	ENSMUST00000067620.5	bta-miR-2411-5p
					Exoc6b	ENSMUST00000160197.2	bta-miR-197									Col27a1	ENSMUST00000036300.7	bta-miR-2387			Fat3	ENSMUST00000082170.5	bta-miR-2411-5p
					Gdf7	ENSMUST00000037313.4	bta-miR-197									Kremen1	ENSMUST00000020662.9	bta-miR-2387			Tmem182	ENSMUST00000114765.2	bta-miR-2411-5p
					Adcy6	ENSMUST00000096224.4	bta-miR-197									Itga9	ENSMUST00000044165.8	bta-miR-2387			Mmaa	ENSMUST00000048718.2	bta-miR-2411-5p
					Dnajb2	ENSMUST00000188931.1	bta-miR-197									Alkbh3	ENSMUST00000111240.2	bta-miR-2387			Cdca2	ENSMUST00000150006.3	bta-miR-2411-5p
					Smarcal1	ENSMUST00000047615.9	bta-miR-197									Larp1	ENSMUST00000178636.1	bta-miR-2387			Cdyl	ENSMUST00000075220.7	bta-miR-2411-5p
					Trak2	ENSMUST00000174120.1	bta-miR-197									Ctif	ENSMUST00000165559.1	bta-miR-2387			Ccdc24	ENSMUST00000164853.2	bta-miR-2411-5p
					Nckap1l	ENSMUST00000047405.7	bta-miR-197									B4galt1	ENSMUST00000030121.7	bta-miR-2387			Txnip	ENSMUST00000074519.7	bta-miR-2411-5p
					Mfrp	ENSMUST00000034654.7	bta-miR-197									Irak1	ENSMUST00000114354.4	bta-miR-2387			Agpat3	ENSMUST00000001240.6	bta-miR-2411-5p
					Ndel1	ENSMUST00000018880.8	bta-miR-197									Snapc1	ENSMUST00000021532.4	bta-miR-2387			Tial1	ENSMUST00000106226.3	bta-miR-2411-5p
					Pik3c2a	ENSMUST00000170430.1	bta-miR-197									Tomm6	ENSMUST00000113301.1	bta-miR-2387			Ntrk2	ENSMUST00000109838.3	bta-miR-2411-5p
					Epha8	ENSMUST00000030420.8	bta-miR-197									Msl1	ENSMUST00000037915.3	bta-miR-2387			Samd4	ENSMUST00000100672.4	bta-miR-2411-5p
					Pum1	ENSMUST00000030315.7	bta-miR-197									Ddb1	ENSMUST00000025649.8	bta-miR-2387			Jade2	ENSMUST00000109090.2	bta-miR-2411-5p
					Slc24a2	ENSMUST00000107157.3	bta-miR-197									Ctf2	ENSMUST00000076091.2	bta-miR-2387			Spred3	ENSMUST00000048923.6	bta-miR-2411-5p
					A930004D18Rik	ENSMUST00000066163.2	bta-miR-197									Leng8	ENSMUST00000037472.7	bta-miR-2387			Tfap2b	ENSMUST00000027059.5	bta-miR-2411-5p
					Dpp10	ENSMUST00000112606.2	bta-miR-197									Dcdc2a	ENSMUST00000069614.6	bta-miR-2387			Tmod2	ENSMUST00000064433.4	bta-miR-2411-5p
					Erbb4	ENSMUST00000119142.2	bta-miR-197									Mark1	ENSMUST00000027929.4	bta-miR-2387			Avpr1a	ENSMUST00000020323.5	bta-miR-2411-5p
					Xkr7	ENSMUST00000037235.6	bta-miR-197									Msrb2	ENSMUST00000023856.8	bta-miR-2387			Rnf144a	ENSMUST00000020971.7	bta-miR-2411-5p
					Megf11	ENSMUST00000068967.5	bta-miR-197									Phb	ENSMUST00000125172.2	bta-miR-2387			Glyctk	ENSMUST00000036382.7	bta-miR-2411-5p
					Doc2b	ENSMUST00000021209.7	bta-miR-197									Bmpr2	ENSMUST00000087435.6	bta-miR-2387			Chd6	ENSMUST00000039782.8	bta-miR-2411-5p
					Gabrr2	ENSMUST00000108162.2	bta-miR-197									Cnot7	ENSMUST00000034012.4	bta-miR-2387			Pde7b	ENSMUST00000020165.8	bta-miR-2411-5p
					Hpgd	ENSMUST00000034026.8	bta-miR-197									Inpp5k	ENSMUST00000006286.3	bta-miR-2387			Ttc39b	ENSMUST00000102823.4	bta-miR-2411-5p
					Ddx6	ENSMUST00000170489.1	bta-miR-197									Ttll6	ENSMUST00000167258.2	bta-miR-2387			Rbpjl	ENSMUST00000017151.1	bta-miR-2411-5p
					Zbed4	ENSMUST00000041297.9	bta-miR-197									Gpm6b	ENSMUST00000112235.2	bta-miR-2387			Wnk1	ENSMUST00000060043.7	bta-miR-2411-5p
					Bahd1	ENSMUST00000036578.6	bta-miR-197									Slco2a1	ENSMUST00000035148.7	bta-miR-2387			Gdf11	ENSMUST00000026408.6	bta-miR-2411-5p
					Tenm1	ENSMUST00000115059.2	bta-miR-197									Ccl22	ENSMUST00000034231.3	bta-miR-2387			Scube2	ENSMUST00000007423.6	bta-miR-2411-5p
					Gjd2	ENSMUST00000090275.4	bta-miR-197									Sipa1l1	ENSMUST00000166429.2	bta-miR-2387			Ddx10	ENSMUST00000065630.6	bta-miR-2411-5p
					Cdh6	ENSMUST00000036439.4	bta-miR-197									Ubxn10	ENSMUST00000105811.3	bta-miR-2387			Glg1	ENSMUST00000169020.2	bta-miR-2411-5p
					Tulp4	ENSMUST00000149756.2	bta-miR-197									Kif16b	ENSMUST00000043589.7	bta-miR-2387			Foxa1	ENSMUST00000044380.6	bta-miR-2411-5p
					Slc6a1	ENSMUST00000032454.5	bta-miR-197									Rbfox3	ENSMUST00000017576.5	bta-miR-2387			Efna5	ENSMUST00000076840.6	bta-miR-2411-5p
					Prkaa2	ENSMUST00000030243.7	bta-miR-197									Zak	ENSMUST00000135469.2	bta-miR-2387			Angptl2	ENSMUST00000004208.5	bta-miR-2411-5p
					Nr6a1	ENSMUST00000168098.2	bta-miR-197									Znrf1	ENSMUST00000171182.2	bta-miR-2387			Ppm1a	ENSMUST00000021514.8	bta-miR-2411-5p
					Nrp1	ENSMUST00000026917.8	bta-miR-197									Batf3	ENSMUST00000027943.4	bta-miR-2387			Dusp13	ENSMUST00000184703.2	bta-miR-2411-5p
					Trpv3	ENSMUST00000049676.2	bta-miR-197									1700019D03Rik	ENSMUST00000050567.5	bta-miR-2387			Mkks	ENSMUST00000110089.3	bta-miR-2411-5p
					Thada	ENSMUST00000047524.8	bta-miR-197									Gm10295	ENSMUST00000094315.2	bta-miR-2387			Cspg4	ENSMUST00000035661.5	bta-miR-2411-5p
					Lmx1b	ENSMUST00000041730.5	bta-miR-197									Sec22c	ENSMUST00000078547.5	bta-miR-2387			6030419C18Rik	ENSMUST00000085658.4	bta-miR-2411-5p
					Rictor	ENSMUST00000061656.6	bta-miR-197									Coro2a	ENSMUST00000030021.8	bta-miR-2387			Jam3	ENSMUST00000034472.9	bta-miR-2411-5p
					Hpcal4	ENSMUST00000059667.3	bta-miR-197									Grm1	ENSMUST00000105561.3	bta-miR-2387			Sec22c	ENSMUST00000078547.5	bta-miR-2411-5p
					Bzw1	ENSMUST00000050552.9	bta-miR-197									Cyfip2	ENSMUST00000165599.3	bta-miR-2387			Stat5b	ENSMUST00000107358.3	bta-miR-2411-5p
					Cpeb4	ENSMUST00000109412.3	bta-miR-197									Jade2	ENSMUST00000109090.2	bta-miR-2387			Asxl2	ENSMUST00000111215.4	bta-miR-2411-5p
					Gabrb2	ENSMUST00000007797.4	bta-miR-197									1810049J17Rik	ENSMUST00000180521.1	bta-miR-2387			Myo7a	ENSMUST00000107128.2	bta-miR-2411-5p
					Atp8b5	ENSMUST00000107942.3	bta-miR-197									Ednra	ENSMUST00000034029.7	bta-miR-2387			Hectd3	ENSMUST00000050067.9	bta-miR-2411-5p
					Bnc1	ENSMUST00000026096.7	bta-miR-197									Rere	ENSMUST00000105682.3	bta-miR-2387			Chd5	ENSMUST00000030775.6	bta-miR-2411-5p
					Efcab8	ENSMUST00000175856.1	bta-miR-197									Ube2v1	ENSMUST00000109207.4	bta-miR-2387			Cdc42bpa	ENSMUST00000111117.2	bta-miR-2411-5p
					Ankrd44	ENSMUST00000179030.2	bta-miR-197									Klc2	ENSMUST00000113728.2	bta-miR-2387			Sh3glb1	ENSMUST00000163279.1	bta-miR-2411-5p
					Creg2	ENSMUST00000053355.4	bta-miR-197									Eif6	ENSMUST00000029142.9	bta-miR-2387			Tada2b	ENSMUST00000031097.7	bta-miR-2411-5p
					Jade3	ENSMUST00000115384.3	bta-miR-197									Rnf165	ENSMUST00000026494.8	bta-miR-2387			Wdr81	ENSMUST00000173320.2	bta-miR-2411-5p
					Csde1	ENSMUST00000029446.8	bta-miR-197									Cdc6	ENSMUST00000092706.7	bta-miR-2387			Plcb3	ENSMUST00000025912.8	bta-miR-2411-5p
					Cmya5	ENSMUST00000062122.3	bta-miR-197									Sft2d2	ENSMUST00000043338.4	bta-miR-2387			Il23r	ENSMUST00000118364.1	bta-miR-2411-5p
					Nt5dc3	ENSMUST00000099396.2	bta-miR-197									Prr15l	ENSMUST00000107636.3	bta-miR-2387			C1ql1	ENSMUST00000057849.5	bta-miR-2411-5p
					Fam189a1	ENSMUST00000119118.2	bta-miR-197									Msi2	ENSMUST00000107909.2	bta-miR-2387			Vps26b	ENSMUST00000034470.9	bta-miR-2411-5p
					Fam167a	ENSMUST00000121288.1	bta-miR-197									Rab3il1	ENSMUST00000121418.2	bta-miR-2387			Heyl	ENSMUST00000040821.4	bta-miR-2411-5p
					Peak1	ENSMUST00000188142.1	bta-miR-197									Blmh	ENSMUST00000021197.4	bta-miR-2387			Kdm5c	ENSMUST00000112588.3	bta-miR-2411-5p
					Slx4ip	ENSMUST00000099311.3	bta-miR-197									Syde2	ENSMUST00000039517.6	bta-miR-2387			Cpxm2	ENSMUST00000033149.4	bta-miR-2411-5p
					Neurod2	ENSMUST00000041685.6	bta-miR-197									Ccdc42b	ENSMUST00000177908.1	bta-miR-2387			Large	ENSMUST00000119826.2	bta-miR-2411-5p
					Stau1	ENSMUST00000049412.6	bta-miR-197									Timp4	ENSMUST00000032462.6	bta-miR-2387			Ptbp2	ENSMUST00000029780.7	bta-miR-2411-5p
					Pcdh11x	ENSMUST00000113358.4	bta-miR-197									Yes1	ENSMUST00000072311.7	bta-miR-2387			Lclat1	ENSMUST00000067545.6	bta-miR-2411-5p
					Zfp341	ENSMUST00000081926.7	bta-miR-197									Rap1gap2	ENSMUST00000102521.2	bta-miR-2387			Maml3	ENSMUST00000121440.2	bta-miR-2411-5p
					Trim66	ENSMUST00000106739.2	bta-miR-197									Luzp1	ENSMUST00000105849.3	bta-miR-2387			Tmem126a	ENSMUST00000032844.5	bta-miR-2411-5p
					Igf2r	ENSMUST00000024599.8	bta-miR-197									Fam167a	ENSMUST00000121288.1	bta-miR-2387			Ric3	ENSMUST00000055993.7	bta-miR-2411-5p
					Pom121	ENSMUST00000111171.3	bta-miR-197									Ube2h	ENSMUST00000102993.4	bta-miR-2387			Nt5c2	ENSMUST00000086961.8	bta-miR-2411-5p
					Kcna6	ENSMUST00000185333.1	bta-miR-197									Rnf157	ENSMUST00000100202.4	bta-miR-2387			Bdh1	ENSMUST00000115227.4	bta-miR-2411-5p
					Prmt8	ENSMUST00000032500.8	bta-miR-197									Tshz2	ENSMUST00000109157.1	bta-miR-2387			Col12a1	ENSMUST00000071750.7	bta-miR-2411-5p
					Sept11	ENSMUST00000074733.7	bta-miR-197									Fam210b	ENSMUST00000028995.4	bta-miR-2387			Fkbp5	ENSMUST00000079413.4	bta-miR-2411-5p
					Nrk	ENSMUST00000113052.2	bta-miR-197									Kcnmb1	ENSMUST00000020362.2	bta-miR-2387			POU2F1	ENSMUST00000111427.3	bta-miR-2411-5p
					Chsy3	ENSMUST00000080721.4	bta-miR-197									Gucd1	ENSMUST00000039796.8	bta-miR-2387			Nfkb1	ENSMUST00000029812.8	bta-miR-2411-5p
					Pvrl1	ENSMUST00000034510.7	bta-miR-197									Ino80e	ENSMUST00000050833.8	bta-miR-2387			Ppp1r9a	ENSMUST00000035813.3	bta-miR-2411-5p
					Sipa1l3	ENSMUST00000183096.2	bta-miR-197									Myog	ENSMUST00000027730.5	bta-miR-2387			Daglb	ENSMUST00000045593.9	bta-miR-2411-5p
					Ubr3	ENSMUST00000055758.10	bta-miR-197									Kcnip1	ENSMUST00000101368.3	bta-miR-2387			Corin	ENSMUST00000167460.3	bta-miR-2411-5p
					Gpr101	ENSMUST00000057645.5	bta-miR-197									Trio	ENSMUST00000090247.5	bta-miR-2387			Kctd10	ENSMUST00000102581.5	bta-miR-2411-5p
					Cdh7	ENSMUST00000112701.2	bta-miR-197									Mxd1	ENSMUST00000001184.7	bta-miR-2387			Ptpn3	ENSMUST00000075637.5	bta-miR-2411-5p
					Gulp1	ENSMUST00000162600.1	bta-miR-197									Tmem108	ENSMUST00000049452.9	bta-miR-2387			Slc8a1	ENSMUST00000163680.3	bta-miR-2411-5p
					Kcnk18	ENSMUST00000065204.6	bta-miR-197									Chl1	ENSMUST00000066905.6	bta-miR-2387			Zdhhc1	ENSMUST00000044286.5	bta-miR-2411-5p
					Eml6	ENSMUST00000058902.5	bta-miR-197									Scube3	ENSMUST00000043503.4	bta-miR-2387			Serpina10	ENSMUST00000044231.6	bta-miR-2411-5p
					Hephl1	ENSMUST00000159985.1	bta-miR-197									Kcng1	ENSMUST00000109191.1	bta-miR-2387			Tnr	ENSMUST00000111669.3	bta-miR-2411-5p
					Plch1	ENSMUST00000162269.3	bta-miR-197									Cgnl1	ENSMUST00000121322.2	bta-miR-2387			Dnajc11	ENSMUST00000062904.5	bta-miR-2411-5p
					Ahr	ENSMUST00000116436.3	bta-miR-197									Slc25a20	ENSMUST00000035222.5	bta-miR-2387			Xylt1	ENSMUST00000032892.5	bta-miR-2411-5p
					Sv2b	ENSMUST00000165175.2	bta-miR-197									Zscan30	ENSMUST00000115829.1	bta-miR-2387			Fam49a	ENSMUST00000069066.7	bta-miR-2411-5p
					Gldn	ENSMUST00000056740.5	bta-miR-197									Kdf1	ENSMUST00000121797.1	bta-miR-2387			Sox10	ENSMUST00000040019.4	bta-miR-2411-5p
					Slc18a2	ENSMUST00000026084.3	bta-miR-197									Mtus1	ENSMUST00000059115.7	bta-miR-2387			Zfp281	ENSMUST00000047734.9	bta-miR-2411-5p
					Islr2	ENSMUST00000114144.3	bta-miR-197									Msrb1	ENSMUST00000101800.5	bta-miR-2387			Pde5a	ENSMUST00000066728.5	bta-miR-2411-5p
					Sfmbt2	ENSMUST00000041105.6	bta-miR-197									Iffo2	ENSMUST00000174078.1	bta-miR-2387			Tusc2	ENSMUST00000010198.3	bta-miR-2411-5p
					Slc6a5	ENSMUST00000056442.6	bta-miR-197									Atrx	ENSMUST00000113573.2	bta-miR-2387			Adal	ENSMUST00000028702.4	bta-miR-2411-5p
					Ccdc104	ENSMUST00000020754.4	bta-miR-197									Rbm14	ENSMUST00000113793.3	bta-miR-2387			BC030499	ENSMUST00000046361.4	bta-miR-2411-5p
					Pds5b	ENSMUST00000016569.5	bta-miR-197									Cemip	ENSMUST00000064174.6	bta-miR-2387			Trim45	ENSMUST00000037409.7	bta-miR-2411-5p
					Cyp1b1	ENSMUST00000024894.1	bta-miR-197									Shank3	ENSMUST00000066545.8	bta-miR-2387			Ucp2	ENSMUST00000126534.2	bta-miR-2411-5p
					Per3	ENSMUST00000103204.5	bta-miR-197									Rsc1a1	ENSMUST00000105782.1	bta-miR-2387			Trim34b	ENSMUST00000106847.2	bta-miR-2411-5p
					Slc4a4	ENSMUST00000148750.2	bta-miR-197									Nkain1	ENSMUST00000105993.3	bta-miR-2387			Ptpro	ENSMUST00000077115.7	bta-miR-2411-5p
					Nfib	ENSMUST00000107245.3	bta-miR-197									Bcl7a	ENSMUST00000120593.2	bta-miR-2387			Ulk4	ENSMUST00000171923.2	bta-miR-2411-5p
					Thsd7a	ENSMUST00000046121.7	bta-miR-197									Sfn	ENSMUST00000057311.3	bta-miR-2387			Ccbl2	ENSMUST00000044392.5	bta-miR-2411-5p
					Rab3d	ENSMUST00000115351.4	bta-miR-197									Rab21	ENSMUST00000020343.7	bta-miR-2387			Asap3	ENSMUST00000047526.7	bta-miR-2411-5p
					Sepsecs	ENSMUST00000031069.7	bta-miR-197									Tgfbr2	ENSMUST00000061101.5	bta-miR-2387			B4galnt3	ENSMUST00000057283.7	bta-miR-2411-5p
					Strn	ENSMUST00000145910.3	bta-miR-197									Klf17	ENSMUST00000062747.5	bta-miR-2387			Gpr183	ENSMUST00000049872.7	bta-miR-2411-5p
					Arih2	ENSMUST00000013338.8	bta-miR-197									Ltb4r2	ENSMUST00000044554.4	bta-miR-2387			Adora1	ENSMUST00000086465.5	bta-miR-2411-5p
					Mical2	ENSMUST00000050149.6	bta-miR-197									Tmem150b	ENSMUST00000086364.5	bta-miR-2387			Sirt5	ENSMUST00000066804.4	bta-miR-2411-5p
					Ralgapa2	ENSMUST00000109986.3	bta-miR-197									Psd2	ENSMUST00000177432.2	bta-miR-2387			Gm15557	ENSMUST00000109629.1	bta-miR-2411-5p
					Trdn	ENSMUST00000095762.4	bta-miR-197									Tjap1	ENSMUST00000164342.3	bta-miR-2387			Btc	ENSMUST00000121044.2	bta-miR-2411-5p
					Kat6a	ENSMUST00000110696.2	bta-miR-197									Rgs18	ENSMUST00000027603.3	bta-miR-2387			Sema3b	ENSMUST00000102532.4	bta-miR-2411-5p
					Clasp2	ENSMUST00000166734.3	bta-miR-197									Ube2n	ENSMUST00000099329.3	bta-miR-2387			Chrm1	ENSMUST00000163785.1	bta-miR-2411-5p
					Col8a1	ENSMUST00000089332.4	bta-miR-197									Kif1b	ENSMUST00000060537.7	bta-miR-2387			Shc3	ENSMUST00000021898.5	bta-miR-2411-5p
					Arhgap31	ENSMUST00000023487.4	bta-miR-197									Xirp1	ENSMUST00000111635.2	bta-miR-2387			Pcgf3	ENSMUST00000046975.6	bta-miR-2411-5p
					Lcp1	ENSMUST00000145303.2	bta-miR-197									Adh6-ps1	ENSMUST00000171054.1	bta-miR-2387			Itpkb	ENSMUST00000070181.6	bta-miR-2411-5p
					Trim35	ENSMUST00000022623.7	bta-miR-197									Prpf4b	ENSMUST00000077853.3	bta-miR-2387			Bicd1	ENSMUST00000086829.5	bta-miR-2411-5p
					Pdpk1	ENSMUST00000102927.4	bta-miR-197									Garem	ENSMUST00000049260.6	bta-miR-2387			Me3	ENSMUST00000032856.7	bta-miR-2411-5p
					Pcnx	ENSMUST00000021567.5	bta-miR-197									Emid1	ENSMUST00000062821.7	bta-miR-2387			Trim34a	ENSMUST00000143414.1	bta-miR-2411-5p
					Btg2	ENSMUST00000020692.6	bta-miR-197									Slc12a6	ENSMUST00000028549.8	bta-miR-2387			Mrpl39	ENSMUST00000116584.1	bta-miR-2411-5p
					Ccdc25	ENSMUST00000022614.5	bta-miR-197									Zbtb33	ENSMUST00000049740.2	bta-miR-2387			Osbpl3	ENSMUST00000114468.3	bta-miR-2411-5p
					Mrvi1	ENSMUST00000005751.7	bta-miR-197									Pex11b	ENSMUST00000118557.2	bta-miR-2387			Mdga1	ENSMUST00000171691.2	bta-miR-2411-5p
					Ogt	ENSMUST00000044475.4	bta-miR-197									Pank2	ENSMUST00000150843.2	bta-miR-2387			Tmem248	ENSMUST00000065329.7	bta-miR-2411-5p
					Ano5	ENSMUST00000043944.5	bta-miR-197									Pitpnc1	ENSMUST00000103064.4	bta-miR-2387			Cpsf2	ENSMUST00000047357.8	bta-miR-2411-5p
					Ssr3	ENSMUST00000029414.6	bta-miR-197									Cep97	ENSMUST00000023270.8	bta-miR-2387			Fer	ENSMUST00000000129.7	bta-miR-2411-5p
					E130308A19Rik	ENSMUST00000070150.5	bta-miR-197									Slc25a23	ENSMUST00000040280.8	bta-miR-2387			Itpripl2	ENSMUST00000178344.1	bta-miR-2411-5p
					Rffl	ENSMUST00000074515.5	bta-miR-197									Lancl3	ENSMUST00000069763.2	bta-miR-2387			Leprel1	ENSMUST00000039990.5	bta-miR-2411-5p
					Pde3a	ENSMUST00000043259.8	bta-miR-197									Cnr2	ENSMUST00000097843.3	bta-miR-2387			Klhl38	ENSMUST00000022985.1	bta-miR-2411-5p
					Add2	ENSMUST00000032069.5	bta-miR-197									Cmtm4	ENSMUST00000179802.1	bta-miR-2387			Fam168a	ENSMUST00000049053.7	bta-miR-2411-5p
					Ern1	ENSMUST00000001059.3	bta-miR-197									Slc26a7	ENSMUST00000042221.8	bta-miR-2387			Pof1b	ENSMUST00000039887.3	bta-miR-2411-5p
					Epha4	ENSMUST00000027451.7	bta-miR-197									Crk	ENSMUST00000108425.2	bta-miR-2387			Gsk3b	ENSMUST00000023507.7	bta-miR-2411-5p
					Cmtm4	ENSMUST00000179802.1	bta-miR-197									Cd300lg	ENSMUST00000017453.6	bta-miR-2387			Pitpnb	ENSMUST00000086635.4	bta-miR-2411-5p
					Eya4	ENSMUST00000092665.5	bta-miR-197									Rac2	ENSMUST00000043214.6	bta-miR-2387			Igsf3	ENSMUST00000043983.5	bta-miR-2411-5p
					Zfp658	ENSMUST00000107972.2	bta-miR-197									Gatad2a	ENSMUST00000065169.5	bta-miR-2387			Atp8a2	ENSMUST00000080368.6	bta-miR-2411-5p
					Cdk12	ENSMUST00000107539.2	bta-miR-197									Rps6kb1	ENSMUST00000154617.2	bta-miR-2387			Serpina3m	ENSMUST00000168797.1	bta-miR-2411-5p
					Epb4.1l3	ENSMUST00000112680.2	bta-miR-197									Six5	ENSMUST00000049454.5	bta-miR-2387			Epha4	ENSMUST00000027451.7	bta-miR-2411-5p
					Kcna2	ENSMUST00000038695.1	bta-miR-197									Efna4	ENSMUST00000029674.7	bta-miR-2387			Nucb1	ENSMUST00000033096.8	bta-miR-2411-5p
					Ranbp10	ENSMUST00000041400.5	bta-miR-197									Prdm12	ENSMUST00000113470.2	bta-miR-2387			Bysl	ENSMUST00000024783.8	bta-miR-2411-5p
					Atp1a2	ENSMUST00000085913.5	bta-miR-197									Ngf	ENSMUST00000106925.3	bta-miR-2387			Adamts15	ENSMUST00000065112.6	bta-miR-2411-5p
					Tpd52l2	ENSMUST00000149163.2	bta-miR-197									Ush1g	ENSMUST00000103037.4	bta-miR-2387			Kcnab2	ENSMUST00000159840.2	bta-miR-2411-5p
					Nbeal1	ENSMUST00000160834.2	bta-miR-197									Ngfr	ENSMUST00000000122.6	bta-miR-2387			Pea15a	ENSMUST00000013842.6	bta-miR-2411-5p
					N4bp1	ENSMUST00000034074.7	bta-miR-197									Tmem200b	ENSMUST00000094666.3	bta-miR-2387			Plekha2	ENSMUST00000064883.7	bta-miR-2411-5p
					Pcdh17	ENSMUST00000071370.5	bta-miR-197									Dscam	ENSMUST00000056102.7	bta-miR-2387			Cyth1	ENSMUST00000106302.3	bta-miR-2411-5p
					Adamts12	ENSMUST00000061318.7	bta-miR-197									Taf10	ENSMUST00000141116.1	bta-miR-2387			Prkca	ENSMUST00000059595.5	bta-miR-2411-5p
					Sema4d	ENSMUST00000110040.3	bta-miR-197									En2	ENSMUST00000036177.8	bta-miR-2387			Rag1	ENSMUST00000078494.5	bta-miR-2411-5p
					Rel	ENSMUST00000102864.3	bta-miR-197									Ap2a1	ENSMUST00000166972.2	bta-miR-2387			Iqsec3	ENSMUST00000046373.5	bta-miR-2411-5p
					Chst11	ENSMUST00000040110.7	bta-miR-197									Orai2	ENSMUST00000041048.1	bta-miR-2387			Vcl	ENSMUST00000022369.7	bta-miR-2411-5p
					Cd99l2	ENSMUST00000037391.6	bta-miR-197									Smarcc2	ENSMUST00000105235.3	bta-miR-2387			Ccdc19	ENSMUST00000085894.6	bta-miR-2411-5p
					Map2k6	ENSMUST00000020949.6	bta-miR-197									Rprd2	ENSMUST00000090791.3	bta-miR-2387			Mical2	ENSMUST00000050149.6	bta-miR-2411-5p
					Camk2d	ENSMUST00000106402.2	bta-miR-197									Fam173b	ENSMUST00000042702.6	bta-miR-2387			Chtf8	ENSMUST00000177068.2	bta-miR-2411-5p
					Lrriq1	ENSMUST00000166240.2	bta-miR-197									Thbd	ENSMUST00000099270.4	bta-miR-2387			Arrdc1	ENSMUST00000102935.4	bta-miR-2411-5p
					Retsat	ENSMUST00000070597.7	bta-miR-197									Cds1	ENSMUST00000031273.8	bta-miR-2387			Prickle2	ENSMUST00000032093.6	bta-miR-2411-5p
					Tcf4	ENSMUST00000078486.7	bta-miR-197									Acp2	ENSMUST00000002172.8	bta-miR-2387			Nt5c1a	ENSMUST00000068262.5	bta-miR-2411-5p
					Zc3h14	ENSMUST00000110105.3	bta-miR-197									Rpa1	ENSMUST00000092907.6	bta-miR-2387			B3galt2	ENSMUST00000038252.3	bta-miR-2411-5p
					Fip1l1	ENSMUST00000080164.6	bta-miR-197									Sbk1	ENSMUST00000056028.9	bta-miR-2387			Lrig3	ENSMUST00000074807.6	bta-miR-2411-5p
					Gemin2	ENSMUST00000021379.7	bta-miR-197									Polr3d	ENSMUST00000000793.6	bta-miR-2387			Zfp516	ENSMUST00000171238.2	bta-miR-2411-5p
					Plxna4	ENSMUST00000115096.3	bta-miR-197									Ski	ENSMUST00000084103.4	bta-miR-2387			Ppm1f	ENSMUST00000027373.9	bta-miR-2411-5p
					Gpalpp1	ENSMUST00000022585.3	bta-miR-197									Cnnm2	ENSMUST00000099373.5	bta-miR-2387			Flrt1	ENSMUST00000113383.2	bta-miR-2411-5p
					Ubr7	ENSMUST00000046404.6	bta-miR-197									Abhd5	ENSMUST00000156520.2	bta-miR-2387			Rnf41	ENSMUST00000096386.6	bta-miR-2411-5p
					Lpgat1	ENSMUST00000110855.2	bta-miR-197									Vps4a	ENSMUST00000034388.9	bta-miR-2387			Spns3	ENSMUST00000092940.7	bta-miR-2411-5p
					Vangl1	ENSMUST00000029453.7	bta-miR-197									Spc25	ENSMUST00000112320.2	bta-miR-2387			Mink1	ENSMUST00000079244.6	bta-miR-2411-5p
					Zdhhc17	ENSMUST00000041723.8	bta-miR-197									Zfp800	ENSMUST00000115320.2	bta-miR-2387			Bbip1	ENSMUST00000135402.2	bta-miR-2411-5p
					Acap2	ENSMUST00000058033.7	bta-miR-197									Lemd1	ENSMUST00000188169.1	bta-miR-2387			Bace1	ENSMUST00000034591.5	bta-miR-2411-5p
					Prkg1	ENSMUST00000065067.7	bta-miR-197									Gnal	ENSMUST00000025402.8	bta-miR-2387			Sned1	ENSMUST00000062202.8	bta-miR-2411-5p
					Grm1	ENSMUST00000105561.3	bta-miR-197									Tbc1d4	ENSMUST00000161991.2	bta-miR-2387			Stk4	ENSMUST00000018353.8	bta-miR-2411-5p
					Cyp4f39	ENSMUST00000003413.6	bta-miR-197									Slc16a9	ENSMUST00000046807.6	bta-miR-2387			Pou2f1	ENSMUST00000111429.5	bta-miR-2411-5p
					Ptpn4	ENSMUST00000064091.6	bta-miR-197									Sertad2	ENSMUST00000093292.5	bta-miR-2387			Parp8	ENSMUST00000022239.6	bta-miR-2411-5p
					Selenbp1	ENSMUST00000090839.6	bta-miR-197									Lasp1	ENSMUST00000043843.6	bta-miR-2387			Tnfrsf25	ENSMUST00000025706.4	bta-miR-2411-5p
					Lyrm9	ENSMUST00000147875.3	bta-miR-197									Ankrd24	ENSMUST00000119336.2	bta-miR-2387			Mtf2	ENSMUST00000081567.5	bta-miR-2411-5p
					H1f0	ENSMUST00000180086.1	bta-miR-197									Csf1r	ENSMUST00000115268.3	bta-miR-2387			AI846148	ENSMUST00000025924.2	bta-miR-2411-5p
					Rgs9bp	ENSMUST00000069912.5	bta-miR-197									Gdf7	ENSMUST00000037313.4	bta-miR-2387			Mettl16	ENSMUST00000141755.2	bta-miR-2411-5p
					Asah2	ENSMUST00000096119.4	bta-miR-197									C1qtnf7	ENSMUST00000076939.7	bta-miR-2387			Zfp652	ENSMUST00000107717.2	bta-miR-2411-5p
					Cadm3	ENSMUST00000111220.2	bta-miR-197									Cd244	ENSMUST00000004829.7	bta-miR-2387			Snx13	ENSMUST00000048519.10	bta-miR-2411-5p
					Nav2	ENSMUST00000184945.2	bta-miR-197									Il17rd	ENSMUST00000035336.3	bta-miR-2387			Klf12	ENSMUST00000097079.4	bta-miR-2411-5p
					Pxmp4	ENSMUST00000000896.5	bta-miR-197									Zfp113	ENSMUST00000049393.9	bta-miR-2387			Golga3	ENSMUST00000112512.2	bta-miR-2411-5p
					Fyco1	ENSMUST00000167595.3	bta-miR-197									Pdk3	ENSMUST00000045748.6	bta-miR-2387			Yy1	ENSMUST00000021692.7	bta-miR-2411-5p
					Grik3	ENSMUST00000030676.7	bta-miR-197									Zmat4	ENSMUST00000042352.5	bta-miR-2387			Ralb	ENSMUST00000004565.9	bta-miR-2411-5p
					Uhrf1bp1	ENSMUST00000114849.1	bta-miR-197									Arfgap2	ENSMUST00000080008.7	bta-miR-2387			2610034B18Rik	ENSMUST00000048731.5	bta-miR-2411-5p
					Mief1	ENSMUST00000023048.5	bta-miR-197									Ccdc112	ENSMUST00000072835.6	bta-miR-2387			Zbtb1	ENSMUST00000042779.3	bta-miR-2411-5p
					Zbtb39	ENSMUST00000054287.7	bta-miR-197									Cys1	ENSMUST00000189849.1	bta-miR-2387			Cisd3	ENSMUST00000107584.2	bta-miR-2411-5p
					Nlgn3	ENSMUST00000118111.2	bta-miR-197									Abcc9	ENSMUST00000087527.5	bta-miR-2387			Znrf2	ENSMUST00000079869.7	bta-miR-2411-5p
					Zmym2	ENSMUST00000022511.8	bta-miR-197									Btbd11	ENSMUST00000105307.2	bta-miR-2387			Syt3	ENSMUST00000118831.2	bta-miR-2411-5p
					Samd14	ENSMUST00000055947.4	bta-miR-197									Sema4d	ENSMUST00000110040.3	bta-miR-2387			Adat1	ENSMUST00000034427.6	bta-miR-2411-5p
					Nktr	ENSMUST00000035112.7	bta-miR-197									Slc18a2	ENSMUST00000026084.3	bta-miR-2387			Ssbp2	ENSMUST00000004094.9	bta-miR-2411-5p
					Spc24	ENSMUST00000098942.4	bta-miR-197									Dpp10	ENSMUST00000112606.2	bta-miR-2387			Adam22	ENSMUST00000088761.5	bta-miR-2411-5p
					Zfp148	ENSMUST00000165418.2	bta-miR-197									C2cd2l	ENSMUST00000065080.8	bta-miR-2387			Metrn	ENSMUST00000165838.2	bta-miR-2411-5p
					Txnl1	ENSMUST00000025476.2	bta-miR-197									Zfp189	ENSMUST00000042964.7	bta-miR-2387			Ptrh2	ENSMUST00000108022.2	bta-miR-2411-5p
					Ero1l	ENSMUST00000022378.7	bta-miR-197									Drp2	ENSMUST00000153424.2	bta-miR-2387			Ube2e3	ENSMUST00000028398.8	bta-miR-2411-5p
					Sox5	ENSMUST00000111748.2	bta-miR-197									2610034B18Rik	ENSMUST00000048731.5	bta-miR-2387			Gnpda2	ENSMUST00000031117.7	bta-miR-2411-5p
					Socs4	ENSMUST00000065562.4	bta-miR-197									Cdh4	ENSMUST00000000314.7	bta-miR-2387			Cnnm2	ENSMUST00000099373.5	bta-miR-2411-5p
					Tbl1xr1	ENSMUST00000063988.8	bta-miR-197									Chrna1	ENSMUST00000028515.3	bta-miR-2387			Pon2	ENSMUST00000057792.8	bta-miR-2411-5p
					Nmt1	ENSMUST00000021314.7	bta-miR-197									Hip1	ENSMUST00000060311.8	bta-miR-2387			Stat1	ENSMUST00000070968.8	bta-miR-2411-5p
					Ophn1	ENSMUST00000033560.3	bta-miR-197									Tnfsf15	ENSMUST00000062246.6	bta-miR-2387			Rrnad1	ENSMUST00000005016.10	bta-miR-2411-5p
					Creb5	ENSMUST00000047450.7	bta-miR-197									Acsl6	ENSMUST00000093106.6	bta-miR-2387			Cds2	ENSMUST00000103181.5	bta-miR-2411-5p
					Rc3h1	ENSMUST00000161609.2	bta-miR-197									Cux2	ENSMUST00000111752.4	bta-miR-2387			Lnp	ENSMUST00000111993.3	bta-miR-2411-5p
					Abhd2	ENSMUST00000037315.7	bta-miR-197									Crbn	ENSMUST00000049675.5	bta-miR-2387			AI317395	ENSMUST00000163705.2	bta-miR-2411-5p
					Xkr8	ENSMUST00000045550.4	bta-miR-197									Pi4kb	ENSMUST00000072287.6	bta-miR-2387			Serpina1b	ENSMUST00000095450.5	bta-miR-2411-5p
					Gan	ENSMUST00000064488.5	bta-miR-197									Grik3	ENSMUST00000030676.7	bta-miR-2387			Klhdc8a	ENSMUST00000046071.4	bta-miR-2411-5p
					Itgb6	ENSMUST00000059888.9	bta-miR-197									Kcnh1	ENSMUST00000078470.6	bta-miR-2387			Pdlim7	ENSMUST00000046246.7	bta-miR-2411-5p
					Igfbp5	ENSMUST00000027377.8	bta-miR-197									Kmt2a	ENSMUST00000114689.2	bta-miR-2387			Neurl1b	ENSMUST00000053020.7	bta-miR-2411-5p
					Rad54l2	ENSMUST00000046502.6	bta-miR-197									Ugcg	ENSMUST00000030074.7	bta-miR-2387			Marc1	ENSMUST00000048462.7	bta-miR-2411-5p
					Vangl2	ENSMUST00000027837.7	bta-miR-197									Ildr2	ENSMUST00000111416.1	bta-miR-2387			Sod3	ENSMUST00000101208.4	bta-miR-2411-5p
					Fbxo7	ENSMUST00000130320.2	bta-miR-197									Ralbp1	ENSMUST00000166543.3	bta-miR-2387			C87436	ENSMUST00000050497.8	bta-miR-2411-5p
					Kcnb1	ENSMUST00000059826.8	bta-miR-197									Samd3	ENSMUST00000060716.5	bta-miR-2387			Khdrbs1	ENSMUST00000066257.5	bta-miR-2411-5p
					Sec63	ENSMUST00000019937.4	bta-miR-197									Ip6k1	ENSMUST00000035214.5	bta-miR-2387			Prox2	ENSMUST00000177289.3	bta-miR-2411-5p
					Zfp618	ENSMUST00000107415.2	bta-miR-197									Ptprb	ENSMUST00000092167.5	bta-miR-2387			Cdkn3	ENSMUST00000067426.4	bta-miR-2411-5p
					Ppip5k1	ENSMUST00000052029.4	bta-miR-197									Cntn1	ENSMUST00000169825.2	bta-miR-2387			Pcsk9	ENSMUST00000049507.5	bta-miR-2411-5p
					Nol4l	ENSMUST00000035346.8	bta-miR-197									Grm4	ENSMUST00000118161.1	bta-miR-2387			Ccdc89	ENSMUST00000061391.7	bta-miR-2411-5p
					Adamts6	ENSMUST00000065766.6	bta-miR-197									Fbxl20	ENSMUST00000103143.4	bta-miR-2387			Creb1	ENSMUST00000087366.5	bta-miR-2411-5p
					Tln2	ENSMUST00000040025.8	bta-miR-197									Atp8b5	ENSMUST00000107942.3	bta-miR-2387			Jup	ENSMUST00000001592.9	bta-miR-2411-5p
					Tbc1d25	ENSMUST00000039892.3	bta-miR-197									Trip11	ENSMUST00000021605.8	bta-miR-2387			Tlr4	ENSMUST00000048096.6	bta-miR-2411-5p
					Zfx	ENSMUST00000088102.6	bta-miR-197									F930015N05Rik	ENSMUST00000177999.1	bta-miR-2387			Bola2	ENSMUST00000106369.1	bta-miR-2411-5p
					Dimt1	ENSMUST00000022203.8	bta-miR-197									Pak6	ENSMUST00000099557.4	bta-miR-2387			Cntf	ENSMUST00000112933.1	bta-miR-2411-5p
					Trio	ENSMUST00000090247.5	bta-miR-197									Prpf19	ENSMUST00000179297.2	bta-miR-2387			Atp6v1h	ENSMUST00000044369.7	bta-miR-2411-5p
					Spata24	ENSMUST00000025209.5	bta-miR-197									Il31ra	ENSMUST00000051756.6	bta-miR-2387			Slx4	ENSMUST00000040790.8	bta-miR-2411-5p
					Epha7	ENSMUST00000029964.6	bta-miR-197									Myo1d	ENSMUST00000041065.8	bta-miR-2387			Rps6kl1	ENSMUST00000019379.7	bta-miR-2411-5p
					Mbnl3	ENSMUST00000114875.2	bta-miR-197									Ces4a	ENSMUST00000161289.1	bta-miR-2387			Hexb	ENSMUST00000022169.7	bta-miR-2411-5p
					Zmat2	ENSMUST00000001419.8	bta-miR-197									Lysmd3	ENSMUST00000049055.6	bta-miR-2387			Zfp692	ENSMUST00000049353.8	bta-miR-2411-5p
					AI317395	ENSMUST00000163705.2	bta-miR-197									Plekhd1	ENSMUST00000140770.1	bta-miR-2387			Slc23a1	ENSMUST00000025212.5	bta-miR-2411-5p
					Akna	ENSMUST00000035724.4	bta-miR-197									Galnt15	ENSMUST00000022460.5	bta-miR-2387			Timp4	ENSMUST00000032462.6	bta-miR-2411-5p
					Crispld1	ENSMUST00000095075.4	bta-miR-197									Fa2h	ENSMUST00000038475.8	bta-miR-2387			Sgk2	ENSMUST00000018012.8	bta-miR-2411-5p
					Rnmtl1	ENSMUST00000040577.4	bta-miR-197									BC067074	ENSMUST00000078163.8	bta-miR-2387			Pggt1b	ENSMUST00000025354.3	bta-miR-2411-5p
					Sorl1	ENSMUST00000060989.8	bta-miR-197									Glb1l	ENSMUST00000113623.2	bta-miR-2387			B3gnt4	ENSMUST00000031384.5	bta-miR-2411-5p
					Lman2l	ENSMUST00000125304.2	bta-miR-197									Adrb2	ENSMUST00000053640.3	bta-miR-2387			Nkd1	ENSMUST00000034086.6	bta-miR-2411-5p
					Mtx3	ENSMUST00000076169.3	bta-miR-197									Ubr2	ENSMUST00000113337.3	bta-miR-2387			Thnsl1	ENSMUST00000054591.4	bta-miR-2411-5p
					Stat5b	ENSMUST00000107358.3	bta-miR-197									Serac1	ENSMUST00000097432.4	bta-miR-2387			Zfp592	ENSMUST00000107353.2	bta-miR-2411-5p
					Fam49a	ENSMUST00000069066.7	bta-miR-197									Mgme1	ENSMUST00000028910.3	bta-miR-2387			Zc3h14	ENSMUST00000110105.3	bta-miR-2411-5p
					Sept6	ENSMUST00000053456.5	bta-miR-197									Cops7b	ENSMUST00000121534.2	bta-miR-2387			Slc5a8	ENSMUST00000020255.6	bta-miR-2411-5p
					Ntrk2	ENSMUST00000109838.3	bta-miR-197									Golga7b	ENSMUST00000122375.2	bta-miR-2387			Lrp1	ENSMUST00000049149.9	bta-miR-2411-5p
					Rpp14	ENSMUST00000023924.3	bta-miR-197									Rela	ENSMUST00000025867.5	bta-miR-2387			Prr15	ENSMUST00000059138.4	bta-miR-2411-5p
					Rcc2	ENSMUST00000071169.3	bta-miR-197									Acaca	ENSMUST00000103201.2	bta-miR-2387			Cask	ENSMUST00000115438.4	bta-miR-2411-5p
					Gprin3	ENSMUST00000051065.4	bta-miR-197									Cbx8	ENSMUST00000026663.7	bta-miR-2387			Hnrnpu	ENSMUST00000037748.8	bta-miR-2411-5p
					Trpm6	ENSMUST00000040489.7	bta-miR-197									Chst11	ENSMUST00000040110.7	bta-miR-2387			Medag	ENSMUST00000093110.6	bta-miR-2411-5p
					Slc35d2	ENSMUST00000099441.4	bta-miR-197									Dgkg	ENSMUST00000089925.4	bta-miR-2387			Surf2	ENSMUST00000015017.7	bta-miR-2411-5p
					Fpgt	ENSMUST00000066568.4	bta-miR-197									Arhgap1	ENSMUST00000111329.2	bta-miR-2387			Peli1	ENSMUST00000093290.6	bta-miR-2411-5p
					Arl3	ENSMUST00000026009.8	bta-miR-197									Mark2	ENSMUST00000032557.9	bta-miR-2387			Pura	ENSMUST00000051301.3	bta-miR-2411-5p
					Cmklr1	ENSMUST00000047936.7	bta-miR-197									Ube3b	ENSMUST00000074002.6	bta-miR-2387			C4b	ENSMUST00000069507.8	bta-miR-2411-5p
					Pcif1	ENSMUST00000041643.3	bta-miR-197									Mlst8	ENSMUST00000070888.7	bta-miR-2387			Nckipsd	ENSMUST00000035218.7	bta-miR-2411-5p
					Ttll1	ENSMUST00000016897.5	bta-miR-197									Erap1	ENSMUST00000169114.1	bta-miR-2387			Msantd3	ENSMUST00000107704.1	bta-miR-2411-5p
					Vmac	ENSMUST00000164907.1	bta-miR-197									Pphln1	ENSMUST00000049122.9	bta-miR-2387			Cd300lg	ENSMUST00000017453.6	bta-miR-2411-5p
					Syne3	ENSMUST00000067005.4	bta-miR-197									Timm22	ENSMUST00000021203.6	bta-miR-2387			Fahd1	ENSMUST00000049642.4	bta-miR-2411-5p
					Mesdc2	ENSMUST00000094215.4	bta-miR-197									Amer1	ENSMUST00000084535.5	bta-miR-2387			Etv1	ENSMUST00000095767.4	bta-miR-2411-5p
					Zbtb1	ENSMUST00000042779.3	bta-miR-197									Foxk1	ENSMUST00000072837.5	bta-miR-2387			Naga	ENSMUST00000023088.7	bta-miR-2411-5p
					Dip2c	ENSMUST00000174552.2	bta-miR-197									Ppm1h	ENSMUST00000067918.6	bta-miR-2387			Slc39a5	ENSMUST00000042666.6	bta-miR-2411-5p
					Pgap1	ENSMUST00000097739.4	bta-miR-197									Cwc27	ENSMUST00000022228.7	bta-miR-2387			Rgs2	ENSMUST00000127206.2	bta-miR-2411-5p
					Msi2	ENSMUST00000107909.2	bta-miR-197									Szrd1	ENSMUST00000102487.3	bta-miR-2387			Pcid2	ENSMUST00000164416.2	bta-miR-2411-5p
					St6galnac5	ENSMUST00000044278.5	bta-miR-197									Olfml2a	ENSMUST00000057279.5	bta-miR-2387			Mbnl3	ENSMUST00000114875.2	bta-miR-2411-5p
					Lrrc9	ENSMUST00000162159.2	bta-miR-197									Styx	ENSMUST00000111835.2	bta-miR-2387			Ten1	ENSMUST00000021130.6	bta-miR-2411-5p
					Fbxl22	ENSMUST00000056890.8	bta-miR-197									Zfp784	ENSMUST00000062428.4	bta-miR-2387			Nedd4l	ENSMUST00000163516.2	bta-miR-2411-5p
					Map3k7	ENSMUST00000108183.2	bta-miR-197									Zfp191	ENSMUST00000066497.6	bta-miR-2387			Fnbp1	ENSMUST00000100208.3	bta-miR-2411-5p
					Nptxr	ENSMUST00000175858.3	bta-miR-197									Ubfd1	ENSMUST00000033158.4	bta-miR-2387			Ksr2	ENSMUST00000180430.1	bta-miR-2411-5p
					Mrrf	ENSMUST00000028250.3	bta-miR-197									Rbm15b	ENSMUST00000055843.8	bta-miR-2387			Exoc7	ENSMUST00000106411.4	bta-miR-2411-5p
					Pgbd1	ENSMUST00000122872.2	bta-miR-197									Angel2	ENSMUST00000027947.7	bta-miR-2387			Upk3b	ENSMUST00000062606.6	bta-miR-2411-5p
					Bdnf	ENSMUST00000053317.6	bta-miR-197									Ptdss1	ENSMUST00000021990.3	bta-miR-2387			Psmc3ip	ENSMUST00000019447.9	bta-miR-2411-5p
					Ap5s1	ENSMUST00000110208.2	bta-miR-197									Wiz	ENSMUST00000087703.6	bta-miR-2387			Ctnnal1	ENSMUST00000045142.9	bta-miR-2411-5p
					Lrrc57	ENSMUST00000102496.2	bta-miR-197									Tmbim6	ENSMUST00000023749.9	bta-miR-2387			D6Wsu163e	ENSMUST00000032497.3	bta-miR-2411-5p
					Cela1	ENSMUST00000023775.7	bta-miR-197									Braf	ENSMUST00000002487.9	bta-miR-2387			Cacul1	ENSMUST00000081790.8	bta-miR-2411-5p
					Pde11a	ENSMUST00000099992.4	bta-miR-197									Wtip	ENSMUST00000038537.8	bta-miR-2387			Nipal3	ENSMUST00000102549.4	bta-miR-2411-5p
					Shisa6	ENSMUST00000066679.6	bta-miR-197									Elfn2	ENSMUST00000088592.4	bta-miR-2387			Hjurp	ENSMUST00000054674.9	bta-miR-2411-5p
					Cnr1	ENSMUST00000057188.6	bta-miR-197									Map7	ENSMUST00000116259.3	bta-miR-2387			Mrpl30	ENSMUST00000027256.6	bta-miR-2411-5p
					Evi5	ENSMUST00000112642.2	bta-miR-197									Mansc1	ENSMUST00000047443.3	bta-miR-2387			S1pr2	ENSMUST00000054197.5	bta-miR-2411-5p
					Gmps	ENSMUST00000029405.7	bta-miR-197									Jdp2	ENSMUST00000177587.2	bta-miR-2387			Glod5	ENSMUST00000033503.2	bta-miR-2411-5p
					C1ql3	ENSMUST00000061545.5	bta-miR-197									Calcrl	ENSMUST00000074262.3	bta-miR-2387			Eea1	ENSMUST00000053484.6	bta-miR-2411-5p
					Pgm5	ENSMUST00000047666.4	bta-miR-197									Atg9a	ENSMUST00000189702.1	bta-miR-2387			Trp53bp1	ENSMUST00000110647.2	bta-miR-2411-5p
					Tbcel	ENSMUST00000066148.6	bta-miR-197									Osbpl10	ENSMUST00000182384.2	bta-miR-2387			Exoc5	ENSMUST00000162175.2	bta-miR-2411-5p
					Csrnp1	ENSMUST00000035101.7	bta-miR-197									Phkb	ENSMUST00000053771.8	bta-miR-2387			Gtf2h5	ENSMUST00000039487.4	bta-miR-2411-5p
					Cbx5	ENSMUST00000118152.2	bta-miR-197									Gm17641	ENSMUST00000166328.1	bta-miR-2387			Sart1	ENSMUST00000044207.4	bta-miR-2411-5p
					Zbtb26	ENSMUST00000067043.4	bta-miR-197									Rictor	ENSMUST00000061656.6	bta-miR-2387			Myf6	ENSMUST00000044210.3	bta-miR-2411-5p
					Shq1	ENSMUST00000113312.3	bta-miR-197									Knop1	ENSMUST00000106550.4	bta-miR-2387			Myoz1	ENSMUST00000090469.6	bta-miR-2411-5p
					Bnip2	ENSMUST00000034754.6	bta-miR-197									Ptprf	ENSMUST00000049074.7	bta-miR-2387			Abl1	ENSMUST00000028190.7	bta-miR-2411-5p
					Abi1	ENSMUST00000140164.2	bta-miR-197									Zfyve1	ENSMUST00000048319.4	bta-miR-2387			Rbm33	ENSMUST00000114884.2	bta-miR-2411-5p
					Slc9a3	ENSMUST00000036208.6	bta-miR-197									Vstm2a	ENSMUST00000109645.3	bta-miR-2387			Pde12	ENSMUST00000052932.9	bta-miR-2411-5p
					Nmnat1	ENSMUST00000119921.2	bta-miR-197									Draxin	ENSMUST00000030862.4	bta-miR-2387			Cdca5	ENSMUST00000025704.2	bta-miR-2411-5p
					Amer2	ENSMUST00000022561.6	bta-miR-197									Frmpd4	ENSMUST00000112149.2	bta-miR-2387			N4bp2l2	ENSMUST00000118316.2	bta-miR-2411-5p
					Fut9	ENSMUST00000084770.4	bta-miR-197									Pik3c2b	ENSMUST00000077730.5	bta-miR-2387			Ltbp2	ENSMUST00000002073.7	bta-miR-2411-5p
					Tmem52b	ENSMUST00000032263.5	bta-miR-197									Zfhx2	ENSMUST00000036328.8	bta-miR-2387			Tspan11	ENSMUST00000032501.4	bta-miR-2411-5p
					Osbpl3	ENSMUST00000114468.3	bta-miR-197									Jph2	ENSMUST00000017961.5	bta-miR-2387			Epn2	ENSMUST00000108711.2	bta-miR-2411-5p
					Kctd10	ENSMUST00000102581.5	bta-miR-197									Usp31	ENSMUST00000046929.6	bta-miR-2387			Prep	ENSMUST00000099858.2	bta-miR-2411-5p
					Tmem45a	ENSMUST00000023435.5	bta-miR-197									Bbx	ENSMUST00000138166.2	bta-miR-2387			Hspa4l	ENSMUST00000077083.7	bta-miR-2411-5p
					Trhde	ENSMUST00000061632.7	bta-miR-197									Arglu1	ENSMUST00000048545.8	bta-miR-2387			Kcnq1	ENSMUST00000185383.1	bta-miR-2411-5p
					Hcfc2	ENSMUST00000020478.8	bta-miR-197									Zc3h10	ENSMUST00000040572.4	bta-miR-2387			Asb2	ENSMUST00000021617.8	bta-miR-2411-5p
					Macc1	ENSMUST00000048880.6	bta-miR-197									Pde9a	ENSMUST00000047168.6	bta-miR-2387			Thg1l	ENSMUST00000011398.7	bta-miR-2411-5p
					Mras	ENSMUST00000035045.9	bta-miR-197									4930451G09Rik	ENSMUST00000090457.5	bta-miR-2387			Dut	ENSMUST00000051605.8	bta-miR-2411-5p
					Kcng3	ENSMUST00000051482.1	bta-miR-197									Fbxl17	ENSMUST00000024761.7	bta-miR-2387			Csk	ENSMUST00000034863.6	bta-miR-2411-5p
					Lrrc28	ENSMUST00000053950.3	bta-miR-197									Sh3pxd2a	ENSMUST00000081619.3	bta-miR-2387			Vwa1	ENSMUST00000042196.3	bta-miR-2411-5p
					Rcsd1	ENSMUST00000040357.9	bta-miR-197									Hoxb1	ENSMUST00000019117.2	bta-miR-2387			Afg3l2	ENSMUST00000025408.8	bta-miR-2411-5p
					Sec24a	ENSMUST00000109097.3	bta-miR-197									Tnfaip3	ENSMUST00000019997.5	bta-miR-2387			Rdh14	ENSMUST00000020947.5	bta-miR-2411-5p
					Olfml1	ENSMUST00000120990.1	bta-miR-197									Adcy3	ENSMUST00000124505.2	bta-miR-2387			Popdc3	ENSMUST00000161803.1	bta-miR-2411-5p
					St8sia3	ENSMUST00000025477.8	bta-miR-197									Zfp362	ENSMUST00000106072.3	bta-miR-2387			Pink1	ENSMUST00000105816.2	bta-miR-2411-5p
					Cnksr2	ENSMUST00000026750.9	bta-miR-197									Rai1	ENSMUST00000102688.1	bta-miR-2387			Canx	ENSMUST00000179865.2	bta-miR-2411-5p
					Hint3	ENSMUST00000161074.2	bta-miR-197									Maz	ENSMUST00000032916.4	bta-miR-2387			Adck2	ENSMUST00000140364.2	bta-miR-2411-5p
[truncated: 1,472 more rows]

## Sheet: High_conf_Targetscan
Ortholog of target gene	Representative transcript	bovine ortholog miRNA			Ortholog of target gene	Representative transcript	bovine ortholog miRNA			Ortholog of target gene	Representative transcript	bovine ortholog miRNA				Ortholog of target gene	Representative transcript	bovine ortholog miRNA			Ortholog of target gene	Representative transcript	bovine ortholog miRNA			Ortholog of target gene	Representative transcript	bovine ortholog miRNA
Foxp3	ENSMUST00000115740.2	bta-miR-134			Elp6	ENSMUST00000068071.7	bta-miR-197			Cryzl1	ENSMUST00000073466.7	bta-miR-369-5p				Shfm1	ENSMUST00000041111.9	bta-miR-2284a			CDR1as	CDR1as	bta-miR-2387			Prps1l3	ENSMUST00000139049.1	bta-miR-2411-5p
Arhgap20	ENSMUST00000065496.6	bta-miR-134			Snf8	ENSMUST00000006217.4	bta-miR-197			Iah1	ENSMUST00000076813.6	bta-miR-369-5p				Cytip	ENSMUST00000028175.6	bta-miR-2284g			Dad1	ENSMUST00000022781.7	bta-miR-2387			Prss27	ENSMUST00000059482.5	bta-miR-2411-5p
Capns1	ENSMUST00000001845.6	bta-miR-134			Gm9972	ENSMUST00000069051.1	bta-miR-197			Dnm1	ENSMUST00000113352.3	bta-miR-369-5p				Fkbp3	ENSMUST00000021332.8	bta-miR-2284a			Nrarp	ENSMUST00000104999.3	bta-miR-2387			Gys1	ENSMUST00000003964.9	bta-miR-2411-5p
Glra1	ENSMUST00000108853.2	bta-miR-134			1700042G07Rik	ENSMUST00000106492.2	bta-miR-197			Lipa	ENSMUST00000049572.9	bta-miR-369-5p				Ebi3	ENSMUST00000003274.6	bta-miR-2284b			Isca1	ENSMUST00000057115.6	bta-miR-2387			Slc30a9	ENSMUST00000162372.2	bta-miR-2411-5p
Hyal1	ENSMUST00000010195.8	bta-miR-134			1500011B03Rik	ENSMUST00000112160.3	bta-miR-197			Olig3	ENSMUST00000053225.5	bta-miR-369-5p				Hnrnph3	ENSMUST00000020263.8	bta-miR-2284a			Slc44a4	ENSMUST00000169230.1	bta-miR-2387			Rbp2	ENSMUST00000189446.1	bta-miR-2411-5p
Prpf18	ENSMUST00000035721.8	bta-miR-134			Thoc7	ENSMUST00000065865.8	bta-miR-197			Anapc16	ENSMUST00000182898.2	bta-miR-369-5p				Fgg	ENSMUST00000048486.7	bta-miR-2284a			Itgal	ENSMUST00000117762.2	bta-miR-2387			Apod	ENSMUST00000130560.2	bta-miR-2411-5p
Gm21092	ENSMUST00000178995.1	bta-miR-134			2310022B05Rik	ENSMUST00000034464.6	bta-miR-197			Ppapdc1b	ENSMUST00000139836.2	bta-miR-369-5p				Krtap1-3	ENSMUST00000104930.1	bta-miR-2284a			S100a5	ENSMUST00000107329.2	bta-miR-2387			Arf3	ENSMUST00000053183.9	bta-miR-2411-5p
Tcf21	ENSMUST00000049930.7	bta-miR-134			Gm20499	ENSMUST00000140374.1	bta-miR-197			Hoxc10	ENSMUST00000001699.7	bta-miR-369-5p				Ryk	ENSMUST00000035142.7	bta-miR-2284b			Lingo4	ENSMUST00000050975.3	bta-miR-2387			Rnf34	ENSMUST00000031434.6	bta-miR-2411-5p
Zdhhc9	ENSMUST00000037960.5	bta-miR-134			Phactr2	ENSMUST00000105545.5	bta-miR-197			1110032F04Rik	ENSMUST00000054551.2	bta-miR-369-5p				Arl14	ENSMUST00000183126.1	bta-miR-2284b			Apln	ENSMUST00000039026.7	bta-miR-2387			Trp53inp2	ENSMUST00000043237.8	bta-miR-2411-5p
Sit1	ENSMUST00000030180.6	bta-miR-134			Cox6b1	ENSMUST00000075738.4	bta-miR-197			Naa60	ENSMUST00000186375.1	bta-miR-369-5p				Slco1a4	ENSMUST00000165990.2	bta-miR-2284g			Capn1	ENSMUST00000164843.2	bta-miR-2387			Nmb	ENSMUST00000026817.5	bta-miR-2411-5p
Coq5	ENSMUST00000040421.5	bta-miR-134			A730071L15Rik	ENSMUST00000181545.1	bta-miR-197			Fbxo33	ENSMUST00000043204.7	bta-miR-369-5p				Rps25	ENSMUST00000080300.7	bta-miR-2284u			Slc16a5	ENSMUST00000106532.3	bta-miR-2387			Ascl4	ENSMUST00000170396.2	bta-miR-2411-5p
Rgs7	ENSMUST00000027812.5	bta-miR-134			Cyb5r1	ENSMUST00000027726.8	bta-miR-197			Rdh10	ENSMUST00000027053.7	bta-miR-369-5p				Idi1	ENSMUST00000169314.3	bta-miR-2284b			Ppap2b	ENSMUST00000064139.7	bta-miR-2387			Mapre1	ENSMUST00000028981.8	bta-miR-2411-5p
Tlx1	ENSMUST00000026236.10	bta-miR-134			C130074G19Rik	ENSMUST00000048308.5	bta-miR-197			Hsd17b12	ENSMUST00000028619.4	bta-miR-369-5p				Arl6	ENSMUST00000023405.10	bta-miR-2284u			Anxa5	ENSMUST00000029266.8	bta-miR-2387			Myh6	ENSMUST00000081857.7	bta-miR-2411-5p
Srek1ip1	ENSMUST00000022230.9	bta-miR-134			A930011G23Rik	ENSMUST00000161148.1	bta-miR-197			Bik	ENSMUST00000016902.3	bta-miR-369-5p				Pdcl3	ENSMUST00000027247.5	bta-miR-2284a			4930523C07Rik	ENSMUST00000163892.2	bta-miR-2387			Cx3cl1	ENSMUST00000034230.5	bta-miR-2411-5p
N28178	ENSMUST00000107975.2	bta-miR-134			Agtr1b	ENSMUST00000068316.7	bta-miR-197			Klf6	ENSMUST00000000080.6	bta-miR-369-5p				Iqcj	ENSMUST00000178976.1	bta-miR-2284b			Gm3625	ENSMUST00000170816.1	bta-miR-2387			Fut8	ENSMUST00000062804.7	bta-miR-2411-5p
1700088E04Rik	ENSMUST00000187550.1	bta-miR-134			Cdk5rap1	ENSMUST00000109731.2	bta-miR-197			Zcchc3	ENSMUST00000099207.4	bta-miR-369-5p				Ints8	ENSMUST00000044616.4	bta-miR-2284g			Sypl2	ENSMUST00000029486.8	bta-miR-2387			Gm10176	ENSMUST00000159707.1	bta-miR-2411-5p
Nhlrc1	ENSMUST00000052747.2	bta-miR-134			Agtr1a	ENSMUST00000066412.7	bta-miR-197			Pmepa1	ENSMUST00000036248.7	bta-miR-369-5p				Abracl	ENSMUST00000020002.7	bta-miR-2284a			Bace2	ENSMUST00000047275.6	bta-miR-2387			Tpk1	ENSMUST00000067888.8	bta-miR-2411-5p
Trp53i11	ENSMUST00000111266.2	bta-miR-134			Dnajb11	ENSMUST00000178320.1	bta-miR-197									Slco1a6	ENSMUST00000111827.3	bta-miR-2284b			4930558K02Rik	ENSMUST00000162676.1	bta-miR-2387			Tmbim7	ENSMUST00000014673.3	bta-miR-2411-5p
Timm23	ENSMUST00000170331.2	bta-miR-134			CTNND1	ENSMUST00000189772.1	bta-miR-197									Tctex1d2	ENSMUST00000080316.7	bta-miR-2284g			Fbxo17	ENSMUST00000032818.7	bta-miR-2387			Oaz1	ENSMUST00000179172.2	bta-miR-2411-5p
Dph2	ENSMUST00000030265.3	bta-miR-134			Ctnnd1	ENSMUST00000111696.2	bta-miR-197									Dusp21	ENSMUST00000026018.3	bta-miR-2284g			Gm4791	ENSMUST00000178065.1	bta-miR-2387			Ccrn4l	ENSMUST00000023849.9	bta-miR-2411-5p
Slc14a1	ENSMUST00000091813.6	bta-miR-134			Ptpn9	ENSMUST00000034832.6	bta-miR-197									Fabp1	ENSMUST00000067492.7	bta-miR-2284b			Gm15800	ENSMUST00000119892.3	bta-miR-2387			Olfml1	ENSMUST00000120990.1	bta-miR-2411-5p
Itgb1	ENSMUST00000090006.6	bta-miR-134			Nkx2-2	ENSMUST00000067075.6	bta-miR-197									Atp2c1	ENSMUST00000112558.3	bta-miR-2284b			Tmem216	ENSMUST00000025569.3	bta-miR-2387			Cdc25b	ENSMUST00000079857.8	bta-miR-2411-5p
Ntm	ENSMUST00000075069.5	bta-miR-134			Rab3c	ENSMUST00000167824.1	bta-miR-197									Nphp3	ENSMUST00000035167.9	bta-miR-2284b			M5C1000I18Rik	ENSMUST00000068526.6	bta-miR-2387			Ctxn1	ENSMUST00000053252.7	bta-miR-2411-5p
Kidins220	ENSMUST00000066652.5	bta-miR-134			Rhoq	ENSMUST00000024956.9	bta-miR-197									Fhit	ENSMUST00000161302.2	bta-miR-2284g			0610010K14Rik	ENSMUST00000108575.3	bta-miR-2387			Tmem253	ENSMUST00000100638.2	bta-miR-2411-5p
Rab5b	ENSMUST00000000727.2	bta-miR-134			Ctr9	ENSMUST00000005749.5	bta-miR-197									Rnmt	ENSMUST00000009679.5	bta-miR-2284b			Aif1l	ENSMUST00000001920.7	bta-miR-2387			2210010C04Rik	ENSMUST00000031931.5	bta-miR-2411-5p
Mbnl1	ENSMUST00000099087.2	bta-miR-134			Caps2	ENSMUST00000132994.1	bta-miR-197									Nr2f2	ENSMUST00000032768.8	bta-miR-2284g			Cldn9	ENSMUST00000085989.6	bta-miR-2387			Cpa4	ENSMUST00000049251.5	bta-miR-2411-5p
Tmcc2	ENSMUST00000045473.10	bta-miR-134			Aldh8a1	ENSMUST00000042699.8	bta-miR-197									Fyttd1	ENSMUST00000171325.2	bta-miR-2284b			Osbpl7	ENSMUST00000090020.6	bta-miR-2387			Commd4	ENSMUST00000065358.7	bta-miR-2411-5p
					Epgn	ENSMUST00000041516.8	bta-miR-197									Wdr78	ENSMUST00000036451.9	bta-miR-2284b			Hars2	ENSMUST00000152954.2	bta-miR-2387			Caps2	ENSMUST00000132994.1	bta-miR-2411-5p
					Arl6ip1	ENSMUST00000032888.7	bta-miR-197														4933426M11Rik	ENSMUST00000068519.5	bta-miR-2387			Slc25a23	ENSMUST00000040280.8	bta-miR-2411-5p
					Scn2b	ENSMUST00000170998.2	bta-miR-197														Cav1	ENSMUST00000115453.1	bta-miR-2387			Zfp92	ENSMUST00000033740.6	bta-miR-2411-5p
					Tspan12	ENSMUST00000120965.2	bta-miR-197														Mal	ENSMUST00000028854.9	bta-miR-2387			Akap10	ENSMUST00000102650.4	bta-miR-2411-5p
					Ginm1	ENSMUST00000039763.8	bta-miR-197														Klk4	ENSMUST00000007161.6	bta-miR-2387			Foxk2	ENSMUST00000106113.1	bta-miR-2411-5p
					Unc50	ENSMUST00000027285.7	bta-miR-197														Tmem253	ENSMUST00000100638.2	bta-miR-2387			Gng4	ENSMUST00000021734.7	bta-miR-2411-5p
					Hnrnpd	ENSMUST00000172361.2	bta-miR-197														Fbxo27	ENSMUST00000039998.5	bta-miR-2387			Slc25a35	ENSMUST00000018884.5	bta-miR-2411-5p
					Zfp286	ENSMUST00000108705.2	bta-miR-197														Ahcy	ENSMUST00000054607.10	bta-miR-2387			Kctd8	ENSMUST00000054095.4	bta-miR-2411-5p
					Brs3	ENSMUST00000033464.3	bta-miR-197														Pirt	ENSMUST00000123434.2	bta-miR-2387			5730596B20Rik	ENSMUST00000070587.3	bta-miR-2411-5p
					Smap1	ENSMUST00000027339.8	bta-miR-197														Mlip	ENSMUST00000185144.2	bta-miR-2387			Gm10735	ENSMUST00000099162.2	bta-miR-2411-5p
					Cdk8	ENSMUST00000031640.9	bta-miR-197														Slitrk1	ENSMUST00000100322.2	bta-miR-2387			Arl6ip1	ENSMUST00000032888.7	bta-miR-2411-5p
					Dynll2	ENSMUST00000020775.3	bta-miR-197														Glo1	ENSMUST00000024823.7	bta-miR-2387			Tmem263	ENSMUST00000095383.4	bta-miR-2411-5p
					Dtnbp1	ENSMUST00000072329.8	bta-miR-197														Cox17	ENSMUST00000120495.1	bta-miR-2387			Adra2a	ENSMUST00000036700.5	bta-miR-2411-5p
					Cln5	ENSMUST00000022721.6	bta-miR-197														P2ry4	ENSMUST00000053373.1	bta-miR-2387			Arfip2	ENSMUST00000131446.2	bta-miR-2411-5p
					Cecr2	ENSMUST00000112686.2	bta-miR-197														Sema5b	ENSMUST00000120756.2	bta-miR-2387			Bcl2l2	ENSMUST00000133397.2	bta-miR-2411-5p
					8430419L09Rik	ENSMUST00000111915.2	bta-miR-197														Prr15	ENSMUST00000059138.4	bta-miR-2387			1700028J19Rik	ENSMUST00000037220.4	bta-miR-2411-5p
					Adh6-ps1	ENSMUST00000171054.1	bta-miR-197														Ska2	ENSMUST00000020794.5	bta-miR-2387			Gm10109	ENSMUST00000072123.4	bta-miR-2411-5p
					Esyt3	ENSMUST00000042158.7	bta-miR-197														Tom1l1	ENSMUST00000020849.3	bta-miR-2387			2310061N02Rik	ENSMUST00000050882.3	bta-miR-2411-5p
					Ss18	ENSMUST00000040964.7	bta-miR-197														Abhd12	ENSMUST00000056149.9	bta-miR-2387			P2ry4	ENSMUST00000053373.1	bta-miR-2411-5p
					Hmga1-rs1	ENSMUST00000105046.3	bta-miR-197														Xrcc6	ENSMUST00000100399.5	bta-miR-2387			Foxd4	ENSMUST00000058600.2	bta-miR-2411-5p
					Zfp276	ENSMUST00000001092.9	bta-miR-197														Rph3al	ENSMUST00000121287.2	bta-miR-2387			Klb	ENSMUST00000031096.7	bta-miR-2411-5p
					Gng8	ENSMUST00000078182.4	bta-miR-197														Fam89b	ENSMUST00000116558.2	bta-miR-2387			Adam10	ENSMUST00000067880.7	bta-miR-2411-5p
					Eps8	ENSMUST00000058210.7	bta-miR-197														Pigc	ENSMUST00000111594.2	bta-miR-2387			Trpm8	ENSMUST00000040210.8	bta-miR-2411-5p
					Slc16a3	ENSMUST00000168579.2	bta-miR-197														mt-Nd4l	ENSMUST00000084013.1	bta-miR-2387			Ddr2	ENSMUST00000170800.2	bta-miR-2411-5p
					Mc1r	ENSMUST00000098324.2	bta-miR-197														9930022D16Rik	ENSMUST00000055404.7	bta-miR-2387			Paqr8	ENSMUST00000189400.1	bta-miR-2411-5p
					Psen1	ENSMUST00000101225.1	bta-miR-197														Mc4r	ENSMUST00000057942.2	bta-miR-2387			Tpm4	ENSMUST00000003575.9	bta-miR-2411-5p
					Cd274	ENSMUST00000016640.7	bta-miR-197														Bzw1	ENSMUST00000050552.9	bta-miR-2387			Il1rn	ENSMUST00000114487.3	bta-miR-2411-5p
					Trem1	ENSMUST00000048782.6	bta-miR-197														Ankrd23	ENSMUST00000054665.4	bta-miR-2387			Atp1b2	ENSMUST00000047889.7	bta-miR-2411-5p
					9330159N05Rik	ENSMUST00000180541.1	bta-miR-197														Dip2c	ENSMUST00000174552.2	bta-miR-2387			Sec14l1	ENSMUST00000090433.5	bta-miR-2411-5p
					Hspa12a	ENSMUST00000066285.4	bta-miR-197														Elmo2	ENSMUST00000103091.3	bta-miR-2387			Opcml	ENSMUST00000115243.3	bta-miR-2411-5p
					Dok2	ENSMUST00000022698.7	bta-miR-197														Wdr82	ENSMUST00000020490.6	bta-miR-2387			Dr1	ENSMUST00000031190.4	bta-miR-2411-5p
					Cpox	ENSMUST00000060077.5	bta-miR-197														Cd300lb	ENSMUST00000106581.2	bta-miR-2387			B3gnt1	ENSMUST00000053705.6	bta-miR-2411-5p
					Tmem128	ENSMUST00000087511.4	bta-miR-197														Npr1	ENSMUST00000029540.7	bta-miR-2387			Mrps28	ENSMUST00000042148.5	bta-miR-2411-5p
																					Mfap5	ENSMUST00000121656.1	bta-miR-2387			Calr	ENSMUST00000003912.6	bta-miR-2411-5p
																					Ube2d3	ENSMUST00000166033.1	bta-miR-2387			Vmac	ENSMUST00000164907.1	bta-miR-2411-5p
																					Jun	ENSMUST00000107094.1	bta-miR-2387			Anpep	ENSMUST00000107392.2	bta-miR-2411-5p
																					1700101E01Rik	ENSMUST00000157048.3	bta-miR-2387			Stac2	ENSMUST00000017544.3	bta-miR-2411-5p
																					Cdk5r2	ENSMUST00000160379.3	bta-miR-2387			Syn1	ENSMUST00000115345.2	bta-miR-2411-5p
																					Ripk2	ENSMUST00000037035.6	bta-miR-2387			Trim44	ENSMUST00000102573.2	bta-miR-2411-5p
																					Hpca	ENSMUST00000095807.4	bta-miR-2387			1700092M07Rik	ENSMUST00000163172.1	bta-miR-2411-5p
																					Cfl2	ENSMUST00000078124.7	bta-miR-2387			Runx1	ENSMUST00000023673.8	bta-miR-2411-5p
																					Npffr1	ENSMUST00000020287.6	bta-miR-2387			Sdpr	ENSMUST00000051572.7	bta-miR-2411-5p
																					Stard5	ENSMUST00000075418.8	bta-miR-2387			Kif22	ENSMUST00000032915.6	bta-miR-2411-5p
																					Sv2c	ENSMUST00000161263.2	bta-miR-2387			Ube2l3	ENSMUST00000115699.2	bta-miR-2411-5p
																					Gm26657	ENSMUST00000181745.1	bta-miR-2387			Med1	ENSMUST00000107545.3	bta-miR-2411-5p
																					Map3k9	ENSMUST00000035987.7	bta-miR-2387			Rasl12	ENSMUST00000085453.4	bta-miR-2411-5p
																					Sep15	ENSMUST00000106211.1	bta-miR-2387			Dedd2	ENSMUST00000058702.5	bta-miR-2411-5p
																					Marcksl1	ENSMUST00000062356.6	bta-miR-2387			Golga7	ENSMUST00000121783.2	bta-miR-2411-5p
																					Nucb1	ENSMUST00000033096.8	bta-miR-2387			Arpp21	ENSMUST00000111872.3	bta-miR-2411-5p
																					Bloc1s5	ENSMUST00000035899.6	bta-miR-2387			Kansl1l	ENSMUST00000068168.4	bta-miR-2411-5p
																					Fcer2a	ENSMUST00000005678.4	bta-miR-2387			Clgn	ENSMUST00000002259.7	bta-miR-2411-5p
																					Ppp2r2a	ENSMUST00000089230.5	bta-miR-2387
																					Gsdma2	ENSMUST00000093938.4	bta-miR-2387
																					Bmf	ENSMUST00000090219.7	bta-miR-2387
																					Slc16a12	ENSMUST00000009522.3	bta-miR-2387
																					E130309D02Rik	ENSMUST00000046418.2	bta-miR-2387
																					Flt3	ENSMUST00000176456.2	bta-miR-2387
																					Foxred2	ENSMUST00000016696.7	bta-miR-2387
																					Tor3a	ENSMUST00000079625.5	bta-miR-2387
																					Sp6	ENSMUST00000047997.7	bta-miR-2387
																					Pskh1	ENSMUST00000049699.8	bta-miR-2387
																					Tmem109	ENSMUST00000038128.9	bta-miR-2387
																					Sycn	ENSMUST00000119180.2	bta-miR-2387
																					Vamp3	ENSMUST00000030797.3	bta-miR-2387
																					Asf1b	ENSMUST00000005607.8	bta-miR-2387
																					Nav2	ENSMUST00000184945.2	bta-miR-2387
																					Rassf3	ENSMUST00000026902.7	bta-miR-2387
																					Fndc5	ENSMUST00000102600.3	bta-miR-2387
																					Snai1	ENSMUST00000052631.7	bta-miR-2387
																					Rap2c	ENSMUST00000053593.7	bta-miR-2387
																					Epha8	ENSMUST00000030420.8	bta-miR-2387
																					A4galt	ENSMUST00000049530.7	bta-miR-2387
																					Cdca7	ENSMUST00000102691.5	bta-miR-2387
																					Efnb1	ENSMUST00000052839.6	bta-miR-2387
																					Shb	ENSMUST00000061986.6	bta-miR-2387
																					Trpd52l3	ENSMUST00000025727.4	bta-miR-2387
																					Sf3b5	ENSMUST00000105139.4	bta-miR-2387
																					Nsun7	ENSMUST00000065530.7	bta-miR-2387
																					Fgf15	ENSMUST00000033389.5	bta-miR-2387
																					E130309D14Rik	ENSMUST00000100866.2	bta-miR-2387
																					Dcx	ENSMUST00000033642.4	bta-miR-2387
																					Ccdc157	ENSMUST00000093381.5	bta-miR-2387
																					Slc34a2	ENSMUST00000094787.5	bta-miR-2387
																					Ppp1r14d	ENSMUST00000076084.5	bta-miR-2387
																					Tmem218	ENSMUST00000034632.8	bta-miR-2387
																					Psmd11	ENSMUST00000017572.8	bta-miR-2387
																					Mif4gd	ENSMUST00000106507.3	bta-miR-2387
																					Efr3a	ENSMUST00000015146.10	bta-miR-2387
																					Adra2b	ENSMUST00000104934.1	bta-miR-2387
																					Chst2	ENSMUST00000036267.7	bta-miR-2387
																					Trim15	ENSMUST00000025329.7	bta-miR-2387
																					Gpr56	ENSMUST00000179619.2	bta-miR-2387
																					Zic2	ENSMUST00000075888.5	bta-miR-2387
																					Sarm1	ENSMUST00000108287.4	bta-miR-2387
																					Dnajb1	ENSMUST00000005620.8	bta-miR-2387
																					Ago1	ENSMUST00000097888.4	bta-miR-2387
																					Antxr2	ENSMUST00000031281.9	bta-miR-2387
																					Hrasls5	ENSMUST00000025929.5	bta-miR-2387
																					Ccdc69	ENSMUST00000055040.7	bta-miR-2387
																					Hand1	ENSMUST00000160392.3	bta-miR-2387
																					Hpgd	ENSMUST00000034026.8	bta-miR-2387
																					Larp1b	ENSMUST00000065411.7	bta-miR-2387
																					Plekhm2	ENSMUST00000084203.5	bta-miR-2387
																					Pcp4l1	ENSMUST00000111332.1	bta-miR-2387
																					Anks6	ENSMUST00000084616.2	bta-miR-2387
																					Reep4	ENSMUST00000047218.3	bta-miR-2387
																					Tagap	ENSMUST00000036370.7	bta-miR-2387
																					Setd7	ENSMUST00000037141.7	bta-miR-2387
																					Rqcd1	ENSMUST00000087215.6	bta-miR-2387
																					Zfp606	ENSMUST00000098822.4	bta-miR-2387
																					Ppp2r2d	ENSMUST00000041097.7	bta-miR-2387
																					Mtif3	ENSMUST00000066675.4	bta-miR-2387
																					Vat1	ENSMUST00000040430.7	bta-miR-2387
																					Ttbk2	ENSMUST00000057135.8	bta-miR-2387
																					Efnb2	ENSMUST00000001319.8	bta-miR-2387
																					Clec4f	ENSMUST00000014686.2	bta-miR-2387
																					Slc25a41	ENSMUST00000058661.8	bta-miR-2387
																					Als2	ENSMUST00000027178.7	bta-miR-2387
																					Pigb	ENSMUST00000093819.1	bta-miR-2387
																					9130011E15Rik	ENSMUST00000045396.7	bta-miR-2387
																					Bmp10	ENSMUST00000032125.5	bta-miR-2387
																					Med24	ENSMUST00000017354.7	bta-miR-2387
																					Pla2g2f	ENSMUST00000030526.6	bta-miR-2387
																					Tmem55b	ENSMUST00000160835.2	bta-miR-2387
																					Vhl	ENSMUST00000035673.7	bta-miR-2387
																					Prx	ENSMUST00000108355.1	bta-miR-2387
																					Def8	ENSMUST00000065534.4	bta-miR-2387
																					Tnfrsf12a	ENSMUST00000167059.2	bta-miR-2387
																					6030458C11Rik	ENSMUST00000057256.3	bta-miR-2387
																					Rraga	ENSMUST00000091064.7	bta-miR-2387
																					Gcnt4	ENSMUST00000171324.1	bta-miR-2387

## Sheet: Targets for miRNAS mirWALK
miRNA	refseqid	genesymbol
bta-miR-10175-5p	NM_174695	DCPS
bta-miR-10175-5p	NM_001008668	ST6GAL2
bta-miR-10175-5p	NM_001014966	KLHDC3
bta-miR-10175-5p	NM_001015574	SFXN1
bta-miR-10175-5p	NM_001034362	BET1L
bta-miR-10175-5p	NM_001035285	SERINC2
bta-miR-10175-5p	NM_001037603	PDZD11
bta-miR-10175-5p	NM_001075256	KLK7
bta-miR-10175-5p	NM_001076036	SSX2IP
bta-miR-10175-5p	NM_001076041	ASCC1
bta-miR-10175-5p	NM_001097566	GARS1
bta-miR-10175-5p	NM_001101242	SLC35F5
bta-miR-10175-5p	NM_001102480	TMEM43
bta-miR-10175-5p	NM_001105415	CRY1
bta-miR-10175-5p	NM_001109790	FAM168B
bta-miR-10175-5p	NM_001166613	OGFOD1
bta-miR-10175-5p	NM_001191363	CKAP5
bta-miR-10175-5p	NM_001192334	CRK
bta-miR-10175-5p	NM_001192513	YTHDF3
bta-miR-10175-5p	NM_001193101	GIT2
bta-miR-10175-5p	NM_001193113	NCAPD3
bta-miR-10175-5p	NM_001205838	DHTKD1
bta-miR-10175-5p	NM_001206750	ATAD2B
bta-miR-10175-5p	NM_174118	MYOC
bta-miR-10175-5p	NM_174220	YARS1
bta-miR-10175-5p	XM_002686828	PPP1R17
bta-miR-10175-5p	XM_002689680	GBA2
bta-miR-10175-5p	XM_002694460	TMEM132D
bta-miR-10175-5p	XM_002695097	DMWD
bta-miR-10175-5p	XM_002696210	KCTD2
bta-miR-10175-5p	XM_002696924	MYRIP
bta-miR-10175-5p	XM_002700120	TSPYL2
bta-miR-10175-5p	XM_005201502	CCDC50
bta-miR-10175-5p	XM_005201690	PHC3
bta-miR-10175-5p	XM_005202196	FAM168B
bta-miR-10175-5p	XM_005207223	CRACR2A
bta-miR-10175-5p	XM_005208765	EVI5L
bta-miR-10175-5p	XM_005208766	EVI5L
bta-miR-10175-5p	XM_005208767	EVI5L
bta-miR-10175-5p	XM_005212803	C11H2orf68
bta-miR-10175-5p	XM_005213131	STRBP
bta-miR-10175-5p	XM_005213275	NTNG2
bta-miR-10175-5p	XM_005214824	STK35
bta-miR-10175-5p	XM_005218501	KATNB1
bta-miR-10175-5p	XM_005219442	DMWD
bta-miR-10175-5p	XM_005220145	SSH2
bta-miR-10175-5p	XM_005221363	CACNG5
bta-miR-10175-5p	XM_005221395	KCNIP1
bta-miR-10175-5p	XM_005221765	ST8SIA2
bta-miR-10175-5p	XM_005222242	SLC24A4
bta-miR-10175-5p	XM_005223069	CCR9
bta-miR-10175-5p	XM_005227227	SPDYC
bta-miR-10175-5p	XM_010802074	RIF1
bta-miR-10175-5p	XM_010802075	RIF1
bta-miR-10175-5p	XM_010802077	RIF1
bta-miR-10175-5p	XM_010805626	CRACR2A
bta-miR-10175-5p	XM_015458625	TRPV3
bta-miR-10175-5p	XM_015459846	RUNX2
bta-miR-10175-5p	XM_015473957	DHTKD1
bta-miR-10175-5p	XM_015475158	ZBTB37
bta-miR-10175-5p	XM_015475366	ZNF827
bta-miR-10175-5p	XM_024975719	SESN3
bta-miR-10175-5p	XM_024980695	RIF1
bta-miR-10175-5p	XM_024984091	RUNX2
bta-miR-10175-5p	XM_024985149	LOC521224
bta-miR-10175-5p	XM_024987456	KDM2A
bta-miR-10175-5p	XM_024987457	KDM2A
bta-miR-10175-5p	XM_024989196	LOC785244
bta-miR-10175-5p	XM_024989926	ARHGEF11
bta-miR-10175-5p	XM_024989979	BCL9
bta-miR-10175-5p	XM_024989986	BCL9
bta-miR-10175-5p	XM_024993428	SH3BP2
bta-miR-10175-5p	XM_024993430	SH3BP2
bta-miR-10175-5p	XM_024993431	SH3BP2
bta-miR-10175-5p	XM_024996204	GBA2
bta-miR-10175-5p	XM_024996275	PHF2
bta-miR-10175-5p	XM_025000110	DIS3
bta-miR-10175-5p	XM_025001134	SERINC2
bta-miR-10175-5p	XM_025001140	SERINC2
bta-miR-10175-5p	XM_025001266	RIMS4
bta-miR-10175-5p	XM_025001678	TRPS1
bta-miR-10175-5p	NM_001075676	SYPL2
bta-miR-10175-5p	XM_005216383	LDLRAD3
bta-miR-10175-5p	NM_001001136	HDGFL1
bta-miR-10175-5p	NM_001038029	TBC1D20
bta-miR-10175-5p	NM_001075644	ZNF180
bta-miR-10175-5p	NM_001081519	DDIT4L
bta-miR-10175-5p	NM_001083733	TECTB
bta-miR-10175-5p	NM_001102485	ARHGAP29
bta-miR-10175-5p	NM_001191186	HOXB9
bta-miR-10175-5p	NM_001205931	TTPAL
bta-miR-10175-5p	NM_001206108	LACC1
bta-miR-10175-5p	NM_001281920	FIGLA
bta-miR-10175-5p	NM_175792	RAC2
bta-miR-10175-5p	XM_002687677	LOC616957
bta-miR-10175-5p	XM_002698037	XYLT1
bta-miR-10175-5p	XM_002698914	FUT11
bta-miR-10175-5p	XM_005204266	ARHGAP29
bta-miR-10175-5p	XM_005220017	SYNRG
bta-miR-10175-5p	XM_024978189	ZNF180
bta-miR-10175-5p	XM_024985219	ZNF853
bta-miR-10175-5p	XM_024985220	ZNF853
bta-miR-10175-5p	XM_024985771	ARHGAP29
bta-miR-10175-5p	XM_024992548	TMPRSS6
bta-miR-10175-5p	XM_024997605	NOX5
bta-miR-10175-5p	NM_001281908	HRASLS5
bta-miR-10175-5p	XM_002685609	KIAA1522
bta-miR-10175-5p	XM_005203051	KIAA1522
bta-miR-10175-5p	NM_177957	ECE2
bta-miR-10175-5p	NM_177958	ECE2
bta-miR-10175-5p	XM_002691175	CREG2
bta-miR-10175-5p	XM_015474793	TPBGL
bta-miR-10175-5p	XM_024981840	TECPR2
bta-miR-10175-5p	NM_001046037	KRT222
bta-miR-10175-5p	NM_001083410	SNAPIN
bta-miR-10175-5p	NM_001101996	NDRG3
bta-miR-10175-5p	NM_001114520	CAMK2N1
bta-miR-10175-5p	NM_175776	TSPO
bta-miR-10175-5p	XM_010811617	MC3R
bta-miR-10175-5p	XM_024974986	NEU3
bta-miR-10175-5p	XM_024994729	MAML1
bta-miR-10175-5p	XM_024995181	SMIM32
bta-miR-10175-5p	XM_025000555	NDRG3
bta-miR-10175-5p	XM_025000558	NDRG3
bta-miR-10175-5p	NM_001040546	MED27
bta-miR-10175-5p	XM_005213807	TNFRSF19
bta-miR-10175-5p	XM_005213808	TNFRSF19
bta-miR-10175-5p	XM_024985129	POLR3E
bta-miR-10175-5p	XM_024985130	POLR3E
bta-miR-10175-5p	NM_001014845	NPY
bta-miR-10175-5p	NM_001102304	STPG1
bta-miR-10175-5p	NM_174038	DMP1
bta-miR-10175-5p	XM_005212015	MAP3K9
bta-miR-10175-5p	XM_010804315	NPY
bta-miR-10175-5p	XM_010804316	NPY
bta-miR-10175-5p	XM_024978033	STPG1
bta-miR-10175-5p	XM_024986981	OPCML
bta-miR-10175-5p	XM_024997853	BAHD1
bta-miR-10175-5p	NM_001001148	GKN1
bta-miR-10175-5p	NM_001001151	ST6GALNAC6
bta-miR-10175-5p	NM_001001443	ESR1
bta-miR-10175-5p	NM_001002883	ST3GAL6
bta-miR-10175-5p	NM_001012676	BOLA-DQB
bta-miR-10175-5p	NM_001012999	MET
bta-miR-10175-5p	NM_001013401	LTA
bta-miR-10175-5p	NM_001014391	CLDN4
bta-miR-10175-5p	NM_001014865	DRG2
bta-miR-10175-5p	NM_001014870	TMEM106A
bta-miR-10175-5p	NM_001014881	SUMF2
bta-miR-10175-5p	NM_001014922	METTL21E
bta-miR-10175-5p	NM_001014940	TMEM35A
bta-miR-10175-5p	NM_001014957	PYCR1
bta-miR-10175-5p	NM_001015513	URGCP
bta-miR-10175-5p	NM_001015534	GALNT6
bta-miR-10175-5p	NM_001015536	TXNDC12
bta-miR-10175-5p	NM_001015541	FIBIN
bta-miR-10175-5p	NM_001015584	WDR77
bta-miR-10175-5p	NM_001015612	IFT22
bta-miR-10175-5p	NM_001015618	GABRP
bta-miR-10175-5p	NM_001015651	GSTA4
bta-miR-10175-5p	NM_001015660	FAM76A
bta-miR-10175-5p	NM_001015676	MYOZ2
bta-miR-10175-5p	NM_001017428	GNPTG
bta-miR-10175-5p	NM_001017939	ZFYVE27
bta-miR-10175-5p	NM_001017939	ZFYVE27
bta-miR-10175-5p	NM_001024475	PISD
bta-miR-10175-5p	NM_001024484	DCTN5
bta-miR-10175-5p	NM_001024486	SLC37A2
bta-miR-10175-5p	NM_001024486	SLC37A2
bta-miR-10175-5p	NM_001024491	ZNF410
bta-miR-10175-5p	NM_001024530	SIDT2
bta-miR-10175-5p	NM_001025317	RPS8
bta-miR-10175-5p	NM_001025324	PLA2G2A
bta-miR-10175-5p	NM_001030300	PRLHR
bta-miR-10175-5p	NM_001031768	TMEM229B
bta-miR-10175-5p	NM_001031768	TMEM229B
bta-miR-10175-5p	NM_001033612	RAB34
bta-miR-10175-5p	NM_001034033	CD3D
bta-miR-10175-5p	NM_001034206	SOAT1
bta-miR-10175-5p	NM_001034209	SPSB1
bta-miR-10175-5p	NM_001034225	OS9
bta-miR-10175-5p	NM_001034241	UTP14A
bta-miR-10175-5p	NM_001034252	FBXL21
bta-miR-10175-5p	NM_001034260	CES2
bta-miR-10175-5p	NM_001034292	EFNA1
bta-miR-10175-5p	NM_001034362	BET1L
bta-miR-10175-5p	NM_001034368	ABHD4
bta-miR-10175-5p	NM_001034373	CYP4V2
bta-miR-10175-5p	NM_001034374	MAPRE2
bta-miR-10175-5p	NM_001034374	MAPRE2
bta-miR-10175-5p	NM_001034401	ACADS
bta-miR-10175-5p	NM_001034470	ISCA1
bta-miR-10175-5p	NM_001034498	TIMM22
bta-miR-10175-5p	NM_001034515	GPRC5A
bta-miR-10175-5p	NM_001034528	TMEM86B
bta-miR-10175-5p	NM_001034540	PEX19
bta-miR-10175-5p	NM_001034540	PEX19
bta-miR-10175-5p	NM_001034554	PRR3
bta-miR-10175-5p	NM_001034555	S100B
bta-miR-10175-5p	NM_001034576	MRPL24
bta-miR-10175-5p	NM_001034587	AAR2
bta-miR-10175-5p	NM_001034614	BNIP3L
bta-miR-10175-5p	NM_001034637	SLC35A1
bta-miR-10175-5p	NM_001034638	RBBP7
bta-miR-10175-5p	NM_001034664	PDZD3
bta-miR-10175-5p	NM_001034667	CERS2
bta-miR-10175-5p	NM_001034679	RCAN1
bta-miR-10175-5p	NM_001034686	GDE1
bta-miR-10175-5p	NM_001034689	GPR18
bta-miR-10175-5p	NM_001034697	TUBB4A
bta-miR-10175-5p	NM_001034704	DDAH2
bta-miR-10175-5p	NM_001034706	ATG9A
bta-miR-10175-5p	NM_001034707	RGS5
bta-miR-10175-5p	NM_001034713	ARPC2
bta-miR-10175-5p	NM_001034721	KIAA1143
bta-miR-10175-5p	NM_001034767	NICN1
bta-miR-10175-5p	NM_001034774	TPPP3
bta-miR-10175-5p	NM_001034780	ADAT2
bta-miR-10175-5p	NM_001034782	CENPL
bta-miR-10175-5p	NM_001034789	TCTA
bta-miR-10175-5p	NM_001034793	TMEM18
bta-miR-10175-5p	NM_001035029	MRPL9
bta-miR-10175-5p	NM_001035040	RAB19
bta-miR-10175-5p	NM_001035045	FSCN1
bta-miR-10175-5p	NM_001035057	HCLS1
bta-miR-10175-5p	NM_001035097	TSR2
bta-miR-10175-5p	NM_001035100	MRPL45
bta-miR-10175-5p	NM_001035100	MRPL45
bta-miR-10175-5p	NM_001035285	SERINC2
bta-miR-10175-5p	NM_001035304	NDRG2
bta-miR-10175-5p	NM_001035330	GPA33
bta-miR-10175-5p	NM_001035352	PRUNE1
bta-miR-10175-5p	NM_001035358	MKNK1
bta-miR-10175-5p	NM_001035365	DOLK
bta-miR-10175-5p	NM_001035388	TMEM86A
bta-miR-10175-5p	NM_001035393	ATP1B3
bta-miR-10175-5p	NM_001035394	LASP1
bta-miR-10175-5p	NM_001035402	BPGM
bta-miR-10175-5p	NM_001035428	CCDC47
bta-miR-10175-5p	NM_001035429	TPST2
bta-miR-10175-5p	NM_001035430	SEPTIN6
bta-miR-10175-5p	NM_001035432	CNOT4
bta-miR-10175-5p	NM_001035436	LSM4
bta-miR-10175-5p	NM_001035436	LSM4
bta-miR-10175-5p	NM_001035437	TMEM14C
bta-miR-10175-5p	NM_001035447	ARPC5
bta-miR-10175-5p	NM_001035466	FLOT2
bta-miR-10175-5p	NM_001035468	ADI1
bta-miR-10175-5p	NM_001035504	VPS28
bta-miR-10175-5p	NM_001037452	FCF1
bta-miR-10175-5p	NM_001037457	ACLY
bta-miR-10175-5p	NM_001037472	RPS6KL1
bta-miR-10175-5p	NM_001037594	CDK4
bta-miR-10175-5p	NM_001037596	NRM
bta-miR-10175-5p	NM_001037604	GLRX
bta-miR-10175-5p	NM_001037816	TYMS
bta-miR-10175-5p	NM_001038029	TBC1D20
bta-miR-10175-5p	NM_001038053	EIF2AK1
bta-miR-10175-5p	NM_001038137	MOSPD1
bta-miR-10175-5p	NM_001038142	DNAI1
bta-miR-10175-5p	NM_001038148	POLR3F
bta-miR-10175-5p	NM_001038202	DCTPP1
bta-miR-10175-5p	NM_001038208	JHY
bta-miR-10175-5p	NM_001038212	PMF1
bta-miR-10175-5p	NM_001038220	CORO2A
bta-miR-10175-5p	NM_001038533	F2RL2
bta-miR-10175-5p	NM_001038536	ECHDC2
bta-miR-10175-5p	NM_001038542	METTL17
bta-miR-10175-5p	NM_001038571	GPR61
bta-miR-10175-5p	NM_001038620	LHX3
bta-miR-10175-5p	NM_001038686	CENPM
bta-miR-10175-5p	NM_001040542	IP6K3
bta-miR-10175-5p	NM_001040550	MORN3
bta-miR-10175-5p	NM_001040568	GLYR1
bta-miR-10175-5p	NM_001040568	GLYR1
bta-miR-10175-5p	NM_001040601	RSU1
bta-miR-10175-5p	NM_001040602	RHOF
bta-miR-10175-5p	NM_001045885	TAPBP
bta-miR-10175-5p	NM_001045887	SLC25A19
bta-miR-10175-5p	NM_001045898	NPY1R
bta-miR-10175-5p	NM_001045903	DPT
bta-miR-10175-5p	NM_001045905	NUDT13
bta-miR-10175-5p	NM_001045919	KDSR
bta-miR-10175-5p	NM_001045926	MRPL53
bta-miR-10175-5p	NM_001045930	VSIG1
bta-miR-10175-5p	NM_001045935	CTDSP2
bta-miR-10175-5p	NM_001045936	PHETA2
bta-miR-10175-5p	NM_001045936	PHETA2
bta-miR-10175-5p	NM_001046027	TBXAS1
bta-miR-10175-5p	NM_001046034	PTCD3
bta-miR-10175-5p	NM_001046053	PLSCR3
bta-miR-10175-5p	NM_001046060	GIMAP4
bta-miR-10175-5p	NM_001046082	RHOT1
bta-miR-10175-5p	NM_001046084	GAK
bta-miR-10175-5p	NM_001046106	HIBADH
bta-miR-10175-5p	NM_001046127	GPATCH11
bta-miR-10175-5p	NM_001046134	ATG101
bta-miR-10175-5p	NM_001046166	PWP1
bta-miR-10175-5p	NM_001046170	PLBD2
bta-miR-10175-5p	NM_001046172	UCHL1
bta-miR-10175-5p	NM_001046181	ALDH18A1
bta-miR-10175-5p	NM_001046181	ALDH18A1
bta-miR-10175-5p	NM_001046182	SOCS5
bta-miR-10175-5p	NM_001046202	TMEM101
bta-miR-10175-5p	NM_001046202	TMEM101
bta-miR-10175-5p	NM_001046205	C13H20orf27
bta-miR-10175-5p	NM_001046217	ISG20L2
bta-miR-10175-5p	NM_001046226	FEM1A
bta-miR-10175-5p	NM_001046255	STK16
bta-miR-10175-5p	NM_001046346	WDR1
bta-miR-10175-5p	NM_001046350	PKNOX1
bta-miR-10175-5p	NM_001046374	RBM5
bta-miR-10175-5p	NM_001046383	CDR2
bta-miR-10175-5p	NM_001046383	CDR2
bta-miR-10175-5p	NM_001046437	LOC538702
bta-miR-10175-5p	NM_001046456	TICAM2
bta-miR-10175-5p	NM_001046465	WDR92
bta-miR-10175-5p	NM_001046473	PNMA2
bta-miR-10175-5p	NM_001046477	MSN
bta-miR-10175-5p	NM_001046478	RHBDD2
bta-miR-10175-5p	NM_001046487	NCOA5
bta-miR-10175-5p	NM_001046494	DNM1L
bta-miR-10175-5p	NM_001046534	TMUB2
bta-miR-10175-5p	NM_001046539	BNIP1
bta-miR-10175-5p	NM_001046561	EXOSC2
bta-miR-10175-5p	NM_001046576	ERLIN2
bta-miR-10175-5p	NM_001046577	LIN7B
bta-miR-10175-5p	NM_001046580	TMEM206
bta-miR-10175-5p	NM_001046600	RGS4
bta-miR-10175-5p	NM_001046620	MAVS
bta-miR-10175-5p	NM_001075132	HMGCL
bta-miR-10175-5p	NM_001075142	IL4R
bta-miR-10175-5p	NM_001075163	TMEM50A
bta-miR-10175-5p	NM_001075218	S100A16
bta-miR-10175-5p	NM_001075230	BTBD10
bta-miR-10175-5p	NM_001075230	BTBD10
bta-miR-10175-5p	NM_001075234	MYL9
bta-miR-10175-5p	NM_001075252	MYADM
bta-miR-10175-5p	NM_001075257	SELENOI
bta-miR-10175-5p	NM_001075304	MFSD10
bta-miR-10175-5p	NM_001075308	DUSP14
bta-miR-10175-5p	NM_001075330	SNX15
bta-miR-10175-5p	NM_001075331	ANKRD16
bta-miR-10175-5p	NM_001075348	KRT79
bta-miR-10175-5p	NM_001075403	CSF1R
bta-miR-10175-5p	NM_001075431	LIN7C
bta-miR-10175-5p	NM_001075436	HP1BP3
bta-miR-10175-5p	NM_001075444	STX5
bta-miR-10175-5p	NM_001075473	LOC510860
bta-miR-10175-5p	NM_001075512	TMEM199
bta-miR-10175-5p	NM_001075517	FAM89B
bta-miR-10175-5p	NM_001075533	ST6GALNAC2
bta-miR-10175-5p	NM_001075546	SLC43A2
bta-miR-10175-5p	NM_001075586	ANKRD40CL
bta-miR-10175-5p	NM_001075609	TMCO5B
bta-miR-10175-5p	NM_001075636	RBM23
bta-miR-10175-5p	NM_001075663	TBX19
bta-miR-10175-5p	NM_001075677	MST1
bta-miR-10175-5p	NM_001075693	PSMD5
bta-miR-10175-5p	NM_001075728	TMEM253
bta-miR-10175-5p	NM_001075740	NOL10
bta-miR-10175-5p	NM_001075781	CFAP410
bta-miR-10175-5p	NM_001075795	EIF4E2
bta-miR-10175-5p	NM_001075802	SH3BP5L
bta-miR-10175-5p	NM_001075825	MAP4K1
bta-miR-10175-5p	NM_001075830	MXRA8
bta-miR-10175-5p	NM_001075835	NKIRAS1
bta-miR-10175-5p	NM_001075875	ENOPH1
bta-miR-10175-5p	NM_001075890	KLK10
bta-miR-10175-5p	NM_001075890	KLK10
bta-miR-10175-5p	NM_001075890	KLK10
bta-miR-10175-5p	NM_001075896	PDGFRB
bta-miR-10175-5p	NM_001075898	SNTA1
bta-miR-10175-5p	NM_001075917	MAPRE3
bta-miR-10175-5p	NM_001075934	HMCES
bta-miR-10175-5p	NM_001075962	ZNF691
bta-miR-10175-5p	NM_001075997	NUDCD3
bta-miR-10175-5p	NM_001075997	NUDCD3
bta-miR-10175-5p	NM_001076000	DPYSL2
bta-miR-10175-5p	NM_001076038	STXBP6
bta-miR-10175-5p	NM_001076050	CYP2U1
bta-miR-10175-5p	NM_001076051	CYP2C18
bta-miR-10175-5p	NM_001076058	ACP2
bta-miR-10175-5p	NM_001076067	PSMD14
bta-miR-10175-5p	NM_001076088	CREBL2
bta-miR-10175-5p	NM_001076095	RAB39B
bta-miR-10175-5p	NM_001076098	LSM12
bta-miR-10175-5p	NM_001076114	PVALB
bta-miR-10175-5p	NM_001076147	SPRY2
bta-miR-10175-5p	NM_001076196	PIP4K2C
bta-miR-10175-5p	NM_001076196	PIP4K2C
bta-miR-10175-5p	NM_001076203	ZAR1
bta-miR-10175-5p	NM_001076223	SMAD1
bta-miR-10175-5p	NM_001076227	LANCL1
bta-miR-10175-5p	NM_001076239	GRWD1
bta-miR-10175-5p	NM_001076243	PHYHD1
bta-miR-10175-5p	NM_001076267	CYP2R1
bta-miR-10175-5p	NM_001076304	ARPIN
bta-miR-10175-5p	NM_001076317	RAB8B
bta-miR-10175-5p	NM_001076342	B3GNT9
bta-miR-10175-5p	NM_001076356	NIPSNAP1
bta-miR-10175-5p	NM_001076359	PIP4P1
bta-miR-10175-5p	NM_001076375	AFAP1L2
bta-miR-10175-5p	NM_001076384	TSPAN7
bta-miR-10175-5p	NM_001076414	TMBIM6
bta-miR-10175-5p	NM_001076415	PHYHIP
bta-miR-10175-5p	NM_001076417	ERGIC1
bta-miR-10175-5p	NM_001076467	TMCO5A
bta-miR-10175-5p	NM_001076488	LCMT1
bta-miR-10175-5p	NM_001076492	QDPR
bta-miR-10175-5p	NM_001076497	C22H3orf22
bta-miR-10175-5p	NM_001076506	KRT31
bta-miR-10175-5p	NM_001076522	HACD4
bta-miR-10175-5p	NM_001076523	HMGA1
bta-miR-10175-5p	NM_001076800	BMPR1A
bta-miR-10175-5p	NM_001076812	ATG13
bta-miR-10175-5p	NM_001076818	KAT7
bta-miR-10175-5p	NM_001076818	KAT7
bta-miR-10175-5p	NM_001076848	E2F6
bta-miR-10175-5p	NM_001076884	SLC13A4
bta-miR-10175-5p	NM_001076885	WFIKKN2
bta-miR-10175-5p	NM_001076888	RAP1GAP
bta-miR-10175-5p	NM_001076903	PGM1
bta-miR-10175-5p	NM_001076904	SNX11
bta-miR-10175-5p	NM_001076909	CUL2
bta-miR-10175-5p	NM_001076920	HNRNPU
bta-miR-10175-5p	NM_001076922	TPD52
bta-miR-10175-5p	NM_001076933	RASL12
bta-miR-10175-5p	NM_001076939	PUS7
bta-miR-10175-5p	NM_001076947	PRRT1
bta-miR-10175-5p	NM_001076955	FBLIM1
bta-miR-10175-5p	NM_001076973	C25H16orf58
bta-miR-10175-5p	NM_001077015	TTYH1
bta-miR-10175-5p	NM_001077045	SDHAF2
bta-miR-10175-5p	NM_001077062	SPINLW1
bta-miR-10175-5p	NM_001077062	SPINLW1
bta-miR-10175-5p	NM_001077097	B3GALT4
bta-miR-10175-5p	NM_001077103	KRTAP3-3
bta-miR-10175-5p	NM_001077486	BCL2L1
bta-miR-10175-5p	NM_001077486	BCL2L1
bta-miR-10175-5p	NM_001077841	IMPDH1
bta-miR-10175-5p	NM_001077868	STAP1
bta-miR-10175-5p	NM_001077875	KCNE5
bta-miR-10175-5p	NM_001077877	CASQ1
bta-miR-10175-5p	NM_001077894	LOC509810
bta-miR-10175-5p	NM_001077908	CYP4A11
bta-miR-10175-5p	NM_001077933	AK4
bta-miR-10175-5p	NM_001077933	AK4
bta-miR-10175-5p	NM_001077934	FTSJ1
bta-miR-10175-5p	NM_001077934	FTSJ1
bta-miR-10175-5p	NM_001077939	EBF2
bta-miR-10175-5p	NM_001077952	KRT80
bta-miR-10175-5p	NM_001077975	TOP3A
bta-miR-10175-5p	NM_001077980	PCGF5
bta-miR-10175-5p	NM_001077992	SLC7A14
bta-miR-10175-5p	NM_001078004	PELI1
bta-miR-10175-5p	NM_001078021	HEATR3
bta-miR-10175-5p	NM_001078027	SP1
bta-miR-10175-5p	NM_001078027	SP1
bta-miR-10175-5p	NM_001078039	MYOZ3
bta-miR-10175-5p	NM_001078046	CDS2
bta-miR-10175-5p	NM_001078066	ESAM
bta-miR-10175-5p	NM_001078067	ENC1
bta-miR-10175-5p	NM_001078071	FBXO21
bta-miR-10175-5p	NM_001078072	FAM131B
bta-miR-10175-5p	NM_001078081	MPIG6B
bta-miR-10175-5p	NM_001078087	CYBC1
bta-miR-10175-5p	NM_001078099	DPH2
bta-miR-10175-5p	NM_001078103	CPLX1
bta-miR-10175-5p	NM_001078105	CYYR1
bta-miR-10175-5p	NM_001078155	KIF3C
bta-miR-10175-5p	NM_001078161	ATXN7L3B
bta-miR-10175-5p	NM_001079628	TMEM217
bta-miR-10175-5p	NM_001079632	MMAB
bta-miR-10175-5p	NM_001079637	HSP90AB1
bta-miR-10175-5p	NM_001079640	TMOD1
bta-miR-10175-5p	NM_001079777	ENDOV
bta-miR-10175-5p	NM_001080233	THG1L
bta-miR-10175-5p	NM_001080234	ZCCHC3
bta-miR-10175-5p	NM_001080255	ATP9B
bta-miR-10175-5p	NM_001080277	TIMM13
bta-miR-10175-5p	NM_001080283	MEPCE
bta-miR-10175-5p	NM_001080283	MEPCE
bta-miR-10175-5p	NM_001080285	OGG1
bta-miR-10175-5p	NM_001080308	USP11
bta-miR-10175-5p	NM_001080343	ZMAT2
bta-miR-10175-5p	NM_001080358	TDGF1
bta-miR-10175-5p	NM_001080366	PJA1
bta-miR-10175-5p	NM_001080374	PSORS1C2
bta-miR-10175-5p	NM_001081512	SPRY4
bta-miR-10175-5p	NM_001081516	TLCD3A
bta-miR-10175-5p	NM_001081521	OVOL1
bta-miR-10175-5p	NM_001081538	ITM2C
bta-miR-10175-5p	NM_001081539	C11H2orf49
bta-miR-10175-5p	NM_001081578	SPDEF
bta-miR-10175-5p	NM_001081585	TMPRSS2
bta-miR-10175-5p	NM_001081588	DAAM1
bta-miR-10175-5p	NM_001081592	ARRDC2
bta-miR-10175-5p	NM_001081594	RASD2
bta-miR-10175-5p	NM_001081596	LAMB3
bta-miR-10175-5p	NM_001081597	MLPH
bta-miR-10175-5p	NM_001081605	MTMR3
bta-miR-10175-5p	NM_001081614	SF1
bta-miR-10175-5p	NM_001081618	NUDT4
bta-miR-10175-5p	NM_001081732	PLSCR4
bta-miR-10175-5p	NM_001082424	SLC38A2
bta-miR-10175-5p	NM_001082430	CMTR1
bta-miR-10175-5p	NM_001082431	STX6
bta-miR-10175-5p	NM_001082464	SYNGR3
bta-miR-10175-5p	NM_001082466	NUDT3
bta-miR-10175-5p	NM_001082601	UBR7
bta-miR-10175-5p	NM_001082612	ZNF830
bta-miR-10175-5p	NM_001082616	KRT82
bta-miR-10175-5p	NM_001083405	HSF2
bta-miR-10175-5p	NM_001083419	LYPD3
bta-miR-10175-5p	NM_001083438	UBA6
bta-miR-10175-5p	NM_001083440	RAB33B
bta-miR-10175-5p	NM_001083449	CIDEA
bta-miR-10175-5p	NM_001083449	CIDEA
bta-miR-10175-5p	NM_001083460	ZNF19
bta-miR-10175-5p	NM_001083463	TMEM38A
bta-miR-10175-5p	NM_001083475	BTRC
bta-miR-10175-5p	NM_001083479	ACVRL1
bta-miR-10175-5p	NM_001083484	SMYD1
bta-miR-10175-5p	NM_001083490	HOXC13
bta-miR-10175-5p	NM_001083529	PLEKHB2
bta-miR-10175-5p	NM_001083644	BCAT1
bta-miR-10175-5p	NM_001083658	TIMM23
bta-miR-10175-5p	NM_001083666	STMN3
bta-miR-10175-5p	NM_001083668	LDLRAP1
bta-miR-10175-5p	NM_001083671	ARF5
bta-miR-10175-5p	NM_001083699	PLIN1
bta-miR-10175-5p	NM_001083704	SLC35F6
bta-miR-10175-5p	NM_001083723	NHLRC2
bta-miR-10175-5p	NM_001083735	TRIM2
bta-miR-10175-5p	NM_001083747	GFRA3
bta-miR-10175-5p	NM_001083770	STUM
bta-miR-10175-5p	NM_001083775	C11H2orf68
bta-miR-10175-5p	NM_001083788	LOC781990
bta-miR-10175-5p	NM_001083793	SMAGP
bta-miR-10175-5p	NM_001097571	BLVRA
bta-miR-10175-5p	NM_001097994	TRMO
bta-miR-10175-5p	NM_001097996	CDC25C
bta-miR-10175-5p	NM_001098012	CHST14
bta-miR-10175-5p	NM_001098025	CSDE1
bta-miR-10175-5p	NM_001098036	SLC39A14
bta-miR-10175-5p	NM_001098036	SLC39A14
bta-miR-10175-5p	NM_001098053	SGPL1
bta-miR-10175-5p	NM_001098057	LOC524771
bta-miR-10175-5p	NM_001098063	PLA2G12A
bta-miR-10175-5p	NM_001098065	SH3RF1
bta-miR-10175-5p	NM_001098088	YARS2
bta-miR-10175-5p	NM_001098096	CLDN8
bta-miR-10175-5p	NM_001098109	DNAJC27
bta-miR-10175-5p	NM_001098115	SYT13
bta-miR-10175-5p	NM_001098115	SYT13
bta-miR-10175-5p	NM_001098116	THEMIS
bta-miR-10175-5p	NM_001098118	MRAS
bta-miR-10175-5p	NM_001098125	RANBP10
bta-miR-10175-5p	NM_001098136	RSAD1
bta-miR-10175-5p	NM_001098142	FTO
bta-miR-10175-5p	NM_001098154	SPAG11B
bta-miR-10175-5p	NM_001098382	OR12D2
bta-miR-10175-5p	NM_001098859	FASLG
bta-miR-10175-5p	NM_001098878	DUSP19
bta-miR-10175-5p	NM_001098895	SLC25A30
bta-miR-10175-5p	NM_001098898	TPX2
bta-miR-10175-5p	NM_001098917	UBE2L6
bta-miR-10175-5p	NM_001098926	SLC4A7
bta-miR-10175-5p	NM_001098927	TRMT61A
bta-miR-10175-5p	NM_001098969	AGK
bta-miR-10175-5p	NM_001098970	DBNL
bta-miR-10175-5p	NM_001099005	DBNDD1
bta-miR-10175-5p	NM_001099007	MMP27
bta-miR-10175-5p	NM_001099035	GSTCD
bta-miR-10175-5p	NM_001099036	NCK2
bta-miR-10175-5p	NM_001099038	MAP2K4
bta-miR-10175-5p	NM_001099051	PRMT9
bta-miR-10175-5p	NM_001099054	TCAF1
bta-miR-10175-5p	NM_001099084	MORF4L2
bta-miR-10175-5p	NM_001099094	RAB29
bta-miR-10175-5p	NM_001099101	KCNH2
bta-miR-10175-5p	NM_001099120	KLRF1
bta-miR-10175-5p	NM_001099123	PLLP
bta-miR-10175-5p	NM_001099123	PLLP
bta-miR-10175-5p	NM_001099144	PARVA
bta-miR-10175-5p	NM_001099153	FBXL2
bta-miR-10175-5p	NM_001099161	IGFBPL1
bta-miR-10175-5p	NM_001099162	CCL22
bta-miR-10175-5p	NM_001099168	RBM43
bta-miR-10175-5p	NM_001099170	TMX4
bta-miR-10175-5p	NM_001099177	TCF25
bta-miR-10175-5p	NM_001099178	CDK3
bta-miR-10175-5p	NM_001099187	EGFL8
bta-miR-10175-5p	NM_001099376	MINK1
bta-miR-10175-5p	NM_001099379	TRIM29
bta-miR-10175-5p	NM_001099699	TIMM29
bta-miR-10175-5p	NM_001099713	FAM151B
bta-miR-10175-5p	NM_001099719	STX18
bta-miR-10175-5p	NM_001100295	PPP1R11
bta-miR-10175-5p	NM_001100315	TMEM189
bta-miR-10175-5p	NM_001100315	TMEM189
bta-miR-10175-5p	NM_001100320	WDR4
bta-miR-10175-5p	NM_001100321	NDE1
bta-miR-10175-5p	NM_001100337	EXTL1
bta-miR-10175-5p	NM_001100345	P3H2
bta-miR-10175-5p	NM_001100352	ZNF391
bta-miR-10175-5p	NM_001100353	NXT2
bta-miR-10175-5p	NM_001100355	SLC38A7
bta-miR-10175-5p	NM_001100356	DPF2
bta-miR-10175-5p	NM_001100360	JTB
bta-miR-10175-5p	NM_001100380	VPS18
bta-miR-10175-5p	NM_001101041	SSRP1
bta-miR-10175-5p	NM_001101042	SLC2A5
bta-miR-10175-5p	NM_001101061	ADAMTSL4
bta-miR-10175-5p	NM_001101070	FAM117A
bta-miR-10175-5p	NM_001101071	TMEM215
bta-miR-10175-5p	NM_001101085	EDEM2
bta-miR-10175-5p	NM_001101088	MRPL51
bta-miR-10175-5p	NM_001101093	KCTD20
bta-miR-10175-5p	NM_001101103	SLC11A2
bta-miR-10175-5p	NM_001101134	RPRD1B
bta-miR-10175-5p	NM_001101135	PAQR8
bta-miR-10175-5p	NM_001101136	PLIN5
bta-miR-10175-5p	NM_001101179	SRP68
bta-miR-10175-5p	NM_001101222	GDAP1
bta-miR-10175-5p	NM_001101222	GDAP1
bta-miR-10175-5p	NM_001101253	C26H10orf82
bta-miR-10175-5p	NM_001101254	LOC616319
bta-miR-10175-5p	NM_001101265	SHISA2
bta-miR-10175-5p	NM_001101269	NRSN2
bta-miR-10175-5p	NM_001101279	LOC781494
bta-miR-10175-5p	NM_001101287	SLC49A4
bta-miR-10175-5p	NM_001101288	RAB10
bta-miR-10175-5p	NM_001101304	FMO5
bta-miR-10175-5p	NM_001101308	FIZ1
bta-miR-10175-5p	NM_001101867	EMID1
bta-miR-10175-5p	NM_001101867	EMID1
bta-miR-10175-5p	NM_001101869	ALDH16A1
bta-miR-10175-5p	NM_001101874	MAP7
bta-miR-10175-5p	NM_001101875	TXNIP
bta-miR-10175-5p	NM_001101876	NSL1
bta-miR-10175-5p	NM_001101877	GIGYF2
bta-miR-10175-5p	NM_001101911	RCC2
bta-miR-10175-5p	NM_001101924	TCAF2
bta-miR-10175-5p	NM_001101978	RALGDS
bta-miR-10175-5p	NM_001101978	RALGDS
bta-miR-10175-5p	NM_001101987	BCO2
bta-miR-10175-5p	NM_001101993	DDX17
bta-miR-10175-5p	NM_001102008	TGFBRAP1
bta-miR-10175-5p	NM_001102024	LOC515418
bta-miR-10175-5p	NM_001102037	METAP1
bta-miR-10175-5p	NM_001102090	ENDOU
bta-miR-10175-5p	NM_001102107	CALCRL
bta-miR-10175-5p	NM_001102119	CD5L
bta-miR-10175-5p	NM_001102131	SACM1L
bta-miR-10175-5p	NM_001102132	CERS5
bta-miR-10175-5p	NM_001102151	EZH1
bta-miR-10175-5p	NM_001102155	ELOVL6
bta-miR-10175-5p	NM_001102161	NEMP1
bta-miR-10175-5p	NM_001102174	MAPK14
bta-miR-10175-5p	NM_001102174	MAPK14
bta-miR-10175-5p	NM_001102178	PBK
bta-miR-10175-5p	NM_001102187	ZC3H12A
bta-miR-10175-5p	NM_001102198	SLC19A3
bta-miR-10175-5p	NM_001102207	EXOC4
bta-miR-10175-5p	NM_001102218	NRIP3
bta-miR-10175-5p	NM_001102218	NRIP3
bta-miR-10175-5p	NM_001102226	NAGLU
bta-miR-10175-5p	NM_001102231	SLC6A7
bta-miR-10175-5p	NM_001102235	NLRX1
bta-miR-10175-5p	NM_001102248	FOSB
bta-miR-10175-5p	NM_001102248	FOSB
bta-miR-10175-5p	NM_001102259	SLF2
bta-miR-10175-5p	NM_001102264	CTNS
bta-miR-10175-5p	NM_001102275	CNDP1
bta-miR-10175-5p	NM_001102280	GAS7
bta-miR-10175-5p	NM_001102280	GAS7
bta-miR-10175-5p	NM_001102289	TMX3
bta-miR-10175-5p	NM_001102289	TMX3
bta-miR-10175-5p	NM_001102300	IGFBP7
bta-miR-10175-5p	NM_001102301	DDN
bta-miR-10175-5p	NM_001102326	LOC781977
bta-miR-10175-5p	NM_001102335	PGM5
bta-miR-10175-5p	NM_001102335	PGM5
bta-miR-10175-5p	NM_001102354	XRCC2
bta-miR-10175-5p	NM_001102359	DEFB119
bta-miR-10175-5p	NM_001102373	HOXC4
bta-miR-10175-5p	NM_001102487	CLCN2
bta-miR-10175-5p	NM_001102499	SCARA5
bta-miR-10175-5p	NM_001102499	SCARA5
bta-miR-10175-5p	NM_001102502	CDC42BPG
bta-miR-10175-5p	NM_001102511	KLHL13
bta-miR-10175-5p	NM_001102515	NFE2L1
bta-miR-10175-5p	NM_001102524	APLNR
bta-miR-10175-5p	NM_001102529	SCYL2
bta-miR-10175-5p	NM_001102533	CREB3L2
bta-miR-10175-5p	NM_001102537	CDC42SE2
bta-miR-10175-5p	NM_001102545	KCTD7
bta-miR-10175-5p	NM_001102546	PDE4B
bta-miR-10175-5p	NM_001102554	GNAL
bta-miR-10175-5p	NM_001102558	CX3CR1
bta-miR-10175-5p	NM_001103093	PPP1R21
bta-miR-10175-5p	NM_001103095	FITM2
bta-miR-10175-5p	NM_001103097	F2R
bta-miR-10175-5p	NM_001103108	RAVER1
bta-miR-10175-5p	NM_001103174	BRWD1
bta-miR-10175-5p	NM_001103183	POLDIP3
bta-miR-10175-5p	NM_001103229	GRAMD1C
bta-miR-10175-5p	NM_001103252	ZNF740
bta-miR-10175-5p	NM_001103257	SNX12
bta-miR-10175-5p	NM_001103258	YIPF7
bta-miR-10175-5p	NM_001103308	TTC25
bta-miR-10175-5p	NM_001103324	GNG4
bta-miR-10175-5p	NM_001103340	EEF1AKMT3
bta-miR-10175-5p	NM_001103342	TSC22D3
bta-miR-10175-5p	NM_001103342	TSC22D3
bta-miR-10175-5p	NM_001104973	C6H4orf19
bta-miR-10175-5p	NM_001104985	RBM24
bta-miR-10175-5p	NM_001105000	EFNA2
bta-miR-10175-5p	NM_001105024	LYPD5
bta-miR-10175-5p	NM_001105328	BMPR1B
bta-miR-10175-5p	NM_001105347	INO80B
bta-miR-10175-5p	NM_001105371	VMAC
bta-miR-10175-5p	NM_001105393	DTX3
bta-miR-10175-5p	NM_001105394	GGH
bta-miR-10175-5p	NM_001105395	DKC1
bta-miR-10175-5p	NM_001105395	DKC1
bta-miR-10175-5p	NM_001105398	CYB561D1
bta-miR-10175-5p	NM_001105429	EFNA3
bta-miR-10175-5p	NM_001105435	ANXA13
bta-miR-10175-5p	NM_001105445	RNF5
bta-miR-10175-5p	NM_001105465	TLCD3B
bta-miR-10175-5p	NM_001105508	ELOF1
bta-miR-10175-5p	NM_001105626	TTYH2
bta-miR-10175-5p	NM_001105628	ATP10D
bta-miR-10175-5p	NM_001105632	FAM84B
bta-miR-10175-5p	NM_001105640	PRRG1
bta-miR-10175-5p	NM_001105648	ENTPD2
bta-miR-10175-5p	NM_001105654	TMEM234
bta-miR-10175-5p	NM_001109965	ZNF75A
bta-miR-10175-5p	NM_001110000	KDR
bta-miR-10175-5p	NM_001110097	IZUMO2
bta-miR-10175-5p	NM_001110187	MRPL34
bta-miR-10175-5p	NM_001110207	FGFR1
bta-miR-10175-5p	NM_001110443	ZNF286A
bta-miR-10175-5p	NM_001110803	SCRN1
bta-miR-10175-5p	NM_001111103	CAVIN1
bta-miR-10175-5p	NM_001111120	PRKCE
bta-miR-10175-5p	NM_001111263	BCAR4
bta-miR-10175-5p	NM_001113254	WTAP
bta-miR-10175-5p	NM_001113299	DPH3
bta-miR-10175-5p	NM_001113303	DYNLL2
bta-miR-10175-5p	NM_001113305	NDUFA4L2
bta-miR-10175-5p	NM_001113307	MRPS21
bta-miR-10175-5p	NM_001113760	RASSF5
bta-miR-10175-5p	NM_001114156	SPTAN1
bta-miR-10175-5p	NM_001114969	CHTF8
bta-miR-10175-5p	NM_001114969	CHTF8
bta-miR-10175-5p	NM_001128506	CHMP4B
bta-miR-10175-5p	NM_001128507	RAB4B
bta-miR-10175-5p	NM_001143846	PDE2A
bta-miR-10175-5p	NM_001143865	COL6A1
bta-miR-10175-5p	NM_001143867	DDX6
bta-miR-10175-5p	NM_001143869	EMILIN2
bta-miR-10175-5p	NM_001144088	SH3BP4
bta-miR-10175-5p	NM_001144096	RICTOR
bta-miR-10175-5p	NM_001144101	TSC22D2
bta-miR-10175-5p	NM_001144106	PCGF2
bta-miR-10175-5p	NM_001145035	C15H11orf96
bta-miR-10175-5p	NM_001145508	F8
bta-miR-10175-5p	NM_001159566	TGFBR2
bta-miR-10175-5p	NM_001163000	SMIM5
bta-miR-10175-5p	NM_001163000	SMIM5
bta-miR-10175-5p	NM_001163190	POGZ
bta-miR-10175-5p	NM_001164025	C18H19orf54
bta-miR-10175-5p	NM_001164026	TCHP
bta-miR-10175-5p	NM_001164088	COPS7A
bta-miR-10175-5p	NM_001166502	PRKCG
bta-miR-10175-5p	NM_001166502	PRKCG
bta-miR-10175-5p	NM_001166525	P2RY2
bta-miR-10175-5p	NM_001166571	MIA3
bta-miR-10175-5p	NM_001166587	ABRAXAS2
bta-miR-10175-5p	NM_001167894	F13A1
bta-miR-10175-5p	NM_001167896	DCAF12
bta-miR-10175-5p	NM_001167919	TBXA2R
bta-miR-10175-5p	NM_001168245	LOC783012
bta-miR-10175-5p	NM_001172576	OAZ2
bta-miR-10175-5p	NM_001191163	DNMBP
bta-miR-10175-5p	NM_001191165	NRK
bta-miR-10175-5p	NM_001191171	ZMYND8
bta-miR-10175-5p	NM_001191186	HOXB9
bta-miR-10175-5p	NM_001191200	LZTS3
bta-miR-10175-5p	NM_001191200	LZTS3
bta-miR-10175-5p	NM_001191217	GTF2A1
bta-miR-10175-5p	NM_001191224	ZBTB32
bta-miR-10175-5p	NM_001191242	NLGN2
bta-miR-10175-5p	NM_001191269	MEIS2
bta-miR-10175-5p	NM_001191290	SGO2
bta-miR-10175-5p	NM_001191309	AKT3
bta-miR-10175-5p	NM_001191361	USP30
bta-miR-10175-5p	NM_001191409	RABGAP1
bta-miR-10175-5p	NM_001191429	POLE
bta-miR-10175-5p	NM_001191506	FMNL3
bta-miR-10175-5p	NM_001191523	CNOT6L
bta-miR-10175-5p	NM_001191523	CNOT6L
bta-miR-10175-5p	NM_001192026	SASS6
bta-miR-10175-5p	NM_001192040	CDV3
bta-miR-10175-5p	NM_001192044	TRAF3IP1
bta-miR-10175-5p	NM_001192054	PTPN9
bta-miR-10175-5p	NM_001192061	NR2C2
bta-miR-10175-5p	NM_001192073	ARHGEF4
bta-miR-10175-5p	NM_001192073	ARHGEF4
bta-miR-10175-5p	NM_001192083	UNC13D
bta-miR-10175-5p	NM_001192153	EAF1
bta-miR-10175-5p	NM_001192161	SEC31B
bta-miR-10175-5p	NM_001192161	SEC31B
bta-miR-10175-5p	NM_001192228	GNPTAB
bta-miR-10175-5p	NM_001192253	NEURL1
bta-miR-10175-5p	NM_001192265	VAT1
bta-miR-10175-5p	NM_001192269	KCNB1
bta-miR-10175-5p	NM_001192287	LZTS1
bta-miR-10175-5p	NM_001192292	ACAD10
bta-miR-10175-5p	NM_001192295	P2RY6
bta-miR-10175-5p	NM_001192354	NPTX1
bta-miR-10175-5p	NM_001192362	FILIP1
bta-miR-10175-5p	NM_001192394	ZNF384
bta-miR-10175-5p	NM_001192394	ZNF384
bta-miR-10175-5p	NM_001192402	CTNND1
bta-miR-10175-5p	NM_001192408	MYSM1
bta-miR-10175-5p	NM_001192413	CPNE7
bta-miR-10175-5p	NM_001192441	RIC3
bta-miR-10175-5p	NM_001192468	MED13L
bta-miR-10175-5p	NM_001192469	FBXW5
bta-miR-10175-5p	NM_001192478	RPS6KA2
bta-miR-10175-5p	NM_001192493	LCTL
bta-miR-10175-5p	NM_001192513	YTHDF3
bta-miR-10175-5p	NM_001192531	CCNT2
bta-miR-10175-5p	NM_001192549	MLLT3
bta-miR-10175-5p	NM_001192586	GRB10
bta-miR-10175-5p	NM_001192597	CUX2
bta-miR-10175-5p	NM_001192689	CRIP3
bta-miR-10175-5p	NM_001192699	LEMD3
bta-miR-10175-5p	NM_001192741	LPAR3
bta-miR-10175-5p	NM_001192753	TYW1
bta-miR-10175-5p	NM_001192759	BBX
bta-miR-10175-5p	NM_001192762	MYH9
bta-miR-10175-5p	NM_001192769	PIP4K2A
bta-miR-10175-5p	NM_001192822	MID1
bta-miR-10175-5p	NM_001192824	NXPH3
bta-miR-10175-5p	NM_001192832	KIF15
bta-miR-10175-5p	NM_001192835	PFKFB4
bta-miR-10175-5p	NM_001192884	MME
bta-miR-10175-5p	NM_001192886	RASSF3
bta-miR-10175-5p	NM_001192905	GYS2
bta-miR-10175-5p	NM_001192962	DDX3X
bta-miR-10175-5p	NM_001192981	LRP12
bta-miR-10175-5p	NM_001193018	GIPC1
bta-miR-10175-5p	NM_001193039	DNAJB9
bta-miR-10175-5p	NM_001193070	PPP1R14A
bta-miR-10175-5p	NM_001193073	MTMR10
bta-miR-10175-5p	NM_001193086	SART1
bta-miR-10175-5p	NM_001193091	TAOK2
bta-miR-10175-5p	NM_001193104	ATOH8
bta-miR-10175-5p	NM_001193206	TLE3
bta-miR-10175-5p	NM_001193213	CBX5
bta-miR-10175-5p	NM_001193225	ING2
bta-miR-10175-5p	NM_001193230	BAZ2A
bta-miR-10175-5p	NM_001193248	ACTR1A
bta-miR-10175-5p	NM_001193249	ZMYM3
bta-miR-10175-5p	NM_001195042	SPTSSA
bta-miR-10175-5p	NM_001195623	MTCP1
bta-miR-10175-5p	NM_001199026	SNX9
bta-miR-10175-5p	NM_001204828	LRRC10B
bta-miR-10175-5p	NM_001204828	LRRC10B
bta-miR-10175-5p	NM_001205178	MEF2D
bta-miR-10175-5p	NM_001205297	PTPRB
bta-miR-10175-5p	NM_001205307	TENM3
bta-miR-10175-5p	NM_001205309	TTC17
bta-miR-10175-5p	NM_001205333	ACACB
bta-miR-10175-5p	NM_001205357	VPS37B
bta-miR-10175-5p	NM_001205372	RBFOX2
bta-miR-10175-5p	NM_001205376	SMIM7
bta-miR-10175-5p	NM_001205383	C16H1orf115
bta-miR-10175-5p	NM_001205423	TP53INP1
bta-miR-10175-5p	NM_001205423	TP53INP1
bta-miR-10175-5p	NM_001205444	SPIB
bta-miR-10175-5p	NM_001205480	THOC1
bta-miR-10175-5p	NM_001205500	TTC7A
bta-miR-10175-5p	NM_001205514	TMCO6
bta-miR-10175-5p	NM_001205517	ALKBH5
bta-miR-10175-5p	NM_001205522	ARHGAP26
bta-miR-10175-5p	NM_001205531	PTPRE
bta-miR-10175-5p	NM_001205531	PTPRE
bta-miR-10175-5p	NM_001205562	WTIP
bta-miR-10175-5p	NM_001205568	PUS7L
bta-miR-10175-5p	NM_001205583	SPATA24
bta-miR-10175-5p	NM_001205616	FRY
bta-miR-10175-5p	NM_001205618	RNF157
bta-miR-10175-5p	NM_001205639	CPNE5
bta-miR-10175-5p	NM_001205644	CELF6
bta-miR-10175-5p	NM_001205685	ESRP2
bta-miR-10175-5p	NM_001205693	KCTD21
bta-miR-10175-5p	NM_001205709	ANKRD13A
bta-miR-10175-5p	NM_001205769	CDNF
bta-miR-10175-5p	NM_001205827	SMG6
bta-miR-10175-5p	NM_001205853	EDEM3
bta-miR-10175-5p	NM_001205860	TTC13
bta-miR-10175-5p	NM_001205881	ATXN1L
bta-miR-10175-5p	NM_001205883	METTL4
bta-miR-10175-5p	NM_001205899	AGO1
bta-miR-10175-5p	NM_001205934	ADAMTSL2
bta-miR-10175-5p	NM_001205969	CFAP70
bta-miR-10175-5p	NM_001205985	FOSL1
bta-miR-10175-5p	NM_001205994	HS3ST2
bta-miR-10175-5p	NM_001206008	FSD2
bta-miR-10175-5p	NM_001206077	SLK
bta-miR-10175-5p	NM_001206087	PPIL4
bta-miR-10175-5p	NM_001206087	PPIL4
bta-miR-10175-5p	NM_001206089	BRPF1
bta-miR-10175-5p	NM_001206126	MIEF1
bta-miR-10175-5p	NM_001206131	INSL5
bta-miR-10175-5p	NM_001206137	SREK1
bta-miR-10175-5p	NM_001206147	BMS1
bta-miR-10175-5p	NM_001206180	SLC36A2
bta-miR-10175-5p	NM_001206185	SEMA7A
bta-miR-10175-5p	NM_001206191	RAB5B
bta-miR-10175-5p	NM_001206206	ZNF629
bta-miR-10175-5p	NM_001206215	NCOA1
bta-miR-10175-5p	NM_001206236	CDC34
bta-miR-10175-5p	NM_001206288	SH3BP5
bta-miR-10175-5p	NM_001206305	DGKQ
bta-miR-10175-5p	NM_001206310	TBC1D4
bta-miR-10175-5p	NM_001206311	CCNL1
bta-miR-10175-5p	NM_001206320	UBE2Q1
bta-miR-10175-5p	NM_001206324	HOXD11
bta-miR-10175-5p	NM_001206394	CNNM1
bta-miR-10175-5p	NM_001206396	C1QC
bta-miR-10175-5p	NM_001206418	SIT1
bta-miR-10175-5p	NM_001206481	DPPA4
bta-miR-10175-5p	NM_001206483	NTRK3
bta-miR-10175-5p	NM_001206497	COL12A1
bta-miR-10175-5p	NM_001206502	DNMT3A
bta-miR-10175-5p	NM_001206514	FLNA
bta-miR-10175-5p	NM_001206562	NRCAM
bta-miR-10175-5p	NM_001206587	FAM78B
bta-miR-10175-5p	NM_001206607	AQP8
bta-miR-10175-5p	NM_001206607	AQP8
bta-miR-10175-5p	NM_001206613	BZW1
bta-miR-10175-5p	NM_001206624	CCDC69
bta-miR-10175-5p	NM_001206677	IL13RA1
bta-miR-10175-5p	NM_001206717	SMIM24
bta-miR-10175-5p	NM_001206718	LOC618071
bta-miR-10175-5p	NM_001206727	PAK2
bta-miR-10175-5p	NM_001206732	TXNDC5
bta-miR-10175-5p	NM_001206735	IL1R1
bta-miR-10175-5p	NM_001206735	IL1R1
bta-miR-10175-5p	NM_001206764	UBXN7
bta-miR-10175-5p	NM_001206778	IGSF5
bta-miR-10175-5p	NM_001206779	IGSF5
bta-miR-10175-5p	NM_001206817	LAMC1
bta-miR-10175-5p	NM_001206821	FMNL2
bta-miR-10175-5p	NM_001206828	UBXN2B
bta-miR-10175-5p	NM_001206858	MAPKAPK5
bta-miR-10175-5p	NM_001206860	ABL1
bta-miR-10175-5p	NM_001206900	WSCD1
bta-miR-10175-5p	NM_001206921	COPZ2
bta-miR-10175-5p	NM_001206922	COPZ2
bta-miR-10175-5p	NM_001206939	SLC16A2
bta-miR-10175-5p	NM_001206959	TMEM185A
bta-miR-10175-5p	NM_001243311	OTUD4
bta-miR-10175-5p	NM_001244141	NAMPT
bta-miR-10175-5p	NM_001244206	LOC508933
bta-miR-10175-5p	NM_001255968	NUS1
bta-miR-10175-5p	NM_001255973	SLX4IP
bta-miR-10175-5p	NM_001256273	PDE2A
bta-miR-10175-5p	NM_001271992	USP37
bta-miR-10175-5p	NM_001272085	PPP2R2B
bta-miR-10175-5p	NM_001276305	GEM
bta-miR-10175-5p	NM_001278654	EMID1
bta-miR-10175-5p	NM_001278654	EMID1
bta-miR-10175-5p	NM_001281903	CMYA5
bta-miR-10175-5p	NM_001281909	SLBP2
bta-miR-10175-5p	NM_001282452	TMEM33
bta-miR-10175-5p	NM_001282523	SLC36A4
bta-miR-10175-5p	NM_001282523	SLC36A4
bta-miR-10175-5p	NM_001289818	EGR3
bta-miR-10175-5p	NM_001293096	ARHGEF7
bta-miR-10175-5p	NM_001301213	IL-15L
bta-miR-10175-5p	NM_001302772	PPM1A
bta-miR-10175-5p	NM_001302948	TMEM200B
bta-miR-10175-5p	NM_001302949	PAIP2B
bta-miR-10175-5p	NM_001303536	POLR2K
bta-miR-10175-5p	NM_001304573	P2RX5
bta-miR-10175-5p	NM_001304988	JADE3
bta-miR-10175-5p	NM_001314005	ENSA
bta-miR-10175-5p	NM_001314006	FGF1
bta-miR-10175-5p	NM_001317794	AQP4
bta-miR-10175-5p	NM_001318971	OPRL1
bta-miR-10175-5p	NM_001319882	CREB5
bta-miR-10175-5p	NM_001319889	LOC100848815
bta-miR-10175-5p	NM_001351946	ZNF410
bta-miR-10175-5p	NM_001354660	STAG2
bta-miR-10175-5p	NM_001354660	STAG2
bta-miR-10175-5p	NM_001354661	STAG2
bta-miR-10175-5p	NM_001354661	STAG2
bta-miR-10175-5p	NM_001359911	NCALD
bta-miR-10175-5p	NM_001359912	NCALD
bta-miR-10175-5p	NM_173892	ASS1
bta-miR-10175-5p	NM_173905	DBT
bta-miR-10175-5p	NM_173908	DDO
bta-miR-10175-5p	NM_173959	SCD
bta-miR-10175-5p	NM_173959	SCD
bta-miR-10175-5p	NM_174000	CALR
bta-miR-10175-5p	NM_174004	CAV1
bta-miR-10175-5p	NM_174004	CAV1
bta-miR-10175-5p	NM_174036	DHX9
bta-miR-10175-5p	NM_174049	ENO1
bta-miR-10175-5p	NM_174052	FATE1
bta-miR-10175-5p	NM_174055	FGF1
bta-miR-10175-5p	NM_174056	FGF2
bta-miR-10175-5p	NM_174058	FMOD
bta-miR-10175-5p	NM_174065	GFAP
bta-miR-10175-5p	NM_174093	IL1B
bta-miR-10175-5p	NM_174126	NPR2
bta-miR-10175-5p	NM_174144	PIM1
bta-miR-10175-5p	NM_174154	PPT1
bta-miR-10175-5p	NM_174181	SELE
bta-miR-10175-5p	NM_174187	SPP1
bta-miR-10175-5p	NM_174207	TUFM
bta-miR-10175-5p	NM_174211	UGDH
bta-miR-10175-5p	NM_174243	ARRB1
bta-miR-10175-5p	NM_174250	BLCAP
bta-miR-10175-5p	NM_174255	CABP2
bta-miR-10175-5p	NM_174261	CAPNS1
bta-miR-10175-5p	NM_174261	CAPNS1
bta-miR-10175-5p	NM_174279	CNGA3
bta-miR-10175-5p	NM_174282	COPZ1
bta-miR-10175-5p	NM_174282	COPZ1
bta-miR-10175-5p	NM_174322	GNA11
bta-miR-10175-5p	NM_174361	IMPA1
bta-miR-10175-5p	NM_174365	INSL3
bta-miR-10175-5p	NM_174392	MRVI1
bta-miR-10175-5p	NM_174394	MYO10
bta-miR-10175-5p	NM_174414	PDE1A
bta-miR-10175-5p	NM_174446	RAB3A
bta-miR-10175-5p	NM_174450	RGS16
bta-miR-10175-5p	NM_174460	SFRP1
bta-miR-10175-5p	NM_174470	THTPA
bta-miR-10175-5p	NM_174500	GRK3
bta-miR-10175-5p	NM_174500	GRK3
bta-miR-10175-5p	NM_174502	ANXA11
bta-miR-10175-5p	NM_174508	BTN1A1
bta-miR-10175-5p	NM_174548	GUCY2D
bta-miR-10175-5p	NM_174548	GUCY2D
bta-miR-10175-5p	NM_174553	IFNAR2
bta-miR-10175-5p	NM_174563	MRPL43
bta-miR-10175-5p	NM_174565	NDUFV2
bta-miR-10175-5p	NM_174576	PIK3R2
bta-miR-10175-5p	NM_174576	PIK3R2
bta-miR-10175-5p	NM_174587	PRKCB
bta-miR-10175-5p	NM_174597	SCARB1
bta-miR-10175-5p	NM_174633	CLEC3A
bta-miR-10175-5p	NM_174636	CSNK2A2
bta-miR-10175-5p	NM_174641	GUCY1B1
bta-miR-10175-5p	NM_174675	GABARAPL2
bta-miR-10175-5p	NM_174759	PDCL
bta-miR-10175-5p	NM_174780	BASP1
bta-miR-10175-5p	NM_174812	PFKFB2
bta-miR-10175-5p	NM_175716	XCL1
bta-miR-10175-5p	NM_175779	M6PR
bta-miR-10175-5p	NM_175780	MYL6
bta-miR-10175-5p	NM_175806	ATP6AP1
bta-miR-10175-5p	NM_176647	PAPOLA
bta-miR-10175-5p	NM_176669	STC1
bta-miR-10175-5p	NM_176671	ATP6V1B2
bta-miR-10175-5p	NM_177499	FUT1
bta-miR-10175-5p	NM_177518	AGPAT1
bta-miR-10175-5p	NM_181000	SAG
bta-miR-10175-5p	NM_181003	AQP4
bta-miR-10175-5p	NM_182654	APTX
bta-miR-10175-5p	NM_194465	MRVI1
bta-miR-10175-5p	NM_203361	EMD
bta-miR-10175-5p	NM_203362	MTPN
bta-miR-10175-5p	NM_205798	TMBIM1
bta-miR-10175-5p	NM_205815	LYVE1
bta-miR-10175-5p	NM_206969	HSD11B1L
bta-miR-10175-5p	NM_206970	TREM1
bta-miR-10175-5p	XM_002684590	HUNK
bta-miR-10175-5p	XM_002684681	CRYBG3
bta-miR-10175-5p	XM_002684777	USF3
bta-miR-10175-5p	XM_002684799	LRCH3
bta-miR-10175-5p	XM_002684816	LMLN
bta-miR-10175-5p	XM_002684885	KLHL6
bta-miR-10175-5p	XM_002685143	RRP1B
bta-miR-10175-5p	XM_002685192	NIPA1
bta-miR-10175-5p	XM_002685232	MAP3K2
bta-miR-10175-5p	XM_002685311	HOXD8
bta-miR-10175-5p	XM_002685311	HOXD8
bta-miR-10175-5p	XM_002685499	C2H2orf69
bta-miR-10175-5p	XM_002685499	C2H2orf69
bta-miR-10175-5p	XM_002685507	FAM126B
bta-miR-10175-5p	XM_002685612	ZBTB8B
bta-miR-10175-5p	XM_002685612	ZBTB8B
bta-miR-10175-5p	XM_002686034	TCHH
bta-miR-10175-5p	XM_002686193	FNDC7
bta-miR-10175-5p	XM_002686261	LRRC8B
bta-miR-10175-5p	XM_002686409	TRABD2B
bta-miR-10175-5p	XM_002686412	EFCAB14
bta-miR-10175-5p	XM_002686480	KIAA0319L
bta-miR-10175-5p	XM_002686534	HIVEP3
bta-miR-10175-5p	XM_002686534	HIVEP3
bta-miR-10175-5p	XM_002686828	PPP1R17
bta-miR-10175-5p	XM_002686869	MPP6
bta-miR-10175-5p	XM_002686915	TMEM229A
bta-miR-10175-5p	XM_002687255	LOC787600
bta-miR-10175-5p	XM_002687306	DHH
bta-miR-10175-5p	XM_002687323	ARID2
bta-miR-10175-5p	XM_002687345	ZNF641
bta-miR-10175-5p	XM_002687532	NT5DC3
bta-miR-10175-5p	XM_002687532	NT5DC3
bta-miR-10175-5p	XM_002687544	MSRB3
bta-miR-10175-5p	XM_002687658	CKAP4
bta-miR-10175-5p	XM_002687663	RIC8B
bta-miR-10175-5p	XM_002687771	PTPRO
bta-miR-10175-5p	XM_002687783	LRP6
bta-miR-10175-5p	XM_002687794	LOC513869
bta-miR-10175-5p	XM_002687810	LOC617565
bta-miR-10175-5p	XM_002687880	FGF23
bta-miR-10175-5p	XM_002687920	SH3BP1
bta-miR-10175-5p	XM_002687946	DESI1
bta-miR-10175-5p	XM_002688216	SLC30A9
bta-miR-10175-5p	XM_002688339	ENAM
bta-miR-10175-5p	XM_002688339	ENAM
bta-miR-10175-5p	XM_002688360	SOWAHB
bta-miR-10175-5p	XM_002688407	KLHL8
bta-miR-10175-5p	XM_002688558	PGLYRP2
bta-miR-10175-5p	XM_002688747	NFIX
bta-miR-10175-5p	XM_002688750	RLN3
bta-miR-10175-5p	XM_002689187	FSTL4
bta-miR-10175-5p	XM_002689285	SH3TC2
bta-miR-10175-5p	XM_002689373	RASGRF2
bta-miR-10175-5p	XM_002689396	RHOBTB3
bta-miR-10175-5p	XM_002689410	LNPEP
bta-miR-10175-5p	XM_002689480	DDX58
bta-miR-10175-5p	XM_002689480	DDX58
bta-miR-10175-5p	XM_002689566	HAUS6
bta-miR-10175-5p	XM_002689640	SMC5
bta-miR-10175-5p	XM_002689806	IDNK
bta-miR-10175-5p	XM_002690084	FRK
bta-miR-10175-5p	XM_002690126	CD24
bta-miR-10175-5p	XM_002690321	ZC3H12D
bta-miR-10175-5p	XM_002690321	ZC3H12D
bta-miR-10175-5p	XM_002690486	PAQR5
bta-miR-10175-5p	XM_002690495	CD276
bta-miR-10175-5p	XM_002690495	CD276
bta-miR-10175-5p	XM_002690508	CDH24
bta-miR-10175-5p	XM_002690523	IGDCC4
bta-miR-10175-5p	XM_002690853	MYO1E
bta-miR-10175-5p	XM_002690892	PYGO1
bta-miR-10175-5p	XM_002690925	GLDN
bta-miR-10175-5p	XM_002690970	SPPL2A
bta-miR-10175-5p	XM_002690998	RBM25
bta-miR-10175-5p	XM_002691052	DPF3
bta-miR-10175-5p	XM_002691111	EFCAB11
bta-miR-10175-5p	XM_002691147	AFF3
bta-miR-10175-5p	XM_002691158	ACOXL
bta-miR-10175-5p	XM_002691188	TACR1
bta-miR-10175-5p	XM_002691233	TGFA
bta-miR-10175-5p	XM_002691298	PLEKHH2
bta-miR-10175-5p	XM_002691354	FOXI3
bta-miR-10175-5p	XM_002691610	CFAP77
bta-miR-10175-5p	XM_002692040	SPTLC3
bta-miR-10175-5p	XM_002692040	SPTLC3
bta-miR-10175-5p	XM_002692097	MCM10
bta-miR-10175-5p	XM_002692232	ADAM33
bta-miR-10175-5p	XM_002692278	RSPO4
bta-miR-10175-5p	XM_002692278	RSPO4
bta-miR-10175-5p	XM_002692301	CBFA2T2
bta-miR-10175-5p	XM_002692357	NFATC2
bta-miR-10175-5p	XM_002692364	GPCPD1
bta-miR-10175-5p	XM_002692419	STX16
bta-miR-10175-5p	XM_002692545	SCX
bta-miR-10175-5p	XM_002692557	MROH6
bta-miR-10175-5p	XM_002692628	FAM91A1
bta-miR-10175-5p	XM_002692628	FAM91A1
bta-miR-10175-5p	XM_002692650	XKR4
bta-miR-10175-5p	XM_002692794	GRHL2
bta-miR-10175-5p	XM_002692815	DPY19L4
bta-miR-10175-5p	XM_002693090	ZNF202
bta-miR-10175-5p	XM_002693879	BTG2
bta-miR-10175-5p	XM_002693879	BTG2
bta-miR-10175-5p	XM_002693943	ESRRG
bta-miR-10175-5p	XM_002694095	ANKRD45
bta-miR-10175-5p	XM_002694095	ANKRD45
bta-miR-10175-5p	XM_002694133	B3GALT6
bta-miR-10175-5p	XM_002694448	ANKLE2
bta-miR-10175-5p	XM_002694448	ANKLE2
bta-miR-10175-5p	XM_002694503	TMEM233
bta-miR-10175-5p	XM_002694505	VSIG10
bta-miR-10175-5p	XM_002694515	RASAL1
bta-miR-10175-5p	XM_002694566	SBNO1
bta-miR-10175-5p	XM_002694723	RFWD3
bta-miR-10175-5p	XM_002694754	FOXF1
bta-miR-10175-5p	XM_002694809	CES3
bta-miR-10175-5p	XM_002695810	MYOCD
bta-miR-10175-5p	XM_002695981	LOC787051
bta-miR-10175-5p	XM_002695981	LOC787051
bta-miR-10175-5p	XM_002696000	PSME3
bta-miR-10175-5p	XM_002696000	PSME3
bta-miR-10175-5p	XM_002696000	PSME3
bta-miR-10175-5p	XM_002696168	UBALD2
bta-miR-10175-5p	XM_002696212	CD300E
bta-miR-10175-5p	XM_002696227	CACNG4
bta-miR-10175-5p	XM_002696227	CACNG4
bta-miR-10175-5p	XM_002696335	LOC530348
bta-miR-10175-5p	XM_002696577	MESP2
bta-miR-10175-5p	XM_002696649	FAM189A1
bta-miR-10175-5p	XM_002696649	FAM189A1
bta-miR-10175-5p	XM_002696767	BCL11B
bta-miR-10175-5p	XM_002696872	NKTR
bta-miR-10175-5p	XM_002696967	IL5RA
bta-miR-10175-5p	XM_002697033	SEMA3F
bta-miR-10175-5p	XM_002697074	LSMEM2
bta-miR-10175-5p	XM_002697118	CDCP1
bta-miR-10175-5p	XM_002697257	LRRC73
bta-miR-10175-5p	XM_002697301	XPO5
bta-miR-10175-5p	XM_002697411	LOC514434
bta-miR-10175-5p	XM_002697599	RIOK1
bta-miR-10175-5p	XM_002697653	ZNF516
bta-miR-10175-5p	XM_002697666	DOK6
bta-miR-10175-5p	XM_002697743	ANKRD12
bta-miR-10175-5p	XM_002697744	ANKRD12
bta-miR-10175-5p	XM_002697753	LDLRAD4
bta-miR-10175-5p	XM_002697785	KIAA1468
bta-miR-10175-5p	XM_002697824	MEX3C
bta-miR-10175-5p	XM_002697933	FLYWCH1
bta-miR-10175-5p	XM_002697959	C25H16orf72
bta-miR-10175-5p	XM_002697959	C25H16orf72
bta-miR-10175-5p	XM_002697976	PTX4
bta-miR-10175-5p	XM_002698024	EARS2
bta-miR-10175-5p	XM_002698037	XYLT1
bta-miR-10175-5p	XM_002698408	TLL2
bta-miR-10175-5p	XM_002698509	CASP7
bta-miR-10175-5p	XM_002698534	HSPA12A
bta-miR-10175-5p	XM_002698567	FAM196A
bta-miR-10175-5p	XM_002698790	PCNX2
bta-miR-10175-5p	XM_002698895	CCSER2
bta-miR-10175-5p	XM_002698895	CCSER2
bta-miR-10175-5p	XM_002699372	LGALS12
bta-miR-10175-5p	XM_002699670	PRRG3
bta-miR-10175-5p	XM_002699714	TAZ
bta-miR-10175-5p	XM_002700034	FAM155B
bta-miR-10175-5p	XM_003585659	LRRC15
bta-miR-10175-5p	XM_003585693	SUCNR1
bta-miR-10175-5p	XM_003585756	EN1
bta-miR-10175-5p	XM_003585756	EN1
bta-miR-10175-5p	XM_003585772	SGPP2
bta-miR-10175-5p	XM_003585891	IFI44L
bta-miR-10175-5p	XM_003586100	BICD1
bta-miR-10175-5p	XM_003586111	LRP6
bta-miR-10175-5p	XM_003586113	SMIM10L1
bta-miR-10175-5p	XM_003586243	SIN3B
bta-miR-10175-5p	XM_003586246	NOTCH3
bta-miR-10175-5p	XM_003586301	KDM3B
bta-miR-10175-5p	XM_003586408	EGR3
bta-miR-10175-5p	XM_003586417	FAM219A
bta-miR-10175-5p	XM_003586509	ACIN1
bta-miR-10175-5p	XM_003586510	ACIN1
bta-miR-10175-5p	XM_003586513	ACIN1
bta-miR-10175-5p	XM_003586514	BHMT2
bta-miR-10175-5p	XM_003586697	NUDT15
bta-miR-10175-5p	XM_003586826	ZNF512B
bta-miR-10175-5p	XM_003586843	TP53INP2
bta-miR-10175-5p	XM_003586909	TRIQK
bta-miR-10175-5p	XM_003587395	RAP1GAP2
bta-miR-10175-5p	XM_003587402	SCIMP
bta-miR-10175-5p	XM_003587402	SCIMP
bta-miR-10175-5p	XM_003587411	SMCR8
bta-miR-10175-5p	XM_003587416	TRIM16
bta-miR-10175-5p	XM_003587437	LOC100848850
bta-miR-10175-5p	XM_003587502	CPEB4
bta-miR-10175-5p	XM_003587546	AEN
bta-miR-10175-5p	XM_003587568	PEAK1
bta-miR-10175-5p	XM_003587891	BBIP1
bta-miR-10175-5p	XM_003587910	HMX3
bta-miR-10175-5p	XM_003587997	CCSER2
bta-miR-10175-5p	XM_003587997	CCSER2
bta-miR-10175-5p	XM_003588002	TMEM72
bta-miR-10175-5p	XM_003588033	CPSF7
bta-miR-10175-5p	XM_005200923	SPIN1
bta-miR-10175-5p	XM_005201086	SYNJ1
bta-miR-10175-5p	XM_005201089	SYNJ1
bta-miR-10175-5p	XM_005201091	SYNJ1
bta-miR-10175-5p	XM_005201108	SON
bta-miR-10175-5p	XM_005201110	RCAN1
bta-miR-10175-5p	XM_005201174	VGLL3
bta-miR-10175-5p	XM_005201323	BBX
bta-miR-10175-5p	XM_005201329	BBX
bta-miR-10175-5p	XM_005201330	BBX
bta-miR-10175-5p	XM_005201359	USF3
bta-miR-10175-5p	XM_005201384	PCYT1A
bta-miR-10175-5p	XM_005201815	PLSCR4
bta-miR-10175-5p	XM_005201862	TFDP2
bta-miR-10175-5p	XM_005201888	MRAS
bta-miR-10175-5p	XM_005201889	MRAS
bta-miR-10175-5p	XM_005201890	MRAS
bta-miR-10175-5p	XM_005202033	SLC37A1
bta-miR-10175-5p	XM_005202207	AMMECR1L
bta-miR-10175-5p	XM_005202209	AMMECR1L
bta-miR-10175-5p	XM_005202211	AMMECR1L
bta-miR-10175-5p	XM_005202252	ITGAV
bta-miR-10175-5p	XM_005202288	CWC22
bta-miR-10175-5p	XM_005202327	FASTKD1
bta-miR-10175-5p	XM_005202496	FMNL2
bta-miR-10175-5p	XM_005202499	FMNL2
bta-miR-10175-5p	XM_005202536	MGAT5
bta-miR-10175-5p	XM_005202553	RALB
bta-miR-10175-5p	XM_005202680	FAM126B
bta-miR-10175-5p	XM_005202687	ICA1L
bta-miR-10175-5p	XM_005202755	NRP2
bta-miR-10175-5p	XM_005202766	FZD5
bta-miR-10175-5p	XM_005202957	AGFG1
bta-miR-10175-5p	XM_005202959	AGFG1
bta-miR-10175-5p	XM_005202968	SLC19A3
bta-miR-10175-5p	XM_005202999	ZBTB8OS
bta-miR-10175-5p	XM_005203070	ECE1
bta-miR-10175-5p	XM_005203072	ECE1
bta-miR-10175-5p	XM_005203269	PADI2
bta-miR-10175-5p	XM_005203291	TMEM200B
bta-miR-10175-5p	XM_005203495	NCSTN
bta-miR-10175-5p	XM_005203583	LOC787904
bta-miR-10175-5p	XM_005203588	LOC100849046
bta-miR-10175-5p	XM_005203590	ETV3
bta-miR-10175-5p	XM_005203603	MEF2D
bta-miR-10175-5p	XM_005203639	TPM3
bta-miR-10175-5p	XM_005203639	TPM3
bta-miR-10175-5p	XM_005203656	S100A16
bta-miR-10175-5p	XM_005203660	SLC25A44
bta-miR-10175-5p	XM_005203783	PEAR1
bta-miR-10175-5p	XM_005203929	RFX5
bta-miR-10175-5p	XM_005204024	CSDE1
bta-miR-10175-5p	XM_005204089	DENND2D
bta-miR-10175-5p	XM_005204117	SLC35A3
bta-miR-10175-5p	XM_005204120	SLC35A3
bta-miR-10175-5p	XM_005204221	GSTM2
bta-miR-10175-5p	XM_005204247	PLPPR5
bta-miR-10175-5p	XM_005204294	RPAP2
bta-miR-10175-5p	XM_005204296	RPAP2
bta-miR-10175-5p	XM_005204313	MTF2
bta-miR-10175-5p	XM_005204313	MTF2
bta-miR-10175-5p	XM_005204328	EVI5
bta-miR-10175-5p	XM_005204387	TTLL7
bta-miR-10175-5p	XM_005204390	TTLL7
bta-miR-10175-5p	XM_005204444	PTGER3
bta-miR-10175-5p	XM_005204538	PODN
bta-miR-10175-5p	XM_005204551	MYSM1
bta-miR-10175-5p	XM_005204596	TCEANC2
bta-miR-10175-5p	XM_005204753	MKNK1
bta-miR-10175-5p	XM_005204815	COL8A2
bta-miR-10175-5p	XM_005204916	FOXJ3
bta-miR-10175-5p	XM_005204955	SH3BP4
bta-miR-10175-5p	XM_005204956	SH3BP4
bta-miR-10175-5p	XM_005204987	TRAF3IP1
bta-miR-10175-5p	XM_005204988	ESPNL
bta-miR-10175-5p	XM_005204988	ESPNL
bta-miR-10175-5p	XM_005205108	IKZF1
bta-miR-10175-5p	XM_005205135	CDK6
bta-miR-10175-5p	XM_005205138	CDK6
bta-miR-10175-5p	XM_005205289	RAPGEF5
bta-miR-10175-5p	XM_005205292	FAM126A
bta-miR-10175-5p	XM_005205332	ARMC10
bta-miR-10175-5p	XM_005205371	PUS7
bta-miR-10175-5p	XM_005205427	NRCAM
bta-miR-10175-5p	XM_005205429	NRCAM
bta-miR-10175-5p	XM_005205678	KLHDC10
bta-miR-10175-5p	XM_005205713	TNPO3
bta-miR-10175-5p	XM_005205769	CNOT4
bta-miR-10175-5p	XM_005205813	TBXAS1
bta-miR-10175-5p	XM_005205853	ZC3HAV1L
bta-miR-10175-5p	XM_005205942	LOC768255
bta-miR-10175-5p	XM_005206120	MRPL42
bta-miR-10175-5p	XM_005206128	FGD6
bta-miR-10175-5p	XM_005206169	SMUG1
bta-miR-10175-5p	XM_005206307	CERS5
bta-miR-10175-5p	XM_005206394	SCAF11
bta-miR-10175-5p	XM_005206394	SCAF11
bta-miR-10175-5p	XM_005206395	SCAF11
bta-miR-10175-5p	XM_005206395	SCAF11
bta-miR-10175-5p	XM_005206412	CNTN1
bta-miR-10175-5p	XM_005206412	CNTN1
bta-miR-10175-5p	XM_005206412	CNTN1
bta-miR-10175-5p	XM_005206430	GXYLT1
bta-miR-10175-5p	XM_005206502	MYL6
bta-miR-10175-5p	XM_005206563	KIF5A
bta-miR-10175-5p	XM_005206564	KIF5A
bta-miR-10175-5p	XM_005206627	DTX3
bta-miR-10175-5p	XM_005206653	SRGAP1
bta-miR-10175-5p	XM_005206655	GLS2
bta-miR-10175-5p	XM_005206799	ASCL4
bta-miR-10175-5p	XM_005206848	DNM1L
bta-miR-10175-5p	XM_005206855	KCTD17
bta-miR-10175-5p	XM_005207121	IFFO1
bta-miR-10175-5p	XM_005207121	IFFO1
bta-miR-10175-5p	XM_005207122	IFFO1
bta-miR-10175-5p	XM_005207122	IFFO1
bta-miR-10175-5p	XM_005207311	CBY1
bta-miR-10175-5p	XM_005207322	GTPBP1
bta-miR-10175-5p	XM_005207341	MIEF1
bta-miR-10175-5p	XM_005207388	POLDIP3
bta-miR-10175-5p	XM_005207415	XPNPEP3
bta-miR-10175-5p	XM_005207472	PPARA
bta-miR-10175-5p	XM_005207560	NPY1R
bta-miR-10175-5p	XM_005207624	CAMK2D
bta-miR-10175-5p	XM_005207629	CAMK2D
bta-miR-10175-5p	XM_005207631	CAMK2D
bta-miR-10175-5p	XM_005207719	BMPR1B
bta-miR-10175-5p	XM_005207815	GPRIN3
bta-miR-10175-5p	XM_005207946	PAICS
bta-miR-10175-5p	XM_005207948	PAICS
bta-miR-10175-5p	XM_005207967	DCUN1D4
bta-miR-10175-5p	XM_005208102	SEPTIN11
bta-miR-10175-5p	XM_005208103	SEPTIN11
bta-miR-10175-5p	XM_005208172	HNRNPDL
bta-miR-10175-5p	XM_005208231	ADD1
bta-miR-10175-5p	XM_005208370	MAPK9
bta-miR-10175-5p	XM_005208370	MAPK9
bta-miR-10175-5p	XM_005208371	MAPK9
bta-miR-10175-5p	XM_005208371	MAPK9
bta-miR-10175-5p	XM_005208442	LPAR2
bta-miR-10175-5p	XM_005208442	LPAR2
bta-miR-10175-5p	XM_005208639	ZSWIM4
bta-miR-10175-5p	XM_005208703	RAVER1
bta-miR-10175-5p	XM_005208704	RAVER1
bta-miR-10175-5p	XM_005208704	RAVER1
bta-miR-10175-5p	XM_005208847	HSD11B1L
bta-miR-10175-5p	XM_005209006	SLC39A3
bta-miR-10175-5p	XM_005209029	MOB3A
bta-miR-10175-5p	XM_005209051	SEPTIN8
bta-miR-10175-5p	XM_005209318	CDC34
bta-miR-10175-5p	XM_005209425	KDM3B
bta-miR-10175-5p	XM_005209474	RNF14
bta-miR-10175-5p	XM_005209478	RNF14
bta-miR-10175-5p	XM_005209510	PCDHB1
bta-miR-10175-5p	XM_005209541	STK32A
bta-miR-10175-5p	XM_005209570	DPYSL3
bta-miR-10175-5p	XM_005209589	PDGFRB
bta-miR-10175-5p	XM_005209593	CAMK2A
bta-miR-10175-5p	XM_005209640	SLC36A1
bta-miR-10175-5p	XM_005209676	LOC101906312
bta-miR-10175-5p	XM_005209733	POLR3G
bta-miR-10175-5p	XM_005210018	PTAR1
bta-miR-10175-5p	XM_005210026	SMC5
bta-miR-10175-5p	XM_005210076	TLE4
bta-miR-10175-5p	XM_005210076	TLE4
bta-miR-10175-5p	XM_005210162	PAX5
bta-miR-10175-5p	XM_005210278	NKX3-1
bta-miR-10175-5p	XM_005210285	DPYSL2
bta-miR-10175-5p	XM_005210288	DPYSL2
bta-miR-10175-5p	XM_005210292	DOCK5
bta-miR-10175-5p	XM_005210292	DOCK5
bta-miR-10175-5p	XM_005210463	SEMA4D
bta-miR-10175-5p	XM_005210464	SEMA4D
bta-miR-10175-5p	XM_005210491	FSD1L
bta-miR-10175-5p	XM_005210600	LOC616903
bta-miR-10175-5p	XM_005210987	TNFAIP3
bta-miR-10175-5p	XM_005211029	LOC100850276
bta-miR-10175-5p	XM_005211067	IPCEF1
bta-miR-10175-5p	XM_005211107	RPS6KA2
bta-miR-10175-5p	XM_005211133	GPR31
bta-miR-10175-5p	XM_005211133	GPR31
bta-miR-10175-5p	XM_005211290	PIAS1
bta-miR-10175-5p	XM_005211356	SLC7A8
bta-miR-10175-5p	XM_005211364	CELF6
bta-miR-10175-5p	XM_005211425	PAQR5
bta-miR-10175-5p	XM_005211591	BMF
bta-miR-10175-5p	XM_005211624	ANKRD63
bta-miR-10175-5p	XM_005211665	SNX1
bta-miR-10175-5p	XM_005211665	SNX1
bta-miR-10175-5p	XM_005211680	CSNK1G1
bta-miR-10175-5p	XM_005211680	CSNK1G1
bta-miR-10175-5p	XM_005211682	CSNK1G1
bta-miR-10175-5p	XM_005211682	CSNK1G1
bta-miR-10175-5p	XM_005211684	USP3
bta-miR-10175-5p	XM_005211950	SMOC1
bta-miR-10175-5p	XM_005211965	DAAM1
bta-miR-10175-5p	XM_005211966	DAAM1
bta-miR-10175-5p	XM_005211968	ZFYVE26
bta-miR-10175-5p	XM_005212015	MAP3K9
bta-miR-10175-5p	XM_005212015	MAP3K9
bta-miR-10175-5p	XM_005212050	SYNDIG1L
bta-miR-10175-5p	XM_005212051	SYNDIG1L
bta-miR-10175-5p	XM_005212234	STON2
bta-miR-10175-5p	XM_005212357	KANSL3
bta-miR-10175-5p	XM_005212359	KANSL3
bta-miR-10175-5p	XM_005212360	KANSL3
bta-miR-10175-5p	XM_005212382	NEURL3
bta-miR-10175-5p	XM_005212389	CNNM3
bta-miR-10175-5p	XM_005212390	CNNM3
bta-miR-10175-5p	XM_005212505	SFXN5
bta-miR-10175-5p	XM_005212511	EXOC6B
bta-miR-10175-5p	XM_005212528	ADD2
bta-miR-10175-5p	XM_005212618	CDKL4
bta-miR-10175-5p	XM_005212640	CCDC88A
bta-miR-10175-5p	XM_005212778	RMND5A
bta-miR-10175-5p	XM_005212779	NCK2
bta-miR-10175-5p	XM_005212791	SMYD1
bta-miR-10175-5p	XM_005212803	C11H2orf68
bta-miR-10175-5p	XM_005212806	REEP1
bta-miR-10175-5p	XM_005212866	TIA1
bta-miR-10175-5p	XM_005212885	LBH
bta-miR-10175-5p	XM_005212901	SPRED2
bta-miR-10175-5p	XM_005212961	FOSL2
bta-miR-10175-5p	XM_005213125	GOLGA1
bta-miR-10175-5p	XM_005213190	ST6GALNAC6
bta-miR-10175-5p	XM_005213275	NTNG2
bta-miR-10175-5p	XM_005213294	NACC2
bta-miR-10175-5p	XM_005213295	NACC2
bta-miR-10175-5p	XM_005213311	ODF2
bta-miR-10175-5p	XM_005213316	ODF2
bta-miR-10175-5p	XM_005213633	WDFY2
bta-miR-10175-5p	XM_005213794	WASF3
bta-miR-10175-5p	XM_005213798	WASF3
bta-miR-10175-5p	XM_005213873	ACOD1
bta-miR-10175-5p	XM_005213938	MBNL2
bta-miR-10175-5p	XM_005213941	MBNL2
bta-miR-10175-5p	XM_005214133	IL2RA
bta-miR-10175-5p	XM_005214224	CUL2
bta-miR-10175-5p	XM_005214225	CUL2
bta-miR-10175-5p	XM_005214283	RSU1
bta-miR-10175-5p	XM_005214298	ARHGAP21
bta-miR-10175-5p	XM_005214304	ARHGAP21
bta-miR-10175-5p	XM_005214497	BCL2L1
bta-miR-10175-5p	XM_005214583	ZMYND8
bta-miR-10175-5p	XM_005214585	ZMYND8
bta-miR-10175-5p	XM_005214603	TPX2
bta-miR-10175-5p	XM_005214614	ZBTB46
bta-miR-10175-5p	XM_005214657	LZTS3
bta-miR-10175-5p	XM_005214818	KCNG1
bta-miR-10175-5p	XM_005214824	STK35
bta-miR-10175-5p	XM_005214861	NRSN2
bta-miR-10175-5p	XM_005214941	ZNF831
bta-miR-10175-5p	XM_005214972	DEFB132
bta-miR-10175-5p	XM_005214992	TP53INP2
bta-miR-10175-5p	XM_005215017	SOGA1
bta-miR-10175-5p	XM_005215047	NCOA3
bta-miR-10175-5p	XM_005215050	NCOA3
bta-miR-10175-5p	XM_005215061	SLC9A8
bta-miR-10175-5p	XM_005215064	NFATC2
bta-miR-10175-5p	XM_005215472	YTHDF3
bta-miR-10175-5p	XM_005215472	YTHDF3
bta-miR-10175-5p	XM_005215523	TPD52
bta-miR-10175-5p	XM_005215568	LRP12
bta-miR-10175-5p	XM_005215697	TRIQK
bta-miR-10175-5p	XM_005215736	KBTBD3
bta-miR-10175-5p	XM_005215841	UBE4A
bta-miR-10175-5p	XM_005215862	BACE1
bta-miR-10175-5p	XM_005215862	BACE1
bta-miR-10175-5p	XM_005215917	BTBD10
bta-miR-10175-5p	XM_005215917	BTBD10
bta-miR-10175-5p	XM_005216037	NRIP3
bta-miR-10175-5p	XM_005216037	NRIP3
bta-miR-10175-5p	XM_005216048	WEE1
bta-miR-10175-5p	XM_005216057	CYP2R1
bta-miR-10175-5p	XM_005216093	MICAL2
bta-miR-10175-5p	XM_005216202	RNF121
bta-miR-10175-5p	XM_005216202	RNF121
bta-miR-10175-5p	XM_005216204	RNF121
bta-miR-10175-5p	XM_005216204	RNF121
bta-miR-10175-5p	XM_005216223	PAAF1
bta-miR-10175-5p	XM_005216278	TCP11L1
bta-miR-10175-5p	XM_005216373	EHF
bta-miR-10175-5p	XM_005216450	TTC17
bta-miR-10175-5p	XM_005216655	PFKFB2
bta-miR-10175-5p	XM_005216657	PFKFB2
bta-miR-10175-5p	XM_005216675	CD55
bta-miR-10175-5p	XM_005216690	RASSF5
bta-miR-10175-5p	XM_005216698	SOX13
bta-miR-10175-5p	XM_005216880	SELL
bta-miR-10175-5p	XM_005216884	DNM3
bta-miR-10175-5p	XM_005216916	VAMP4
bta-miR-10175-5p	XM_005216941	SPSB1
bta-miR-10175-5p	XM_005216942	PIK3CD
bta-miR-10175-5p	XM_005216943	PIK3CD
bta-miR-10175-5p	XM_005217005	RERE
bta-miR-10175-5p	XM_005217005	RERE
bta-miR-10175-5p	XM_005217008	RERE
bta-miR-10175-5p	XM_005217008	RERE
bta-miR-10175-5p	XM_005217069	ABL2
bta-miR-10175-5p	XM_005217135	FBLIM1
bta-miR-10175-5p	XM_005217137	FBLIM1
bta-miR-10175-5p	XM_005217328	KCNK2
bta-miR-10175-5p	XM_005217361	PTPN14
bta-miR-10175-5p	XM_005217428	TMEM192
bta-miR-10175-5p	XM_005217509	SMAD1
bta-miR-10175-5p	XM_005217511	SMAD1
bta-miR-10175-5p	XM_005217548	JADE1
bta-miR-10175-5p	XM_005217548	JADE1
bta-miR-10175-5p	XM_005217549	JADE1
bta-miR-10175-5p	XM_005217549	JADE1
bta-miR-10175-5p	XM_005217552	JADE1
bta-miR-10175-5p	XM_005217552	JADE1
bta-miR-10175-5p	XM_005217585	PABPC4L
bta-miR-10175-5p	XM_005217614	TRPC3
bta-miR-10175-5p	XM_005217629	FNIP2
bta-miR-10175-5p	XM_005217640	GUCY1A1
bta-miR-10175-5p	XM_005217640	GUCY1A1
bta-miR-10175-5p	XM_005217642	GUCY1A1
bta-miR-10175-5p	XM_005217642	GUCY1A1
bta-miR-10175-5p	XM_005217642	GUCY1A1
bta-miR-10175-5p	XM_005217645	GALNT9
bta-miR-10175-5p	XM_005217724	TMED2
bta-miR-10175-5p	XM_005217738	SCARB1
bta-miR-10175-5p	XM_005217816	PLBD2
bta-miR-10175-5p	XM_005217841	GIT2
bta-miR-10175-5p	XM_005217931	FBXO21
bta-miR-10175-5p	XM_005217931	FBXO21
bta-miR-10175-5p	XM_005217931	FBXO21
bta-miR-10175-5p	XM_005218020	LIF
bta-miR-10175-5p	XM_005218141	PISD
bta-miR-10175-5p	XM_005218226	SPECC1L
bta-miR-10175-5p	XM_005218227	SPECC1L
bta-miR-10175-5p	XM_005218228	SPECC1L
bta-miR-10175-5p	XM_005218324	PDPR
bta-miR-10175-5p	XM_005218324	PDPR
bta-miR-10175-5p	XM_005218426	KIAA0513
bta-miR-10175-5p	XM_005218475	SNX20
bta-miR-10175-5p	XM_005218591	CPNE7
bta-miR-10175-5p	XM_005218623	SNAI3
bta-miR-10175-5p	XM_005218771	CBFA2T3
bta-miR-10175-5p	XM_005218776	CBFA2T3
bta-miR-10175-5p	XM_005218925	SLC7A9
bta-miR-10175-5p	XM_005218992	LSM14A
bta-miR-10175-5p	XM_005219141	KLK15
bta-miR-10175-5p	XM_005219151	FUT1
bta-miR-10175-5p	XM_005219190	NUCB1
bta-miR-10175-5p	XM_005219208	DHX34
bta-miR-10175-5p	XM_005219278	PTGIR
bta-miR-10175-5p	XM_005219347	IRGQ
bta-miR-10175-5p	XM_005219433	FBXO46
bta-miR-10175-5p	XM_005219433	FBXO46
bta-miR-10175-5p	XM_005219563	SIGLEC5
bta-miR-10175-5p	XM_005219719	TTYH1
bta-miR-10175-5p	XM_005219725	FIZ1
bta-miR-10175-5p	XM_005219948	AKAP1
bta-miR-10175-5p	XM_005219996	RHOT1
bta-miR-10175-5p	XM_005219998	RHOT1
bta-miR-10175-5p	XM_005220003	LIG3
bta-miR-10175-5p	XM_005220017	SYNRG
bta-miR-10175-5p	XM_005220145	SSH2
bta-miR-10175-5p	XM_005220153	WDR81
bta-miR-10175-5p	XM_005220158	RAP1GAP2
bta-miR-10175-5p	XM_005220241	ZBTB4
bta-miR-10175-5p	XM_005220243	ZBTB4
bta-miR-10175-5p	XM_005220255	WSCD1
bta-miR-10175-5p	XM_005220260	P2RX5
bta-miR-10175-5p	XM_005220270	SCIMP
bta-miR-10175-5p	XM_005220270	SCIMP
bta-miR-10175-5p	XM_005220368	NTN1
bta-miR-10175-5p	XM_005220369	MAP2K4
bta-miR-10175-5p	XM_005220391	GAS7
bta-miR-10175-5p	XM_005220391	GAS7
bta-miR-10175-5p	XM_005220392	GAS7
bta-miR-10175-5p	XM_005220392	GAS7
bta-miR-10175-5p	XM_005220393	GAS7
bta-miR-10175-5p	XM_005220393	GAS7
bta-miR-10175-5p	XM_005220394	GAS7
bta-miR-10175-5p	XM_005220394	GAS7
bta-miR-10175-5p	XM_005220431	USP43
bta-miR-10175-5p	XM_005220526	PCGF2
bta-miR-10175-5p	XM_005220530	KAT7
bta-miR-10175-5p	XM_005220530	KAT7
bta-miR-10175-5p	XM_005220590	NFE2L1
bta-miR-10175-5p	XM_005220593	NFE2L1
bta-miR-10175-5p	XM_005220608	SOCS7
bta-miR-10175-5p	XM_005220609	SOCS7
bta-miR-10175-5p	XM_005220611	SPAG9
bta-miR-10175-5p	XM_005220751	RAB5C
bta-miR-10175-5p	XM_005220758	WIPF2
bta-miR-10175-5p	XM_005220758	WIPF2
bta-miR-10175-5p	XM_005220759	WIPF2
bta-miR-10175-5p	XM_005220759	WIPF2
bta-miR-10175-5p	XM_005220760	WIPF2
bta-miR-10175-5p	XM_005220760	WIPF2
bta-miR-10175-5p	XM_005220761	WIPF2
bta-miR-10175-5p	XM_005220761	WIPF2
bta-miR-10175-5p	XM_005220762	WIPF2
bta-miR-10175-5p	XM_005220762	WIPF2
bta-miR-10175-5p	XM_005220807	PSME3
bta-miR-10175-5p	XM_005220807	PSME3
bta-miR-10175-5p	XM_005220807	PSME3
bta-miR-10175-5p	XM_005220843	SLC25A39
bta-miR-10175-5p	XM_005221053	ENDOV
bta-miR-10175-5p	XM_005221086	LOC781977
bta-miR-10175-5p	XM_005221090	PITPNC1
bta-miR-10175-5p	XM_005221186	ST6GALNAC2
bta-miR-10175-5p	XM_005221187	ST6GALNAC2
bta-miR-10175-5p	XM_005221433	CPEB4
bta-miR-10175-5p	XM_005221434	CPEB4
bta-miR-10175-5p	XM_005221437	PIK3R1
bta-miR-10175-5p	XM_005221438	PIK3R1
bta-miR-10175-5p	XM_005221493	RAB3C
bta-miR-10175-5p	XM_005221493	RAB3C
bta-miR-10175-5p	XM_005221496	IL31RA
bta-miR-10175-5p	XM_005221618	RANBP3L
bta-miR-10175-5p	XM_005221906	PML
bta-miR-10175-5p	XM_005221918	CLK3
bta-miR-10175-5p	XM_005221993	OTUD7A
bta-miR-10175-5p	XM_005221993	OTUD7A
bta-miR-10175-5p	XM_005222004	PEAK1
bta-miR-10175-5p	XM_005222005	PEAK1
bta-miR-10175-5p	XM_005222010	PEAK1
bta-miR-10175-5p	XM_005222130	PAPOLA
bta-miR-10175-5p	XM_005222132	PAPOLA
bta-miR-10175-5p	XM_005222203	SYNE3
bta-miR-10175-5p	XM_005222212	BEGAIN
bta-miR-10175-5p	XM_005222296	BCL11B
bta-miR-10175-5p	XM_005222364	CX3CR1
bta-miR-10175-5p	XM_005222394	ENTPD3
bta-miR-10175-5p	XM_005222406	SLC4A7
bta-miR-10175-5p	XM_005222411	LRRFIP2
bta-miR-10175-5p	XM_005222413	LRRFIP2
bta-miR-10175-5p	XM_005222415	LRRFIP2
bta-miR-10175-5p	XM_005222437	SRGAP3
bta-miR-10175-5p	XM_005222506	BRPF1
bta-miR-10175-5p	XM_005222591	EPM2AIP1
bta-miR-10175-5p	XM_005222607	ZNF852
bta-miR-10175-5p	XM_005222623	TRNT1
bta-miR-10175-5p	XM_005222693	ATXN7
bta-miR-10175-5p	XM_005223007	SEMA3F
bta-miR-10175-5p	XM_005223036	ZDHHC3
bta-miR-10175-5p	XM_005223036	ZDHHC3
bta-miR-10175-5p	XM_005223236	GCLC
bta-miR-10175-5p	XM_005223241	BAK1
bta-miR-10175-5p	XM_005223252	TAP1
bta-miR-10175-5p	XM_005223321	CPNE5
bta-miR-10175-5p	XM_005223329	KCTD20
bta-miR-10175-5p	XM_005223458	GSTA4
bta-miR-10175-5p	XM_005223468	ADGRF2
bta-miR-10175-5p	XM_005223512	GLYATL3
bta-miR-10175-5p	XM_005223529	TREML2
bta-miR-10175-5p	XM_005223548	TRERF1
bta-miR-10175-5p	XM_005223550	TRERF1
bta-miR-10175-5p	XM_005223679	DDAH2
bta-miR-10175-5p	XM_005223688	ATAT1
bta-miR-10175-5p	XM_005223855	IRF4
bta-miR-10175-5p	XM_005223931	CNDP1
bta-miR-10175-5p	XM_005223956	DSC3
bta-miR-10175-5p	XM_005223956	DSC3
bta-miR-10175-5p	XM_005224101	GNAL
bta-miR-10175-5p	XM_005224159	EMILIN2
bta-miR-10175-5p	XM_005224214	SERPINB5
bta-miR-10175-5p	XM_005224280	ADCYAP1
bta-miR-10175-5p	XM_005224322	LDLRAD4
bta-miR-10175-5p	XM_005224340	CTIF
bta-miR-10175-5p	XM_005224364	KIAA1468
bta-miR-10175-5p	XM_005224366	KIAA1468
bta-miR-10175-5p	XM_005224420	CDIP1
bta-miR-10175-5p	XM_005224613	TELO2
bta-miR-10175-5p	XM_005224655	SRL
bta-miR-10175-5p	XM_005224691	ACSM1
bta-miR-10175-5p	XM_005224777	ITPRIPL2
bta-miR-10175-5p	XM_005224908	TGFB1I1
bta-miR-10175-5p	XM_005224940	ATXN2L
bta-miR-10175-5p	XM_005225076	ZNF12
bta-miR-10175-5p	XM_005225084	AP5Z1
bta-miR-10175-5p	XM_005225116	IFT22
bta-miR-10175-5p	XM_005225267	TRIM4
bta-miR-10175-5p	XM_005225352	MBL2
bta-miR-10175-5p	XM_005225444	ENTPD1
bta-miR-10175-5p	XM_005225445	ENTPD1
bta-miR-10175-5p	XM_005225471	CNNM2
bta-miR-10175-5p	XM_005225496	NEURL1
bta-miR-10175-5p	XM_005225620	MORN4
bta-miR-10175-5p	XM_005225629	CNNM1
bta-miR-10175-5p	XM_005225639	DNMBP
bta-miR-10175-5p	XM_005225753	C26H10orf82
bta-miR-10175-5p	XM_005225768	HSPA12A
bta-miR-10175-5p	XM_005225774	SEC23IP
bta-miR-10175-5p	XM_005225846	PTPRE
bta-miR-10175-5p	XM_005225846	PTPRE
bta-miR-10175-5p	XM_005225870	C26H10orf90
bta-miR-10175-5p	XM_005226094	FGFR1
bta-miR-10175-5p	XM_005226183	THRB
bta-miR-10175-5p	XM_005226183	THRB
bta-miR-10175-5p	XM_005226237	PCNX2
bta-miR-10175-5p	XM_005226256	RASGEF1A
bta-miR-10175-5p	XM_005226326	TACR2
bta-miR-10175-5p	XM_005226334	PRF1
bta-miR-10175-5p	XM_005226395	SGPL1
bta-miR-10175-5p	XM_005226416	ANXA7
bta-miR-10175-5p	XM_005226417	ANXA7
bta-miR-10175-5p	XM_005226418	ANXA7
bta-miR-10175-5p	XM_005226559	RASSF4
bta-miR-10175-5p	XM_005226615	CXCL12
bta-miR-10175-5p	XM_005226785	SLC37A2
bta-miR-10175-5p	XM_005226785	SLC37A2
bta-miR-10175-5p	XM_005226821	CDON
bta-miR-10175-5p	XM_005226959	CPSF7
bta-miR-10175-5p	XM_005227067	DPF2
bta-miR-10175-5p	XM_005227100	KLC2
bta-miR-10175-5p	XM_005227424	KLHL13
bta-miR-10175-5p	XM_005227425	KLHL13
bta-miR-10175-5p	XM_005227552	ARHGEF6
bta-miR-10175-5p	XM_005227602	MTMR1
bta-miR-10175-5p	XM_005227620	PRRG3
bta-miR-10175-5p	XM_005227621	PRRG3
bta-miR-10175-5p	XM_005227868	NXT2
bta-miR-10175-5p	XM_005227870	TMEM164
bta-miR-10175-5p	XM_005227870	TMEM164
bta-miR-10175-5p	XM_005227878	PSMD10
bta-miR-10175-5p	XM_005227893	RBM41
bta-miR-10175-5p	XM_005228063	LOC100336539
bta-miR-10175-5p	XM_005228083	USP11
bta-miR-10175-5p	XM_005228098	JADE3
bta-miR-10175-5p	XM_005228274	SPIN4
bta-miR-10175-5p	XM_005228277	ZXDB
bta-miR-10175-5p	XM_005228421	RBBP7
bta-miR-10175-5p	XM_005228429	ACE2
bta-miR-10175-5p	XM_005228472	MID1
bta-miR-10175-5p	XM_005228543	LOC101904044
bta-miR-10175-5p	XM_005228598	OTUD6B
bta-miR-10175-5p	XM_010801181	ILDR1
bta-miR-10175-5p	XM_010801653	CBS
bta-miR-10175-5p	XM_010801922	HOXD3
bta-miR-10175-5p	XM_010802031	FMNL2
bta-miR-10175-5p	XM_010802096	CCNT2
bta-miR-10175-5p	XM_010802122	RALB
bta-miR-10175-5p	XM_010802266	LANCL1
bta-miR-10175-5p	XM_010802318	USP37
bta-miR-10175-5p	XM_010802535	EXTL1
bta-miR-10175-5p	XM_010802568	PIGV
bta-miR-10175-5p	XM_010802598	SRSF4
bta-miR-10175-5p	XM_010802622	SH2D5
bta-miR-10175-5p	XM_010802641	ZNF436
bta-miR-10175-5p	XM_010802869	MEF2D
bta-miR-10175-5p	XM_010803135	PTGFRN
bta-miR-10175-5p	XM_010803135	PTGFRN
bta-miR-10175-5p	XM_010803156	SASS6
bta-miR-10175-5p	XM_010803345	LRRC8B
bta-miR-10175-5p	XM_010803621	STK40
bta-miR-10175-5p	XM_010803661	NFYC
bta-miR-10175-5p	XM_010804110	RAPGEF5
bta-miR-10175-5p	XM_010804340	MPP6
bta-miR-10175-5p	XM_010804389	CAMK2B
bta-miR-10175-5p	XM_010804612	KIAA1147
bta-miR-10175-5p	XM_010804700	RBM33
bta-miR-10175-5p	XM_010804827	NR2C1
bta-miR-10175-5p	XM_010804828	NCKAP1L
bta-miR-10175-5p	XM_010804911	ACVRL1
bta-miR-10175-5p	XM_010805102	FRS2
bta-miR-10175-5p	XM_010805141	GNPTAB
bta-miR-10175-5p	XM_010805196	APAF1
bta-miR-10175-5p	XM_010805196	APAF1
bta-miR-10175-5p	XM_010805227	TBC1D30
bta-miR-10175-5p	XM_010805227	TBC1D30
bta-miR-10175-5p	XM_010805230	TBC1D30
bta-miR-10175-5p	XM_010805230	TBC1D30
bta-miR-10175-5p	XM_010805242	LOC100139075
bta-miR-10175-5p	XM_010805292	RIC8B
bta-miR-10175-5p	XM_010805680	WNK1
bta-miR-10175-5p	XM_010805731	SLC16A8
bta-miR-10175-5p	XM_010805824	TRABD
bta-miR-10175-5p	XM_010805980	BMPR1B
bta-miR-10175-5p	XM_010806120	CLOCK
bta-miR-10175-5p	XM_010806120	CLOCK
bta-miR-10175-5p	XM_010806120	CLOCK
bta-miR-10175-5p	XM_010806300	AFF1
bta-miR-10175-5p	XM_010806324	ADD1
bta-miR-10175-5p	XM_010806455	FLT4
bta-miR-10175-5p	XM_010806579	CASP14
bta-miR-10175-5p	XM_010806712	NFIX
bta-miR-10175-5p	XM_010806713	NFIX
bta-miR-10175-5p	XM_010807213	LOC789031
bta-miR-10175-5p	XM_010807264	ODF3L2
bta-miR-10175-5p	XM_010807384	LOC104968501
bta-miR-10175-5p	XM_010807439	PPP2R2B
bta-miR-10175-5p	XM_010807441	PPP2R2B
bta-miR-10175-5p	XM_010807446	PPP2R2B
bta-miR-10175-5p	XM_010807448	PPP2R2B
bta-miR-10175-5p	XM_010807488	GPR151
bta-miR-10175-5p	XM_010807724	FBXO16
bta-miR-10175-5p	XM_010807731	LINGO2
bta-miR-10175-5p	XM_010807731	LINGO2
bta-miR-10175-5p	XM_010807871	PTAR1
bta-miR-10175-5p	XM_010808067	DOCK5
bta-miR-10175-5p	XM_010808067	DOCK5
bta-miR-10175-5p	XM_010808225	TAL2
bta-miR-10175-5p	XM_010808440	SCML4
bta-miR-10175-5p	XM_010808724	RSPH3
bta-miR-10175-5p	XM_010808735	RPS6KA2
bta-miR-10175-5p	XM_010808736	RPS6KA2
bta-miR-10175-5p	XM_010808737	RPS6KA2
bta-miR-10175-5p	XM_010808815	LVRN
bta-miR-10175-5p	XM_010809149	ZNF770
bta-miR-10175-5p	XM_010809213	INAFM2
bta-miR-10175-5p	XM_010809264	APH1B
bta-miR-10175-5p	XM_010809485	ZNF410
bta-miR-10175-5p	XM_010809634	GPATCH2L
bta-miR-10175-5p	XM_010809641	GALC
bta-miR-10175-5p	XM_010809893	VIT
bta-miR-10175-5p	XM_010809991	MCFD2
bta-miR-10175-5p	XM_010810232	LDAH
bta-miR-10175-5p	XM_010810362	RC3H2
bta-miR-10175-5p	XM_010810364	RC3H2
bta-miR-10175-5p	XM_010810713	WDFY2
bta-miR-10175-5p	XM_010810811	SPATA13
bta-miR-10175-5p	XM_010811398	ZMYND8
bta-miR-10175-5p	XM_010811444	RAE1
bta-miR-10175-5p	XM_010811446	CDK5RAP1
bta-miR-10175-5p	XM_010811633	SOX12
bta-miR-10175-5p	XM_010812085	SLCO5A1
bta-miR-10175-5p	XM_010812085	SLCO5A1
bta-miR-10175-5p	XM_010812086	SLCO5A1
bta-miR-10175-5p	XM_010812086	SLCO5A1
bta-miR-10175-5p	XM_010812252	DPY19L4
bta-miR-10175-5p	XM_010812450	GRAMD1B
bta-miR-10175-5p	XM_010813031	SLC41A1
bta-miR-10175-5p	XM_010813258	FBXO6
bta-miR-10175-5p	XM_010813265	MIIP
bta-miR-10175-5p	XM_010813271	MIIP
bta-miR-10175-5p	XM_010813788	TRPC3
bta-miR-10175-5p	XM_010813789	TRPC3
bta-miR-10175-5p	XM_010813861	ZNF10
bta-miR-10175-5p	XM_010813922	GIT2
bta-miR-10175-5p	XM_010814004	SBNO1
bta-miR-10175-5p	XM_010814042	SRRM4
bta-miR-10175-5p	XM_010814042	SRRM4
bta-miR-10175-5p	XM_010814476	NDRG4
bta-miR-10175-5p	XM_010814517	SLC7A6
bta-miR-10175-5p	XM_010814591	CBFA2T3
bta-miR-10175-5p	XM_010814697	ZFHX3
bta-miR-10175-5p	XM_010814843	LOC104970193
bta-miR-10175-5p	XM_010815234	SIGLEC11
bta-miR-10175-5p	XM_010815501	FIZ1
bta-miR-10175-5p	XM_010815628	LOC528802
bta-miR-10175-5p	XM_010815628	LOC528802
bta-miR-10175-5p	XM_010815765	RHOT1
bta-miR-10175-5p	XM_010815868	CPD
bta-miR-10175-5p	XM_010815936	UBE2G1
bta-miR-10175-5p	XM_010815994	ALOX12B
bta-miR-10175-5p	XM_010816046	GAS7
bta-miR-10175-5p	XM_010816046	GAS7
bta-miR-10175-5p	XM_010816055	ZNF286A
bta-miR-10175-5p	XM_010816108	RAI1
bta-miR-10175-5p	XM_010816312	GFAP
bta-miR-10175-5p	XM_010816389	ETV4
bta-miR-10175-5p	XM_010816580	CANT1
bta-miR-10175-5p	XM_010816582	CANT1
bta-miR-10175-5p	XM_010816706	MCCC2
bta-miR-10175-5p	XM_010817049	PTPN9
bta-miR-10175-5p	XM_010817088	SEMA7A
bta-miR-10175-5p	XM_010817088	SEMA7A
bta-miR-10175-5p	XM_010817088	SEMA7A
bta-miR-10175-5p	XM_010817257	BEGAIN
bta-miR-10175-5p	XM_010817259	BEGAIN
bta-miR-10175-5p	XM_010817292	MAP1A
bta-miR-10175-5p	XM_010817307	FAM181A
bta-miR-10175-5p	XM_010817430	SLC4A7
bta-miR-10175-5p	XM_010817593	IL17RE
bta-miR-10175-5p	XM_010817654	MAP4
bta-miR-10175-5p	XM_010817655	MAP4
bta-miR-10175-5p	XM_010817656	MAP4
bta-miR-10175-5p	XM_010817658	MAP4
bta-miR-10175-5p	XM_010817972	NR2C2
bta-miR-10175-5p	XM_010817972	NR2C2
bta-miR-10175-5p	XM_010818024	SPDEF
bta-miR-10175-5p	XM_010818064	NUDT3
bta-miR-10175-5p	XM_010818064	NUDT3
bta-miR-10175-5p	XM_010818118	KCTD20
bta-miR-10175-5p	XM_010818372	LOC615223
bta-miR-10175-5p	XM_010818494	E2F3
bta-miR-10175-5p	XM_010818542	DCDC2
bta-miR-10175-5p	XM_010818603	ADTRP
bta-miR-10175-5p	XM_010818837	METTL4
bta-miR-10175-5p	XM_010819001	CTIF
bta-miR-10175-5p	XM_010819011	NEDD4L
bta-miR-10175-5p	XM_010819011	NEDD4L
bta-miR-10175-5p	XM_010819185	TELO2
bta-miR-10175-5p	XM_010819231	MMP25
bta-miR-10175-5p	XM_010819375	TNRC6A
bta-miR-10175-5p	XM_010819417	CTF1
bta-miR-10175-5p	XM_010819440	ATXN2L
bta-miR-10175-5p	XM_010819475	ZKSCAN1
bta-miR-10175-5p	XM_010819522	ZNF12
bta-miR-10175-5p	XM_010819524	AP5Z1
bta-miR-10175-5p	XM_010819889	ZFYVE27
bta-miR-10175-5p	XM_010819889	ZFYVE27
bta-miR-10175-5p	XM_010820134	ZRANB1
bta-miR-10175-5p	XM_010820322	FGFR1
bta-miR-10175-5p	XM_010820327	FGFR1
bta-miR-10175-5p	XM_010820363	CHRNB3
bta-miR-10175-5p	XM_010820456	RASGEF1A
bta-miR-10175-5p	XM_010820676	CCSER2
bta-miR-10175-5p	XM_010820676	CCSER2
bta-miR-10175-5p	XM_010820678	CCSER2
bta-miR-10175-5p	XM_010820678	CCSER2
bta-miR-10175-5p	XM_010820842	RAB30
bta-miR-10175-5p	XM_010820903	SLC37A2
[truncated: 9,475 more rows]

## Sheet: mirWALK_KEGG_enrichment
Name	Hits	Pop Hits	List Total	Pop Total	Genes	Pvalue	adjusted Pvalue(BH)
bta04010_MAPK_signaling_pathway	117	299	2397	9433	281094;528390;615432;282121;526364;540190;528415;518180;281637;533039;282160;100295732;505908;614453;616503;512056;515640;407111;281160;281161;535625;281165;616014;286799;537682;534620;537703;540776;534125;338031;522866;785016;407170;540803;286852;526469;533125;513673;618644;281240;524957;281251;519331;281768;407217;522419;616115;507061;282301;614077;539334;281296;282322;282323;282325;280795;4041…	0	0
bta04014_Ras_signaling_pathway	114	246	2397	9433	281094;521224;282121;504334;539150;540692;504856;526364;282152;613930;505908;614453;616503;512056;523324;100138565;407111;281160;281161;618573;286799;537682;520277;533590;539224;100125276;539742;540776;534125;541294;338031;522866;281203;281204;539767;338049;407170;540803;533125;617095;513673;525962;787596;504978;533141;281240;540313;524957;281768;514735;407217;616115;512696;513723;518844;282301;2…	0	0
bta04072_Phospholipase_D_signaling_pathway	68	153	2397	9433	281985;338049;540803;281607;281863;338058;505611;511887;100137872;508819;531987;505238;282137;526364;107132066;538147;282020;530095;407217;514554;505908;509748;540085;614838;512696;616503;513723;282301;524734;527165;533440;281793;282306;100294979;100337091;282307;282308;529346;540485;540106;506315;511691;507598;408017;506322;504531;530001;537171;533590;537682;508888;541140;617172;618488;532829;51…	0	0
bta04144_Endocytosis	103	249	2397	9433	504833;531459;506374;512010;783373;535566;539150;510994;616979;282136;512029;540190;520739;281637;100138545;510003;613428;515125;527418;533050;505438;533602;404069;510574;520311;614521;534656;338049;539779;510596;539781;338058;538771;539295;512672;516259;540838;407217;518839;618168;281276;282301;521413;281801;511691;532685;512719;540378;317659;534750;511199;404193;616164;510183;532712;511223;1008…	0	0
bta04310_Wnt_signaling_pathway	76	175	2397	9433	281985;281730;338049;286852;540547;785924;536328;539144;538507;535441;282002;540179;514326;517783;788119;101907097;509338;100336539;530719;513056;493729;617376;784035;539941;538536;614312;100337066;780968;783665;282162;282419;282420;515125;534072;541243;531389;505664;540481;539203;281542;541127;511308;513742;282705;282322;282323;282068;282069;282325;790867;508888;540248;504411;790875;508893;52054…	0	0
bta04360_Axon_guidance	84	179	2397	9433	522767;787473;785942;518168;534553;531505;282162;614453;616503;100337226;533590;407127;407128;539224;535644;526430;539742;535137;530018;286821;525416;540776;505964;784494;100138102;538233;338049;286852;504968;513673;512652;286866;788119;519843;539308;538797;524464;281790;281791;282306;282307;282308;531141;539332;540876;504531;407770;524002;532712;532713;539369;540907;533746;506636;280855;503575;5…	0	0
bta04722_Neurotrophin_signaling_pathway	55	122	2397	9433	538624;338049;510342;617095;100137872;533908;534170;530719;515105;506660;518180;539941;532393;282031;512943;282162;282291;100295732;540085;616115;512696;100337083;524734;517953;282306;100337091;282307;282308;281542;407111;512841;540876;282705;506322;504531;537682;520277;353110;533590;541140;515034;790875;534492;505824;510434;511591;525416;532712;532713;537703;521196;534125;536051;100138102;539126	0	0
bta04810_Regulation_of_actin_cytoskeleton	94	228	2397	9433	535043;100140050;282642;282644;534553;522269;518180;535077;531505;505908;616503;524352;281160;281161;537682;539224;539742;513641;505964;537711;538233;338049;540803;515718;513673;404108;512652;540310;404122;532127;504482;540838;281768;407217;282301;101904063;282306;282307;282308;539332;538829;282318;507598;504531;404193;532712;521961;526572;533233;526585;317696;280833;540426;505611;281875;503575;7…	0	0
bta04921_Oxytocin_signaling_pathway	71	153	2397	9433	281216;281985;338049;521730;286852;533378;538496;617095;518025;281357;282002;280979;788119;512665;404122;281883;509084;526364;526873;530719;537376;519331;790867;512431;282160;407217;282162;100295732;614838;614969;100337083;281790;281791;281793;282433;539844;541127;538829;282318;530001;282322;282323;282324;282325;506322;520277;508888;511961;513497;280795;541140;530401;510434;529382;537703;10190679…	0	0
bta05200_Pathways_in_cancer	201	543	2397	9433	526848;541184;535043;538628;281607;508424;282121;539144;783879;613905;529939;535578;540187;525346;518180;282152;514090;613930;507437;100138545;282162;519217;505908;515125;512056;527418;541243;523324;617024;539203;540741;407110;407111;281160;281161;286799;537682;520277;540248;615514;100125276;532572;286821;445543;525416;534125;338031;615537;281203;281204;539767;508541;615552;338049;281730;533125;6…	0	0
bta05214_Glioma	41	77	2397	9433	541184;617095;511754;100137872;282002;526873;510618;530719;514090;407217;282162;616369;505908;512696;534712;100337083;282301;524734;527165;617024;282306;100337091;282307;282308;281542;535369;540106;506322;504531;537682;282325;520277;541140;513497;540378;510434;540388;525416;532713;521196;536051	0	0
bta05225_Hepatocellular_carcinoma	74	174	2397	9433	541184;615552;509060;783879;536328;539144;511754;538507;100137872;613905;282002;280979;282388;617024;280855;281240;493719;404122;510618;533917;787359;493729;282152;538536;100337066;514090;614312;777769;407217;616369;515125;540085;532791;512696;534712;541243;522045;524734;505664;540481;282306;100337091;282307;282308;281542;537412;539203;535369;511308;538957;535376;515409;506322;504531;537682;28232…	0	0
bta05231_Choline_metabolism_in_cancer	49	99	2397	9433	540674;538887;511887;100137872;282002;508819;617624;526364;107132066;504482;538147;107131173;539941;530095;407217;520625;505908;513723;282301;527165;533440;282306;282307;282308;518469;540741;540106;506322;100125779;504531;282325;281814;537171;537682;541140;541266;280795;617172;526175;510434;518371;530146;521196;534125;522866;100138102;327671;514554;508155	0	0
bta04012_ErbB_signaling_pathway	40	84	2397	9433	526469;513673;100137872;282002;530719;518180;539941;407217;282162;522419;100295476;540085;512696;527418;524734;282306;100337091;282307;282308;512841;540876;506322;504531;537682;282325;541140;539224;513497;790875;526430;539742;510434;540388;511845;525416;532713;521196;534125;536051;534526	0.001	0.0145
bta04015_Rap1_signaling_pathway	83	217	2397	9433	281094;282121;282642;504856;518180;505908;614453;616503;512056;281160;281161;286799;520277;535132;540776;338031;515187;539767;783484;338049;407170;540803;515718;617095;404122;281768;514735;407217;100299449;513723;282301;281790;281791;281793;282306;282307;282308;507598;504531;282325;513244;404193;532712;521961;526585;317696;280855;509748;527165;530239;503620;512841;353110;506201;532829;532839;2819…	0.001	0.0145
bta04070_Phosphatidylinositol_signaling_system	45	97	2397	9433	281985;615813;617095;281865;534793;511887;530577;282002;508819;782743;513057;107132066;538147;514596;615077;533289;530095;614834;537396;780855;535099;515135;535487;507329;282306;100337091;282307;282308;504531;507860;282325;520277;537171;508888;783833;510684;518371;540771;540005;541155;282087;521960;536810;539889;521083	0.001	0.0145
bta04510_Focal_adhesion	79	203	2397	9433	535043;615430;282121;282642;529939;282644;522269;528415;518180;531505;505908;786490;281662;281165;286799;282194;537682;539224;532572;539742;505964;534125;338031;100138102;338049;407170;515718;513673;540310;404122;532127;530599;407217;512696;282301;282306;282307;282308;538829;282318;504531;282325;532712;521961;518914;281875;280855;783645;539941;527165;503620;512841;790875;616294;533378;540547;5180…	0.001	0.0145
bta04520_Adherens_junction	43	92	2397	9433	526848;338049;540674;414735;280977;280979;280855;504856;404122;522269;783645;504482;534692;107131173;281768;504492;282031;407217;504625;282419;282420;515125;531505;536759;507837;407102;540481;785911;507718;512072;535376;408017;504657;534360;540248;505696;539235;532712;505964;507632;515187;508150;327671	0.001	0.0145
bta05163_Human_cytomegalovirus_infection	94	251	2397	9433	541184;504335;282642;518180;514090;613930;507437;515640;533050;617024;540741;407111;537682;520277;100125276;534129;281203;281204;508541;338049;286852;617095;782472;525962;533141;788119;510618;533661;524959;512672;281251;407217;282291;616115;534712;281788;282301;281790;281791;785086;281793;282306;282307;282308;281803;282322;282323;504531;282325;282330;407771;540378;517354;511220;280826;511754;5056…	0.001	0.0145
bta05205_Proteoglycans_in_cancer	82	204	2397	9433	538624;282642;508445;528415;282162;616503;527418;541243;407111;281161;281165;537682;533590;286821;525416;100138102;508541;338049;407170;540803;515718;281240;404122;493729;281768;539308;407217;522419;282306;282307;282308;407238;538829;282318;282322;282323;504531;282325;281814;540378;532712;521961;532713;537330;282871;281857;540426;281875;280855;503575;530719;511308;282488;538507;100137872;282002;2…	0.001	0.0145
bta05211_Renal_cell_carcinoma	36	71	2397	9433	513673;100137872;280855;540313;535578;518180;780968;282031;535219;540085;536763;526652;540859;282306;282307;282308;533445;512841;540106;538957;506322;504531;537682;541140;281814;533590;539224;513497;539742;510434;540388;532712;521196;536051;282356;534526	0.001	0.0145
bta05212_Pancreatic_cancer	38	76	2397	9433	541184;511754;100137872;100140945;505238;510618;539941;282152;514090;407217;616369;616115;515125;534712;513723;523324;514749;533823;617024;282306;282307;282308;281542;535369;538957;535376;504531;541140;540248;513497;540388;532712;521196;534125;536051;327671;514554;508541	0.001	0.0145
[truncated: 22 more rows]
